# Supplementary material for: Sub-2 Angstrom resolution structure determination using single-particle cryo-EM at 200 keV
Source: J Struct Biol X. 2020 Feb 28;4:100020. doi: 10.1016/j.yjsbx.2020.100020 (PMC7337053; doi:10.1016/j.yjsbx.2020.100020)
Supplement: Supplementary data 2 [file mmc2.zip › final_top10b.pdb]

REMARK   3
REMARK   3 REFINEMENT.
REMARK   3   PROGRAM     : PHENIX (1.10.1_2155: phenix.real_space_refine)
REMARK   3   AUTHORS     : Adams,Afonine,Bunkoczi,Burnley,Chen,Dar,Davis,
REMARK   3               : Draizen,Echols,Gildea,Gros,Grosse-Kunstleve,Headd,
REMARK   3               : Hintze,Hung,Ioerger,McCoy,McKee,Moriarty,Oeffner,
REMARK   3               : Read,Richardson,Richardson,Sacchettini,Sauter,
REMARK   3               : Sobolev,Storoni,Terwilliger,Williams,Zwart
REMARK   3
REMARK   3
REMARK   3  SCATTERING TABLE: ELECTRON
REMARK   3
REMARK   3  REFINEMENT TARGET: REAL-SPACE (WEIGHTED MAP SUM AT ATOM CENTERS)
REMARK   3
REMARK   3  MODEL TO MAP FIT.
REMARK   3    CC(ACROSS WHOLE MAP VOLUME):        0.7674
REMARK   3    CC(ONLY ACROSS ATOMS IN THE MODEL): 0.8895
REMARK   3    PER ATOM MAP CC HISTOGRAM
REMARK   3     -0.2277 - -0.1064:   0.04 %
REMARK   3     -0.1064 - 0.0150 :   0.00 %
REMARK   3      0.0150 - 0.1363 :   0.09 %
REMARK   3      0.1363 - 0.2577 :   0.31 %
REMARK   3      0.2577 - 0.3791 :   0.58 %
REMARK   3      0.3791 - 0.5004 :   1.15 %
REMARK   3      0.5004 - 0.6218 :   3.40 %
REMARK   3      0.6218 - 0.7431 :   6.66 %
REMARK   3      0.7431 - 0.8645 :  14.94 %
REMARK   3      0.8645 - 0.9858 :  72.83 %
REMARK   3
REMARK   3  RESTRAINTS LIBRARY
REMARK   3    GEOSTD + MON.LIB.
REMARK   3  
REMARK   3  DEVIATIONS FROM IDEAL VALUES.
REMARK   3                 RMSD     MAX  COUNT
REMARK   3   BOND      :  0.010   0.097  10672
REMARK   3   ANGLE     :  0.841   7.422  14464
REMARK   3   CHIRALITY :  0.060   0.199   1644
REMARK   3   PLANARITY :  0.006   0.040   1880
REMARK   3   DIHEDRAL  :  8.759 152.356   8872
REMARK   3   MIN NONBONDED DISTANCE : 2.123 
REMARK   3  
REMARK   3  MOLPROBITY STATISTICS.
REMARK   3   ALL-ATOM CLASHSCORE : 5.89
REMARK   3   RAMACHANDRAN PLOT:
REMARK   3     OUTLIERS : 0.00  %
REMARK   3     ALLOWED  : 1.76  %
REMARK   3     FAVORED  : 98.24 %
REMARK   3   ROTAMER OUTLIERS : 0.36 %
REMARK   3   CBETA DEVIATIONS : 0
REMARK   3
HELIX    1   1 PRO A    9  ILE A   22  1                                  14
HELIX    2   2 SER A   38  GLN A   44  1                                   7
HELIX    3   3 GLU A   52  LEU A   63  1                                  12
HELIX    4   4 ASP A   67  VAL A   69  1                                   3
HELIX    5   5 THR A   82  TYR A   84  1                                   3
HELIX    6   6 PHE A   93  SER A   99  1                                   7
HELIX    7   7 LEU A  130  LYS A  139  1                                  10
HELIX    8   8 ALA A  160  ASN A  180  1                                  21
HELIX    9   9 LEU A  198  ASP A  218  1                                  21
HELIX   10  10 LEU A  223  GLY A  225  1                                   3
HELIX   11  11 HIS A  245  ARG A  257  1                                  13
HELIX   12  12 GLU A  276  ASN A  287  1                                  12
HELIX   13  13 ARG A  303  LEU A  305  1                                   3
HELIX   14  14 ALA A  307  TRP A  313  1                                   7
HELIX   15  15 LYS A  317  GLN A  339  1                                  23
HELIX   16  16 PRO B    9  ILE B   22  1                                  14
HELIX   17  17 SER B   38  GLN B   44  1                                   7
HELIX   18  18 GLU B   52  LEU B   63  1                                  12
HELIX   19  19 ASP B   67  VAL B   69  1                                   3
HELIX   20  20 THR B   82  TYR B   84  1                                   3
HELIX   21  21 PHE B   93  SER B   99  1                                   7
HELIX   22  22 LEU B  130  LYS B  139  1                                  10
HELIX   23  23 ALA B  160  ASN B  180  1                                  21
HELIX   24  24 LEU B  198  ASP B  218  1                                  21
HELIX   25  25 LEU B  223  GLY B  225  1                                   3
HELIX   26  26 HIS B  245  ARG B  257  1                                  13
HELIX   27  27 GLU B  276  ASN B  287  1                                  12
HELIX   28  28 ARG B  303  LEU B  305  1                                   3
HELIX   29  29 ALA B  307  TRP B  313  1                                   7
HELIX   30  30 LYS B  317  GLN B  339  1                                  23
HELIX   31  31 PRO C    9  ILE C   22  1                                  14
HELIX   32  32 SER C   38  GLN C   44  1                                   7
HELIX   33  33 GLU C   52  LEU C   63  1                                  12
HELIX   34  34 ASP C   67  VAL C   69  1                                   3
HELIX   35  35 THR C   82  TYR C   84  1                                   3
HELIX   36  36 PHE C   93  SER C   99  1                                   7
HELIX   37  37 LEU C  130  LYS C  139  1                                  10
HELIX   38  38 ALA C  160  ASN C  180  1                                  21
HELIX   39  39 LEU C  198  ASP C  218  1                                  21
HELIX   40  40 LEU C  223  GLY C  225  1                                   3
HELIX   41  41 HIS C  245  ARG C  257  1                                  13
HELIX   42  42 GLU C  276  ASN C  287  1                                  12
HELIX   43  43 ARG C  303  LEU C  305  1                                   3
HELIX   44  44 ALA C  307  TRP C  313  1                                   7
HELIX   45  45 LYS C  317  GLN C  339  1                                  23
HELIX   46  46 PRO D    9  ILE D   22  1                                  14
HELIX   47  47 SER D   38  GLN D   44  1                                   7
HELIX   48  48 GLU D   52  LEU D   63  1                                  12
HELIX   49  49 ASP D   67  VAL D   69  1                                   3
HELIX   50  50 THR D   82  TYR D   84  1                                   3
HELIX   51  51 PHE D   93  SER D   99  1                                   7
HELIX   52  52 LEU D  130  LYS D  139  1                                  10
HELIX   53  53 ALA D  160  ASN D  180  1                                  21
HELIX   54  54 LEU D  198  ASP D  218  1                                  21
HELIX   55  55 LEU D  223  GLY D  225  1                                   3
HELIX   56  56 HIS D  245  ARG D  257  1                                  13
HELIX   57  57 GLU D  276  ASN D  287  1                                  12
HELIX   58  58 ARG D  303  LEU D  305  1                                   3
HELIX   59  59 ALA D  307  TRP D  313  1                                   7
HELIX   60  60 LYS D  317  GLN D  339  1                                  23
SHEET    1   1 1 GLY A  28  ALA A  32  0
SHEET    1   2 1 ILE A  73  LEU A  78  0
SHEET    1   3 1 VAL A 103  LYS A 107  0
SHEET    1   4 1 VAL A 112  PRO A 114  0
SHEET    1   5 1 THR A 122  THR A 124  0
SHEET    1   6 1 PHE A 144  LEU A 151  0
SHEET    1   7 1 VAL A 183  ILE A 190  0
SHEET    1   8 1 GLY A 266  PHE A 269  0
SHEET    1   9 1 ALA A 296  PHE A 299  0
SHEET    1  10 1 GLY B  28  ALA B  32  0
SHEET    1  11 1 ILE B  73  LEU B  78  0
SHEET    1  12 1 VAL B 103  LYS B 107  0
SHEET    1  13 1 VAL B 112  PRO B 114  0
SHEET    1  14 1 THR B 122  THR B 124  0
SHEET    1  15 1 PHE B 144  LEU B 151  0
SHEET    1  16 1 VAL B 183  ILE B 190  0
SHEET    1  17 1 GLY B 266  PHE B 269  0
SHEET    1  18 1 ALA B 296  PHE B 299  0
SHEET    1  19 1 GLY C  28  ALA C  32  0
SHEET    1  20 1 ILE C  73  LEU C  78  0
SHEET    1  21 1 VAL C 103  LYS C 107  0
SHEET    1  22 1 VAL C 112  PRO C 114  0
SHEET    1  23 1 THR C 122  THR C 124  0
SHEET    1  24 1 PHE C 144  LEU C 151  0
SHEET    1  25 1 VAL C 183  ILE C 190  0
SHEET    1  26 1 GLY C 266  PHE C 269  0
SHEET    1  27 1 ALA C 296  PHE C 299  0
SHEET    1  28 1 GLY D  28  ALA D  32  0
SHEET    1  29 1 ILE D  73  LEU D  78  0
SHEET    1  30 1 VAL D 103  LYS D 107  0
SHEET    1  31 1 VAL D 112  PRO D 114  0
SHEET    1  32 1 THR D 122  THR D 124  0
SHEET    1  33 1 PHE D 144  LEU D 151  0
SHEET    1  34 1 VAL D 183  ILE D 190  0
SHEET    1  35 1 GLY D 266  PHE D 269  0
SHEET    1  36 1 ALA D 296  PHE D 299  0

CRYST1  143.872  143.872  143.872  90.00  90.00  90.00 P 1
SCALE1      0.006951  0.000000  0.000000        0.00000
SCALE2      0.000000  0.006951  0.000000        0.00000
SCALE3      0.000000  0.000000  0.006951        0.00000
ATOM      1  N   HIS A   2      67.572  53.175  75.060  1.00 42.23           N
ATOM      2  CA  HIS A   2      66.198  53.276  74.589  1.00 42.23           C
ATOM      3  C   HIS A   2      65.290  53.892  75.644  1.00 42.23           C
ATOM      4  O   HIS A   2      65.651  54.858  76.307  1.00 42.23           O
ATOM      5  CB  HIS A   2      65.660  51.900  74.197  1.00 45.54           C
ATOM      6  CG  HIS A   2      66.414  51.250  73.082  1.00 45.54           C
ATOM      7  ND1 HIS A   2      66.244  49.926  72.744  1.00 45.54           N
ATOM      8  CD2 HIS A   2      67.350  51.738  72.235  1.00 45.54           C
ATOM      9  CE1 HIS A   2      67.038  49.626  71.733  1.00 45.54           C
ATOM     10  NE2 HIS A   2      67.718  50.710  71.402  1.00 45.54           N
ATOM     11  N   SER A   3      64.104  53.317  75.790  1.00 38.37           N
ATOM     12  CA  SER A   3      63.138  53.759  76.784  1.00 38.37           C
ATOM     13  C   SER A   3      63.272  52.900  78.035  1.00 38.37           C
ATOM     14  O   SER A   3      62.967  51.704  78.016  1.00 38.37           O
ATOM     15  CB  SER A   3      61.722  53.683  76.223  1.00 35.86           C
ATOM     16  OG  SER A   3      60.766  53.963  77.227  1.00 35.86           O
ATOM     17  N   HIS A   4      63.739  53.510  79.115  1.00 35.96           N
ATOM     18  CA  HIS A   4      63.676  52.926  80.449  1.00 35.96           C
ATOM     19  C   HIS A   4      62.707  53.801  81.214  1.00 35.96           C
ATOM     20  O   HIS A   4      63.077  54.907  81.626  1.00 35.96           O
ATOM     21  CB  HIS A   4      65.054  52.938  81.111  1.00 39.84           C
ATOM     22  CG  HIS A   4      66.099  52.226  80.319  1.00 39.84           C
ATOM     23  ND1 HIS A   4      66.233  50.856  80.325  1.00 39.84           N
ATOM     24  CD2 HIS A   4      67.021  52.690  79.445  1.00 39.84           C
ATOM     25  CE1 HIS A   4      67.220  50.509  79.520  1.00 39.84           C
ATOM     26  NE2 HIS A   4      67.712  51.604  78.971  1.00 39.84           N
ATOM     27  N   PRO A   5      61.473  53.364  81.438  1.00 30.00           N
ATOM     28  CA  PRO A   5      60.419  54.306  81.827  1.00 30.00           C
ATOM     29  C   PRO A   5      60.740  54.984  83.147  1.00 30.00           C
ATOM     30  O   PRO A   5      61.118  54.337  84.122  1.00 30.00           O
ATOM     31  CB  PRO A   5      59.179  53.417  81.936  1.00 31.17           C
ATOM     32  CG  PRO A   5      59.484  52.253  81.081  1.00 31.17           C
ATOM     33  CD  PRO A   5      60.945  52.008  81.253  1.00 31.17           C
ATOM     34  N   ALA A   6      60.601  56.306  83.163  1.00 24.15           N
ATOM     35  CA  ALA A   6      60.780  57.035  84.407  1.00 24.15           C
ATOM     36  C   ALA A   6      59.684  56.688  85.400  1.00 24.15           C
ATOM     37  O   ALA A   6      59.940  56.587  86.600  1.00 24.15           O
ATOM     38  CB  ALA A   6      60.820  58.535  84.132  1.00 21.22           C
ATOM     39  N   LEU A   7      58.471  56.471  84.920  1.00 23.48           N
ATOM     40  CA  LEU A   7      57.313  56.292  85.776  1.00 23.48           C
ATOM     41  C   LEU A   7      56.537  55.056  85.356  1.00 23.48           C
ATOM     42  O   LEU A   7      56.419  54.767  84.167  1.00 23.48           O
ATOM     43  CB  LEU A   7      56.399  57.513  85.709  1.00 20.51           C
ATOM     44  CG  LEU A   7      57.001  58.844  86.150  1.00 20.51           C
ATOM     45  CD1 LEU A   7      56.038  59.955  85.830  1.00 20.51           C
ATOM     46  CD2 LEU A   7      57.333  58.834  87.623  1.00 20.51           C
ATOM     47  N   THR A   8      56.000  54.343  86.331  1.00 24.36           N
ATOM     48  CA  THR A   8      55.066  53.270  86.059  1.00 24.36           C
ATOM     49  C   THR A   8      53.711  53.855  85.686  1.00 24.36           C
ATOM     50  O   THR A   8      53.460  55.037  85.901  1.00 24.36           O
ATOM     51  CB  THR A   8      54.923  52.365  87.278  1.00 24.82           C
ATOM     52  OG1 THR A   8      54.361  53.106  88.364  1.00 24.82           O
ATOM     53  CG2 THR A   8      56.262  51.836  87.698  1.00 24.82           C
ATOM     54  N   PRO A   9      52.819  53.053  85.109  1.00 25.76           N
ATOM     55  CA  PRO A   9      51.468  53.562  84.828  1.00 25.76           C
ATOM     56  C   PRO A   9      50.714  54.032  86.061  1.00 25.76           C
ATOM     57  O   PRO A   9      49.922  54.974  85.966  1.00 25.76           O
ATOM     58  CB  PRO A   9      50.782  52.360  84.171  1.00 25.61           C
ATOM     59  CG  PRO A   9      51.888  51.627  83.533  1.00 25.61           C
ATOM     60  CD  PRO A   9      53.065  51.765  84.436  1.00 25.61           C
ATOM     61  N   GLU A  10      50.937  53.413  87.215  1.00 25.57           N
ATOM     62  CA  GLU A  10      50.231  53.824  88.422  1.00 25.57           C
ATOM     63  C   GLU A  10      50.752  55.158  88.944  1.00 25.57           C
ATOM     64  O   GLU A  10      49.970  56.007  89.386  1.00 25.57           O
ATOM     65  CB  GLU A  10      50.351  52.728  89.477  1.00 30.07           C
ATOM     66  CG  GLU A  10      49.651  51.445  89.072  1.00 30.07           C
ATOM     67  CD  GLU A  10      50.470  50.582  88.115  1.00 30.07           C
ATOM     68  OE1 GLU A  10      51.635  50.930  87.824  1.00 30.07           O
ATOM     69  OE2 GLU A  10      49.928  49.580  87.611  1.00 30.07           O
ATOM     70  N   GLN A  11      52.066  55.365  88.885  1.00 22.25           N
ATOM     71  CA  GLN A  11      52.630  56.668  89.206  1.00 22.25           C
ATOM     72  C   GLN A  11      52.055  57.759  88.312  1.00 22.25           C
ATOM     73  O   GLN A  11      51.745  58.861  88.783  1.00 22.25           O
ATOM     74  CB  GLN A  11      54.149  56.610  89.094  1.00 24.06           C
ATOM     75  CG  GLN A  11      54.808  55.834  90.207  1.00 24.06           C
ATOM     76  CD  GLN A  11      56.296  55.684  90.019  1.00 24.06           C
ATOM     77  OE1 GLN A  11      56.785  55.573  88.907  1.00 24.06           O
ATOM     78  NE2 GLN A  11      57.026  55.728  91.107  1.00 24.06           N
ATOM     79  N   LYS A  12      51.885  57.465  87.024  1.00 20.76           N
ATOM     80  CA  LYS A  12      51.303  58.441  86.113  1.00 20.76           C
ATOM     81  C   LYS A  12      49.853  58.724  86.454  1.00 20.76           C
ATOM     82  O   LYS A  12      49.423  59.879  86.433  1.00 20.76           O
ATOM     83  CB  LYS A  12      51.416  57.952  84.679  1.00 21.40           C
ATOM     84  CG  LYS A  12      52.809  57.931  84.170  1.00 21.40           C
ATOM     85  CD  LYS A  12      52.847  57.419  82.769  1.00 21.40           C
ATOM     86  CE  LYS A  12      54.251  57.472  82.245  1.00 21.40           C
ATOM     87  NZ  LYS A  12      54.333  56.991  80.858  1.00 21.40           N
ATOM     88  N   LYS A  13      49.083  57.676  86.729  1.00 23.13           N
ATOM     89  CA  LYS A  13      47.717  57.842  87.207  1.00 23.13           C
ATOM     90  C   LYS A  13      47.650  58.809  88.373  1.00 23.13           C
ATOM     91  O   LYS A  13      46.820  59.725  88.396  1.00 23.13           O
ATOM     92  CB  LYS A  13      47.180  56.486  87.633  1.00 32.48           C
ATOM     93  CG  LYS A  13      46.515  55.755  86.551  1.00 32.48           C
ATOM     94  CD  LYS A  13      45.036  55.966  86.650  1.00 32.48           C
ATOM     95  CE  LYS A  13      44.485  55.110  87.772  1.00 32.48           C
ATOM     96  NZ  LYS A  13      43.158  54.540  87.394  1.00 32.48           N
ATOM     97  N   GLU A  14      48.533  58.621  89.341  1.00 20.89           N
ATOM     98  CA  GLU A  14      48.512  59.430  90.547  1.00 20.89           C
ATOM     99  C   GLU A  14      48.831  60.888  90.232  1.00 20.89           C
ATOM    100  O   GLU A  14      48.099  61.802  90.637  1.00 20.89           O
ATOM    101  CB  GLU A  14      49.497  58.805  91.529  1.00 23.96           C
ATOM    102  CG  GLU A  14      49.453  59.236  92.948  1.00 23.96           C
ATOM    103  CD  GLU A  14      50.404  60.355  93.276  1.00 23.96           C
ATOM    104  OE1 GLU A  14      51.338  60.622  92.492  1.00 23.96           O
ATOM    105  OE2 GLU A  14      50.250  60.920  94.371  1.00 23.96           O
ATOM    106  N   LEU A  15      49.890  61.119  89.451  1.00 18.26           N
ATOM    107  CA  LEU A  15      50.273  62.483  89.099  1.00 18.26           C
ATOM    108  C   LEU A  15      49.179  63.192  88.310  1.00 18.26           C
ATOM    109  O   LEU A  15      48.843  64.344  88.594  1.00 18.26           O
ATOM    110  CB  LEU A  15      51.576  62.477  88.313  1.00 15.20           C
ATOM    111  CG  LEU A  15      52.791  62.020  89.094  1.00 15.20           C
ATOM    112  CD1 LEU A  15      53.950  61.847  88.166  1.00 15.20           C
ATOM    113  CD2 LEU A  15      53.115  63.021  90.175  1.00 15.20           C
ATOM    114  N   SER A  16      48.610  62.525  87.312  1.00 19.85           N
ATOM    115  CA  SER A  16      47.600  63.193  86.509  1.00 19.85           C
ATOM    116  C   SER A  16      46.324  63.436  87.300  1.00 19.85           C
ATOM    117  O   SER A  16      45.653  64.443  87.075  1.00 19.85           O
ATOM    118  CB  SER A  16      47.304  62.399  85.245  1.00 19.79           C
ATOM    119  OG  SER A  16      46.722  61.158  85.556  1.00 19.79           O
ATOM    120  N   ASP A  17      45.983  62.552  88.238  1.00 21.62           N
ATOM    121  CA  ASP A  17      44.828  62.812  89.089  1.00 21.62           C
ATOM    122  C   ASP A  17      45.035  64.061  89.936  1.00 21.62           C
ATOM    123  O   ASP A  17      44.152  64.921  90.013  1.00 21.62           O
ATOM    124  CB  ASP A  17      44.527  61.606  89.969  1.00 26.82           C
ATOM    125  CG  ASP A  17      43.895  60.473  89.198  1.00 26.82           C
ATOM    126  OD1 ASP A  17      43.432  60.714  88.064  1.00 26.82           O
ATOM    127  OD2 ASP A  17      43.845  59.340  89.723  1.00 26.82           O
ATOM    128  N   ILE A  18      46.207  64.195  90.556  1.00 19.98           N
ATOM    129  CA  ILE A  18      46.491  65.410  91.314  1.00 19.98           C
ATOM    130  C   ILE A  18      46.400  66.637  90.415  1.00 19.98           C
ATOM    131  O   ILE A  18      45.746  67.632  90.755  1.00 19.98           O
ATOM    132  CB  ILE A  18      47.866  65.313  91.990  1.00 19.52           C
ATOM    133  CG1 ILE A  18      47.871  64.199  93.023  1.00 19.52           C
ATOM    134  CG2 ILE A  18      48.227  66.618  92.644  1.00 19.52           C
ATOM    135  CD1 ILE A  18      49.230  63.890  93.541  1.00 19.52           C
ATOM    136  N   ALA A  19      47.042  66.579  89.244  1.00 19.45           N
ATOM    137  CA  ALA A  19      47.103  67.748  88.374  1.00 19.45           C
ATOM    138  C   ALA A  19      45.718  68.178  87.913  1.00 19.45           C
ATOM    139  O   ALA A  19      45.400  69.369  87.921  1.00 19.45           O
ATOM    140  CB  ALA A  19      48.009  67.474  87.177  1.00 17.92           C
ATOM    141  N   HIS A  20      44.877  67.230  87.512  1.00 22.25           N
ATOM    142  CA  HIS A  20      43.513  67.592  87.157  1.00 22.25           C
ATOM    143  C   HIS A  20      42.736  68.106  88.352  1.00 22.25           C
ATOM    144  O   HIS A  20      41.843  68.938  88.197  1.00 22.25           O
ATOM    145  CB  HIS A  20      42.793  66.407  86.533  1.00 23.17           C
ATOM    146  CG  HIS A  20      43.288  66.063  85.171  1.00 23.17           C
ATOM    147  ND1 HIS A  20      42.964  66.804  84.059  1.00 23.17           N
ATOM    148  CD2 HIS A  20      44.110  65.081  84.742  1.00 23.17           C
ATOM    149  CE1 HIS A  20      43.551  66.281  83.000  1.00 23.17           C
ATOM    150  NE2 HIS A  20      44.254  65.236  83.389  1.00 23.17           N
ATOM    151  N   ARG A  21      43.062  67.630  89.543  1.00 25.65           N
ATOM    152  CA  ARG A  21      42.354  68.084  90.728  1.00 25.65           C
ATOM    153  C   ARG A  21      42.663  69.545  91.027  1.00 25.65           C
ATOM    154  O   ARG A  21      41.782  70.298  91.449  1.00 25.65           O
ATOM    155  CB  ARG A  21      42.726  67.177  91.893  1.00 29.83           C
ATOM    156  CG  ARG A  21      41.976  67.386  93.141  1.00 29.83           C
ATOM    157  CD  ARG A  21      42.209  66.227  94.089  1.00 29.83           C
ATOM    158  NE  ARG A  21      41.760  64.977  93.491  1.00 29.83           N
ATOM    159  CZ  ARG A  21      42.555  63.962  93.166  1.00 29.83           C
ATOM    160  NH1 ARG A  21      43.851  64.012  93.428  1.00 29.83           N
ATOM    161  NH2 ARG A  21      42.040  62.873  92.612  1.00 29.83           N
ATOM    162  N   ILE A  22      43.896  69.976  90.777  1.00 26.18           N
ATOM    163  CA  ILE A  22      44.290  71.339  91.118  1.00 26.18           C
ATOM    164  C   ILE A  22      43.588  72.359  90.223  1.00 26.18           C
ATOM    165  O   ILE A  22      43.094  73.385  90.699  1.00 26.18           O
ATOM    166  CB  ILE A  22      45.818  71.480  91.039  1.00 23.33           C
ATOM    167  CG1 ILE A  22      46.483  70.606  92.091  1.00 23.33           C
ATOM    168  CG2 ILE A  22      46.228  72.907  91.243  1.00 23.33           C
ATOM    169  CD1 ILE A  22      47.953  70.506  91.935  1.00 23.33           C
ATOM    170  N   VAL A  23      43.569  72.118  88.914  1.00 28.21           N
ATOM    171  CA  VAL A  23      43.112  73.104  87.939  1.00 28.21           C
ATOM    172  C   VAL A  23      41.672  72.881  87.498  1.00 28.21           C
ATOM    173  O   VAL A  23      41.265  73.433  86.478  1.00 28.21           O
ATOM    174  CB  VAL A  23      44.046  73.197  86.725  1.00 25.69           C
ATOM    175  CG1 VAL A  23      45.391  73.715  87.155  1.00 25.69           C
ATOM    176  CG2 VAL A  23      44.160  71.868  86.016  1.00 25.69           C
ATOM    177  N   ALA A  24      40.921  72.045  88.190  1.00 30.65           N
ATOM    178  CA  ALA A  24      39.542  71.731  87.828  1.00 30.65           C
ATOM    179  C   ALA A  24      38.718  72.996  87.578  1.00 30.65           C
ATOM    180  O   ALA A  24      39.036  74.054  88.128  1.00 30.65           O
ATOM    181  CB  ALA A  24      38.906  70.887  88.934  1.00 29.90           C
ATOM    182  N   PRO A  25      37.682  72.936  86.739  1.00 35.10           N
ATOM    183  CA  PRO A  25      37.035  74.165  86.254  1.00 35.10           C
ATOM    184  C   PRO A  25      36.571  75.090  87.370  1.00 35.10           C
ATOM    185  O   PRO A  25      35.858  74.684  88.287  1.00 35.10           O
ATOM    186  CB  PRO A  25      35.846  73.633  85.451  1.00 34.73           C
ATOM    187  CG  PRO A  25      36.254  72.285  85.034  1.00 34.73           C
ATOM    188  CD  PRO A  25      37.067  71.735  86.154  1.00 34.73           C
ATOM    189  N   GLY A  26      36.960  76.356  87.261  1.00 34.15           N
ATOM    190  CA  GLY A  26      36.643  77.360  88.247  1.00 34.15           C
ATOM    191  C   GLY A  26      37.658  77.516  89.352  1.00 34.15           C
ATOM    192  O   GLY A  26      37.520  78.430  90.165  1.00 34.15           O
ATOM    193  N   LYS A  27      38.685  76.682  89.394  1.00 30.62           N
ATOM    194  CA  LYS A  27      39.608  76.641  90.512  1.00 30.62           C
ATOM    195  C   LYS A  27      40.958  77.212  90.121  1.00 30.62           C
ATOM    196  O   LYS A  27      41.339  77.212  88.953  1.00 30.62           O
ATOM    197  CB  LYS A  27      39.799  75.222  91.036  1.00 35.36           C
ATOM    198  CG  LYS A  27      38.595  74.644  91.715  1.00 35.36           C
ATOM    199  CD  LYS A  27      38.923  73.297  92.298  1.00 35.36           C
ATOM    200  CE  LYS A  27      37.779  72.762  93.122  1.00 35.36           C
ATOM    201  NZ  LYS A  27      36.667  72.288  92.271  1.00 35.36           N
ATOM    202  N   GLY A  28      41.668  77.706  91.122  1.00 26.30           N
ATOM    203  CA  GLY A  28      42.972  78.292  90.941  1.00 26.30           C
ATOM    204  C   GLY A  28      43.758  78.074  92.206  1.00 26.30           C
ATOM    205  O   GLY A  28      43.304  77.407  93.134  1.00 26.30           O
ATOM    206  N   ILE A  29      44.954  78.629  92.235  1.00 24.69           N
ATOM    207  CA  ILE A  29      45.897  78.386  93.309  1.00 24.69           C
ATOM    208  C   ILE A  29      46.093  79.668  94.095  1.00 24.69           C
ATOM    209  O   ILE A  29      46.359  80.726  93.520  1.00 24.69           O
ATOM    210  CB  ILE A  29      47.231  77.857  92.765  1.00 23.63           C
ATOM    211  CG1 ILE A  29      47.034  76.466  92.173  1.00 23.63           C
ATOM    212  CG2 ILE A  29      48.289  77.860  93.840  1.00 23.63           C
ATOM    213  CD1 ILE A  29      48.202  75.991  91.385  1.00 23.63           C
ATOM    214  N   LEU A  30      45.936  79.574  95.405  1.00 28.27           N
ATOM    215  CA  LEU A  30      46.411  80.604  96.310  1.00 28.27           C
ATOM    216  C   LEU A  30      47.890  80.393  96.556  1.00 28.27           C
ATOM    217  O   LEU A  30      48.289  79.360  97.094  1.00 28.27           O
ATOM    218  CB  LEU A  30      45.641  80.551  97.627  1.00 33.01           C
ATOM    219  CG  LEU A  30      46.239  81.379  98.767  1.00 33.01           C
ATOM    220  CD1 LEU A  30      46.236  82.863  98.454  1.00 33.01           C
ATOM    221  CD2 LEU A  30      45.537  81.081 100.072  1.00 33.01           C
ATOM    222  N   ALA A  31      48.707  81.369  96.199  1.00 34.48           N
ATOM    223  CA  ALA A  31      50.124  81.271  96.511  1.00 34.48           C
ATOM    224  C   ALA A  31      50.312  81.952  97.853  1.00 34.48           C
ATOM    225  O   ALA A  31      50.380  83.176  97.943  1.00 34.48           O
ATOM    226  CB  ALA A  31      50.969  81.916  95.420  1.00 32.24           C
ATOM    227  N   ALA A  32      50.421  81.142  98.895  1.00 40.62           N
ATOM    228  CA  ALA A  32      50.663  81.584 100.255  1.00 40.62           C
ATOM    229  C   ALA A  32      52.125  81.464 100.629  1.00 40.62           C
ATOM    230  O   ALA A  32      52.463  81.562 101.809  1.00 40.62           O
ATOM    231  CB  ALA A  32      49.790  80.806 101.238  1.00 38.01           C
ATOM    232  N   ASP A  33      52.987  81.173  99.664  1.00 45.12           N
ATOM    233  CA  ASP A  33      54.384  80.882  99.939  1.00 45.12           C
ATOM    234  C   ASP A  33      55.172  82.183  99.886  1.00 45.12           C
ATOM    235  O   ASP A  33      55.385  82.759  98.816  1.00 45.12           O
ATOM    236  CB  ASP A  33      54.926  79.859  98.942  1.00 38.86           C
ATOM    237  CG  ASP A  33      54.766  80.300  97.485  1.00 38.86           C
ATOM    238  OD1 ASP A  33      54.003  81.243  97.205  1.00 38.86           O
ATOM    239  OD2 ASP A  33      55.440  79.723  96.613  1.00 38.86           O
ATOM    240  N   GLU A  34      55.605  82.645 101.044  1.00 53.68           N
ATOM    241  CA  GLU A  34      56.516  83.768 101.143  1.00 53.68           C
ATOM    242  C   GLU A  34      57.441  83.466 102.301  1.00 53.68           C
ATOM    243  O   GLU A  34      56.988  83.010 103.351  1.00 53.68           O
ATOM    244  CB  GLU A  34      55.788  85.102 101.372  1.00 53.13           C
ATOM    245  CG  GLU A  34      54.885  85.560 100.233  1.00 53.13           C
ATOM    246  CD  GLU A  34      53.480  84.996 100.327  1.00 53.13           C
ATOM    247  OE1 GLU A  34      53.212  84.220 101.262  1.00 53.13           O
ATOM    248  OE2 GLU A  34      52.640  85.328  99.466  1.00 53.13           O
ATOM    249  N   SER A  35      58.732  83.694 102.108  1.00 60.89           N
ATOM    250  CA  SER A  35      59.664  83.439 103.188  1.00 60.89           C
ATOM    251  C   SER A  35      59.505  84.511 104.259  1.00 60.89           C
ATOM    252  O   SER A  35      58.729  85.458 104.121  1.00 60.89           O
ATOM    253  CB  SER A  35      61.093  83.401 102.663  1.00 61.28           C
ATOM    254  OG  SER A  35      62.003  83.202 103.727  1.00 61.28           O
ATOM    255  N   THR A  36      60.260  84.366 105.347  1.00 65.42           N
ATOM    256  CA  THR A  36      60.239  85.383 106.389  1.00 65.42           C
ATOM    257  C   THR A  36      60.914  86.668 105.939  1.00 65.42           C
ATOM    258  O   THR A  36      60.595  87.737 106.463  1.00 65.42           O
ATOM    259  CB  THR A  36      60.895  84.846 107.656  1.00 64.29           C
ATOM    260  OG1 THR A  36      62.247  84.472 107.369  1.00 64.29           O
ATOM    261  CG2 THR A  36      60.126  83.635 108.155  1.00 64.29           C
ATOM    262  N   GLY A  37      61.835  86.590 104.980  1.00 66.26           N
ATOM    263  CA  GLY A  37      62.364  87.799 104.377  1.00 66.26           C
ATOM    264  C   GLY A  37      61.438  88.394 103.341  1.00 66.26           C
ATOM    265  O   GLY A  37      61.459  89.606 103.112  1.00 66.26           O
ATOM    266  N   SER A  38      60.615  87.563 102.705  1.00 66.48           N
ATOM    267  CA  SER A  38      59.682  88.059 101.702  1.00 66.48           C
ATOM    268  C   SER A  38      58.448  88.683 102.342  1.00 66.48           C
ATOM    269  O   SER A  38      57.977  89.734 101.900  1.00 66.48           O
ATOM    270  CB  SER A  38      59.274  86.926 100.761  1.00 64.27           C
ATOM    271  OG  SER A  38      58.308  87.371  99.829  1.00 64.27           O
ATOM    272  N   ILE A  39      57.905  88.041 103.377  1.00 67.66           N
ATOM    273  CA  ILE A  39      56.690  88.530 104.018  1.00 67.66           C
ATOM    274  C   ILE A  39      56.982  89.743 104.895  1.00 67.66           C
ATOM    275  O   ILE A  39      56.055  90.461 105.294  1.00 67.66           O
ATOM    276  CB  ILE A  39      56.046  87.386 104.824  1.00 64.60           C
ATOM    277  CG1 ILE A  39      54.608  87.712 105.219  1.00 64.60           C
ATOM    278  CG2 ILE A  39      56.864  87.090 106.054  1.00 64.60           C
ATOM    279  CD1 ILE A  39      53.658  87.784 104.053  1.00 64.60           C
ATOM    280  N   ALA A  40      58.259  89.998 105.191  1.00 69.27           N
ATOM    281  CA  ALA A  40      58.624  91.145 106.011  1.00 69.27           C
ATOM    282  C   ALA A  40      58.218  92.453 105.349  1.00 69.27           C
ATOM    283  O   ALA A  40      57.708  93.358 106.015  1.00 69.27           O
ATOM    284  CB  ALA A  40      60.125  91.132 106.294  1.00 65.66           C
ATOM    285  N   LYS A  41      58.434  92.573 104.038  1.00 70.91           N
ATOM    286  CA  LYS A  41      58.040  93.790 103.338  1.00 70.91           C
ATOM    287  C   LYS A  41      56.547  94.041 103.475  1.00 70.91           C
ATOM    288  O   LYS A  41      56.111  95.185 103.637  1.00 70.91           O
ATOM    289  CB  LYS A  41      58.421  93.699 101.861  1.00 73.35           C
ATOM    290  CG  LYS A  41      59.900  93.491 101.603  1.00 73.35           C
ATOM    291  CD  LYS A  41      60.708  94.711 102.003  1.00 73.35           C
ATOM    292  CE  LYS A  41      62.174  94.526 101.657  1.00 73.35           C
ATOM    293  NZ  LYS A  41      62.799  93.457 102.480  1.00 73.35           N
ATOM    294  N   ARG A  42      55.749  92.981 103.412  1.00 69.34           N
ATOM    295  CA  ARG A  42      54.305  93.140 103.433  1.00 69.34           C
ATOM    296  C   ARG A  42      53.774  93.377 104.838  1.00 69.34           C
ATOM    297  O   ARG A  42      52.729  94.015 104.997  1.00 69.34           O
ATOM    298  CB  ARG A  42      53.649  91.915 102.808  1.00 63.50           C
ATOM    299  CG  ARG A  42      54.019  91.732 101.352  1.00 63.50           C
ATOM    300  CD  ARG A  42      53.420  90.468 100.822  1.00 63.50           C
ATOM    301  NE  ARG A  42      51.969  90.512 100.902  1.00 63.50           N
ATOM    302  CZ  ARG A  42      51.180  89.482 100.632  1.00 63.50           C
ATOM    303  NH1 ARG A  42      51.707  88.322 100.268  1.00 63.50           N
ATOM    304  NH2 ARG A  42      49.867  89.611 100.734  1.00 63.50           N
ATOM    305  N   LEU A  43      54.458  92.870 105.861  1.00 70.48           N
ATOM    306  CA  LEU A  43      54.066  93.205 107.223  1.00 70.48           C
ATOM    307  C   LEU A  43      54.573  94.578 107.650  1.00 70.48           C
ATOM    308  O   LEU A  43      53.989  95.184 108.551  1.00 70.48           O
ATOM    309  CB  LEU A  43      54.549  92.129 108.197  1.00 67.74           C
ATOM    310  CG  LEU A  43      53.919  90.743 108.033  1.00 67.74           C
ATOM    311  CD1 LEU A  43      54.549  89.741 108.979  1.00 67.74           C
ATOM    312  CD2 LEU A  43      52.420  90.787 108.233  1.00 67.74           C
ATOM    313  N   GLN A  44      55.635  95.088 107.019  1.00 72.29           N
ATOM    314  CA  GLN A  44      56.052  96.462 107.278  1.00 72.29           C
ATOM    315  C   GLN A  44      55.081  97.468 106.678  1.00 72.29           C
ATOM    316  O   GLN A  44      54.870  98.537 107.259  1.00 72.29           O
ATOM    317  CB  GLN A  44      57.457  96.716 106.734  1.00 74.47           C
ATOM    318  CG  GLN A  44      58.557  95.959 107.447  1.00 74.47           C
ATOM    319  CD  GLN A  44      58.664  96.328 108.908  1.00 74.47           C
ATOM    320  OE1 GLN A  44      58.209  95.588 109.779  1.00 74.47           O
ATOM    321  NE2 GLN A  44      59.258  97.481 109.186  1.00 74.47           N
ATOM    322  N   SER A  45      54.486  97.156 105.523  1.00 71.65           N
ATOM    323  CA  SER A  45      53.519  98.062 104.911  1.00 71.65           C
ATOM    324  C   SER A  45      52.317  98.305 105.806  1.00 71.65           C
ATOM    325  O   SER A  45      51.549  99.238 105.552  1.00 71.65           O
ATOM    326  CB  SER A  45      53.058  97.515 103.557  1.00 69.91           C
ATOM    327  OG  SER A  45      52.375  96.284 103.702  1.00 69.91           O
ATOM    328  N   ILE A  46      52.136  97.481 106.831  1.00 71.36           N
ATOM    329  CA  ILE A  46      51.217  97.733 107.931  1.00 71.36           C
ATOM    330  C   ILE A  46      51.962  98.479 109.026  1.00 71.36           C
ATOM    331  O   ILE A  46      51.565  99.575 109.435  1.00 71.36           O
ATOM    332  CB  ILE A  46      50.621  96.435 108.487  1.00 67.53           C
ATOM    333  CG1 ILE A  46      49.691  95.779 107.468  1.00 67.53           C
ATOM    334  CG2 ILE A  46      49.918  96.724 109.798  1.00 67.53           C
ATOM    335  CD1 ILE A  46      49.326  94.371 107.842  1.00 67.53           C
ATOM    336  N   GLY A  47      53.050  97.882 109.505  1.00 71.38           N
ATOM    337  CA  GLY A  47      53.636  98.194 110.790  1.00 71.38           C
ATOM    338  C   GLY A  47      53.508  97.078 111.796  1.00 71.38           C
ATOM    339  O   GLY A  47      53.937  97.245 112.944  1.00 71.38           O
ATOM    340  N   THR A  48      52.929  95.947 111.402  1.00 70.52           N
ATOM    341  CA  THR A  48      53.044  94.719 112.173  1.00 70.52           C
ATOM    342  C   THR A  48      54.456  94.168 112.033  1.00 70.52           C
ATOM    343  O   THR A  48      54.967  94.032 110.919  1.00 70.52           O
ATOM    344  CB  THR A  48      52.032  93.693 111.672  1.00 67.92           C
ATOM    345  OG1 THR A  48      50.714  94.233 111.773  1.00 67.92           O
ATOM    346  CG2 THR A  48      52.103  92.423 112.486  1.00 67.92           C
ATOM    347  N   GLU A  49      55.101  93.869 113.155  1.00 69.25           N
ATOM    348  CA  GLU A  49      56.420  93.271 113.052  1.00 69.25           C
ATOM    349  C   GLU A  49      56.298  91.807 112.646  1.00 69.25           C
ATOM    350  O   GLU A  49      55.260  91.166 112.828  1.00 69.25           O
ATOM    351  CB  GLU A  49      57.196  93.389 114.363  1.00 71.57           C
ATOM    352  CG  GLU A  49      56.686  92.499 115.477  1.00 71.57           C
ATOM    353  CD  GLU A  49      55.499  93.095 116.195  1.00 71.57           C
ATOM    354  OE1 GLU A  49      55.059  94.197 115.801  1.00 71.57           O
ATOM    355  OE2 GLU A  49      55.003  92.457 117.146  1.00 71.57           O
ATOM    356  N   ASN A  50      57.386  91.273 112.104  1.00 66.23           N
ATOM    357  CA  ASN A  50      57.365  89.949 111.498  1.00 66.23           C
ATOM    358  C   ASN A  50      57.718  88.934 112.576  1.00 66.23           C
ATOM    359  O   ASN A  50      58.871  88.849 113.005  1.00 66.23           O
ATOM    360  CB  ASN A  50      58.354  89.891 110.338  1.00 65.57           C
ATOM    361  CG  ASN A  50      58.203  88.647 109.498  1.00 65.57           C
ATOM    362  OD1 ASN A  50      57.614  87.658 109.924  1.00 65.57           O
ATOM    363  ND2 ASN A  50      58.742  88.690 108.291  1.00 65.57           N
ATOM    364  N   THR A  51      56.731  88.152 113.000  1.00 61.09           N
ATOM    365  CA  THR A  51      56.938  87.132 114.012  1.00 61.09           C
ATOM    366  C   THR A  51      56.243  85.855 113.581  1.00 61.09           C
ATOM    367  O   THR A  51      55.299  85.872 112.789  1.00 61.09           O
ATOM    368  CB  THR A  51      56.414  87.555 115.393  1.00 62.17           C
ATOM    369  OG1 THR A  51      55.010  87.811 115.320  1.00 62.17           O
ATOM    370  CG2 THR A  51      57.125  88.799 115.883  1.00 62.17           C
ATOM    371  N   GLU A  52      56.741  84.740 114.110  1.00 58.74           N
ATOM    372  CA  GLU A  52      56.119  83.449 113.858  1.00 58.74           C
ATOM    373  C   GLU A  52      54.627  83.504 114.129  1.00 58.74           C
ATOM    374  O   GLU A  52      53.824  82.935 113.380  1.00 58.74           O
ATOM    375  CB  GLU A  52      56.771  82.389 114.738  1.00 60.03           C
ATOM    376  CG  GLU A  52      56.254  80.987 114.546  1.00 60.03           C
ATOM    377  CD  GLU A  52      56.659  80.398 113.218  1.00 60.03           C
ATOM    378  OE1 GLU A  52      57.520  80.997 112.546  1.00 60.03           O
ATOM    379  OE2 GLU A  52      56.131  79.328 112.856  1.00 60.03           O
ATOM    380  N   GLU A  53      54.241  84.209 115.191  1.00 58.59           N
ATOM    381  CA  GLU A  53      52.840  84.310 115.567  1.00 58.59           C
ATOM    382  C   GLU A  53      52.044  85.145 114.572  1.00 58.59           C
ATOM    383  O   GLU A  53      50.900  84.810 114.253  1.00 58.59           O
ATOM    384  CB  GLU A  53      52.740  84.899 116.971  1.00 62.01           C
ATOM    385  CG  GLU A  53      51.326  85.045 117.455  1.00 62.01           C
ATOM    386  CD  GLU A  53      50.616  83.710 117.583  1.00 62.01           C
ATOM    387  OE1 GLU A  53      51.297  82.667 117.632  1.00 62.01           O
ATOM    388  OE2 GLU A  53      49.370  83.708 117.610  1.00 62.01           O
ATOM    389  N   ASN A  54      52.618  86.242 114.085  1.00 57.17           N
ATOM    390  CA  ASN A  54      51.892  87.092 113.150  1.00 57.17           C
ATOM    391  C   ASN A  54      51.762  86.424 111.790  1.00 57.17           C
ATOM    392  O   ASN A  54      50.669  86.372 111.221  1.00 57.17           O
ATOM    393  CB  ASN A  54      52.581  88.444 113.023  1.00 61.55           C
ATOM    394  CG  ASN A  54      52.379  89.309 114.239  1.00 61.55           C
ATOM    395  OD1 ASN A  54      51.390  89.171 114.954  1.00 61.55           O
ATOM    396  ND2 ASN A  54      53.331  90.192 114.497  1.00 61.55           N
ATOM    397  N   ARG A  55      52.873  85.925 111.248  1.00 55.21           N
ATOM    398  CA  ARG A  55      52.819  85.139 110.017  1.00 55.21           C
ATOM    399  C   ARG A  55      51.818  84.003 110.138  1.00 55.21           C
ATOM    400  O   ARG A  55      50.973  83.803 109.256  1.00 55.21           O
ATOM    401  CB  ARG A  55      54.199  84.577 109.692  1.00 59.09           C
ATOM    402  CG  ARG A  55      55.235  85.607 109.367  1.00 59.09           C
ATOM    403  CD  ARG A  55      56.466  84.936 108.808  1.00 59.09           C
ATOM    404  NE  ARG A  55      57.078  84.013 109.755  1.00 59.09           N
ATOM    405  CZ  ARG A  55      57.998  84.346 110.654  1.00 59.09           C
ATOM    406  NH1 ARG A  55      58.436  85.590 110.745  1.00 59.09           N
ATOM    407  NH2 ARG A  55      58.483  83.422 111.463  1.00 59.09           N
ATOM    408  N   ARG A  56      51.887  83.256 111.235  1.00 53.25           N
ATOM    409  CA  ARG A  56      50.989  82.125 111.418  1.00 53.25           C
ATOM    410  C   ARG A  56      49.533  82.572 111.474  1.00 53.25           C
ATOM    411  O   ARG A  56      48.657  81.944 110.868  1.00 53.25           O
ATOM    412  CB  ARG A  56      51.392  81.366 112.676  1.00 57.50           C
ATOM    413  CG  ARG A  56      50.306  80.534 113.287  1.00 57.50           C
ATOM    414  CD  ARG A  56      50.877  79.750 114.460  1.00 57.50           C
ATOM    415  NE  ARG A  56      49.906  79.068 115.319  1.00 57.50           N
ATOM    416  CZ  ARG A  56      48.874  79.644 115.940  1.00 57.50           C
ATOM    417  NH1 ARG A  56      48.635  80.934 115.805  1.00 57.50           N
ATOM    418  NH2 ARG A  56      48.071  78.907 116.693  1.00 57.50           N
ATOM    419  N   PHE A  57      49.258  83.670 112.176  1.00 53.35           N
ATOM    420  CA  PHE A  57      47.887  84.148 112.275  1.00 53.35           C
ATOM    421  C   PHE A  57      47.368  84.629 110.930  1.00 53.35           C
ATOM    422  O   PHE A  57      46.202  84.408 110.594  1.00 53.35           O
ATOM    423  CB  PHE A  57      47.777  85.274 113.304  1.00 59.00           C
ATOM    424  CG  PHE A  57      46.385  85.809 113.437  1.00 59.00           C
ATOM    425  CD1 PHE A  57      45.459  85.165 114.238  1.00 59.00           C
ATOM    426  CD2 PHE A  57      45.983  86.922 112.726  1.00 59.00           C
ATOM    427  CE1 PHE A  57      44.169  85.638 114.340  1.00 59.00           C
ATOM    428  CE2 PHE A  57      44.696  87.392 112.823  1.00 59.00           C
ATOM    429  CZ  PHE A  57      43.791  86.755 113.631  1.00 59.00           C
ATOM    430  N   TYR A  58      48.215  85.295 110.152  1.00 51.50           N
ATOM    431  CA  TYR A  58      47.787  85.784 108.849  1.00 51.50           C
ATOM    432  C   TYR A  58      47.488  84.635 107.894  1.00 51.50           C
ATOM    433  O   TYR A  58      46.470  84.644 107.185  1.00 51.50           O
ATOM    434  CB  TYR A  58      48.846  86.720 108.281  1.00 54.06           C
ATOM    435  CG  TYR A  58      48.597  87.081 106.850  1.00 54.06           C
ATOM    436  CD1 TYR A  58      47.475  87.808 106.489  1.00 54.06           C
ATOM    437  CD2 TYR A  58      49.501  86.734 105.864  1.00 54.06           C
ATOM    438  CE1 TYR A  58      47.237  88.134 105.188  1.00 54.06           C
ATOM    439  CE2 TYR A  58      49.280  87.068 104.564  1.00 54.06           C
ATOM    440  CZ  TYR A  58      48.146  87.769 104.228  1.00 54.06           C
ATOM    441  OH  TYR A  58      47.918  88.106 102.923  1.00 54.06           O
ATOM    442  N   ARG A  59      48.343  83.619 107.880  1.00 49.21           N
ATOM    443  CA  ARG A  59      48.049  82.493 107.011  1.00 49.21           C
ATOM    444  C   ARG A  59      46.857  81.695 107.513  1.00 49.21           C
ATOM    445  O   ARG A  59      46.131  81.110 106.708  1.00 49.21           O
ATOM    446  CB  ARG A  59      49.289  81.630 106.839  1.00 51.06           C
ATOM    447  CG  ARG A  59      50.358  82.388 106.061  1.00 51.06           C
ATOM    448  CD  ARG A  59      51.536  81.544 105.728  1.00 51.06           C
ATOM    449  NE  ARG A  59      52.484  82.255 104.877  1.00 51.06           N
ATOM    450  CZ  ARG A  59      53.562  82.894 105.308  1.00 51.06           C
ATOM    451  NH1 ARG A  59      53.875  82.881 106.591  1.00 51.06           N
ATOM    452  NH2 ARG A  59      54.348  83.510 104.442  1.00 51.06           N
ATOM    453  N   GLN A  60      46.611  81.684 108.822  1.00 49.57           N
ATOM    454  CA  GLN A  60      45.356  81.124 109.309  1.00 49.57           C
ATOM    455  C   GLN A  60      44.164  81.913 108.791  1.00 49.57           C
ATOM    456  O   GLN A  60      43.148  81.330 108.398  1.00 49.57           O
ATOM    457  CB  GLN A  60      45.336  81.095 110.829  1.00 54.21           C
ATOM    458  CG  GLN A  60      44.042  80.538 111.360  1.00 54.21           C
ATOM    459  CD  GLN A  60      44.041  80.372 112.847  1.00 54.21           C
ATOM    460  OE1 GLN A  60      45.054  80.572 113.509  1.00 54.21           O
ATOM    461  NE2 GLN A  60      42.895  80.001 113.388  1.00 54.21           N
ATOM    462  N   LEU A  61      44.265  83.241 108.805  1.00 49.18           N
ATOM    463  CA  LEU A  61      43.246  84.093 108.210  1.00 49.18           C
ATOM    464  C   LEU A  61      42.917  83.649 106.795  1.00 49.18           C
ATOM    465  O   LEU A  61      41.748  83.460 106.447  1.00 49.18           O
ATOM    466  CB  LEU A  61      43.730  85.540 108.221  1.00 51.34           C
ATOM    467  CG  LEU A  61      42.873  86.685 107.699  1.00 51.34           C
ATOM    468  CD1 LEU A  61      43.250  87.931 108.451  1.00 51.34           C
ATOM    469  CD2 LEU A  61      43.106  86.880 106.220  1.00 51.34           C
ATOM    470  N   LEU A  62      43.944  83.463 105.966  1.00 48.07           N
ATOM    471  CA  LEU A  62      43.689  83.082 104.580  1.00 48.07           C
ATOM    472  C   LEU A  62      43.130  81.668 104.464  1.00 48.07           C
ATOM    473  O   LEU A  62      42.190  81.434 103.704  1.00 48.07           O
ATOM    474  CB  LEU A  62      44.966  83.220 103.759  1.00 48.90           C
ATOM    475  CG  LEU A  62      45.462  84.652 103.633  1.00 48.90           C
ATOM    476  CD1 LEU A  62      46.811  84.680 102.971  1.00 48.90           C
ATOM    477  CD2 LEU A  62      44.460  85.481 102.855  1.00 48.90           C
ATOM    478  N   LEU A  63      43.685  80.713 105.207  1.00 48.13           N
ATOM    479  CA  LEU A  63      43.329  79.317 104.976  1.00 48.13           C
ATOM    480  C   LEU A  63      41.981  78.944 105.571  1.00 48.13           C
ATOM    481  O   LEU A  63      41.315  78.044 105.055  1.00 48.13           O
ATOM    482  CB  LEU A  63      44.405  78.394 105.537  1.00 45.18           C
ATOM    483  CG  LEU A  63      45.785  78.563 104.915  1.00 45.18           C
ATOM    484  CD1 LEU A  63      46.789  77.617 105.549  1.00 45.18           C
ATOM    485  CD2 LEU A  63      45.715  78.395 103.412  1.00 45.18           C
ATOM    486  N   THR A  64      41.564  79.609 106.642  1.00 50.63           N
ATOM    487  CA  THR A  64      40.351  79.269 107.370  1.00 50.63           C
ATOM    488  C   THR A  64      39.134  80.047 106.901  1.00 50.63           C
ATOM    489  O   THR A  64      38.098  80.005 107.565  1.00 50.63           O
ATOM    490  CB  THR A  64      40.544  79.473 108.874  1.00 50.11           C
ATOM    491  OG1 THR A  64      40.936  80.823 109.136  1.00 50.11           O
ATOM    492  CG2 THR A  64      41.595  78.530 109.400  1.00 50.11           C
ATOM    493  N   ALA A  65      39.236  80.766 105.792  1.00 51.28           N
ATOM    494  CA  ALA A  65      38.176  81.668 105.389  1.00 51.28           C
ATOM    495  C   ALA A  65      36.929  80.885 104.993  1.00 51.28           C
ATOM    496  O   ALA A  65      36.876  79.656 105.059  1.00 51.28           O
ATOM    497  CB  ALA A  65      38.645  82.553 104.241  1.00 50.10           C
ATOM    498  N   ASP A  66      35.919  81.626 104.555  1.00 53.93           N
ATOM    499  CA  ASP A  66      34.561  81.115 104.463  1.00 53.93           C
ATOM    500  C   ASP A  66      34.451  79.963 103.472  1.00 53.93           C
ATOM    501  O   ASP A  66      35.276  79.799 102.573  1.00 53.93           O
ATOM    502  CB  ASP A  66      33.619  82.252 104.064  1.00 57.29           C
ATOM    503  CG  ASP A  66      32.176  81.813 103.976  1.00 57.29           C
ATOM    504  OD1 ASP A  66      31.607  81.427 105.015  1.00 57.29           O
ATOM    505  OD2 ASP A  66      31.604  81.867 102.870  1.00 57.29           O
ATOM    506  N   ASP A  67      33.411  79.156 103.658  1.00 54.30           N
ATOM    507  CA  ASP A  67      33.093  78.004 102.828  1.00 54.30           C
ATOM    508  C   ASP A  67      32.837  78.376 101.369  1.00 54.30           C
ATOM    509  O   ASP A  67      32.805  77.484 100.519  1.00 54.30           O
ATOM    510  CB  ASP A  67      31.867  77.302 103.425  1.00 57.93           C
ATOM    511  CG  ASP A  67      31.632  75.911 102.864  1.00 57.93           C
ATOM    512  OD1 ASP A  67      32.481  75.403 102.106  1.00 57.93           O
ATOM    513  OD2 ASP A  67      30.584  75.319 103.190  1.00 57.93           O
ATOM    514  N   ARG A  68      32.659  79.660 101.050  1.00 51.98           N
ATOM    515  CA  ARG A  68      32.453  80.044  99.658  1.00 51.98           C
ATOM    516  C   ARG A  68      33.715  79.920  98.815  1.00 51.98           C
ATOM    517  O   ARG A  68      33.616  79.868  97.586  1.00 51.98           O
ATOM    518  CB  ARG A  68      31.938  81.476  99.562  1.00 55.18           C
ATOM    519  CG  ARG A  68      30.501  81.690  99.969  1.00 55.18           C
ATOM    520  CD  ARG A  68      30.240  83.179 100.009  1.00 55.18           C
ATOM    521  NE  ARG A  68      31.021  83.800 101.069  1.00 55.18           N
ATOM    522  CZ  ARG A  68      31.121  85.107 101.262  1.00 55.18           C
ATOM    523  NH1 ARG A  68      30.518  85.950 100.436  1.00 55.18           N
ATOM    524  NH2 ARG A  68      31.853  85.564 102.264  1.00 55.18           N
ATOM    525  N   VAL A  69      34.898  79.883  99.436  1.00 47.77           N
ATOM    526  CA  VAL A  69      36.130  79.771  98.672  1.00 47.77           C
ATOM    527  C   VAL A  69      36.483  78.333  98.345  1.00 47.77           C
ATOM    528  O   VAL A  69      37.533  78.093  97.737  1.00 47.77           O
ATOM    529  CB  VAL A  69      37.340  80.405  99.387  1.00 47.94           C
ATOM    530  CG1 VAL A  69      37.090  81.864  99.669  1.00 47.94           C
ATOM    531  CG2 VAL A  69      37.710  79.630 100.639  1.00 47.94           C
ATOM    532  N   ASN A  70      35.656  77.365  98.737  1.00 45.79           N
ATOM    533  CA  ASN A  70      35.994  75.975  98.438  1.00 45.79           C
ATOM    534  C   ASN A  70      35.967  75.689  96.943  1.00 45.79           C
ATOM    535  O   ASN A  70      36.944  75.115  96.432  1.00 45.79           O
ATOM    536  CB  ASN A  70      35.080  75.025  99.217  1.00 47.68           C
ATOM    537  CG  ASN A  70      35.324  75.076 100.700  1.00 47.68           C
ATOM    538  OD1 ASN A  70      36.322  75.618 101.151  1.00 47.68           O
ATOM    539  ND2 ASN A  70      34.445  74.456 101.463  1.00 47.68           N
ATOM    540  N   PRO A  71      34.917  76.031  96.189  1.00 43.21           N
ATOM    541  CA  PRO A  71      34.974  75.823  94.737  1.00 43.21           C
ATOM    542  C   PRO A  71      35.959  76.738  94.022  1.00 43.21           C
ATOM    543  O   PRO A  71      36.240  76.508  92.843  1.00 43.21           O
ATOM    544  CB  PRO A  71      33.533  76.081  94.291  1.00 43.91           C
ATOM    545  CG  PRO A  71      32.989  76.977  95.310  1.00 43.91           C
ATOM    546  CD  PRO A  71      33.612  76.584  96.596  1.00 43.91           C
ATOM    547  N   CYS A  72      36.452  77.783  94.678  1.00 38.07           N
ATOM    548  CA  CYS A  72      37.370  78.712  94.035  1.00 38.07           C
ATOM    549  C   CYS A  72      38.812  78.227  94.068  1.00 38.07           C
ATOM    550  O   CYS A  72      39.555  78.431  93.106  1.00 38.07           O
ATOM    551  CB  CYS A  72      37.265  80.081  94.698  1.00 42.92           C
ATOM    552  SG  CYS A  72      35.639  80.797  94.558  1.00 42.92           S
ATOM    553  N   ILE A  73      39.242  77.621  95.164  1.00 34.58           N
ATOM    554  CA  ILE A  73      40.656  77.367  95.405  1.00 34.58           C
ATOM    555  C   ILE A  73      40.929  75.883  95.217  1.00 34.58           C
ATOM    556  O   ILE A  73      40.414  75.047  95.966  1.00 34.58           O
ATOM    557  CB  ILE A  73      41.081  77.848  96.797  1.00 34.53           C
ATOM    558  CG1 ILE A  73      40.812  79.346  96.931  1.00 34.53           C
ATOM    559  CG2 ILE A  73      42.539  77.531  97.053  1.00 34.53           C
ATOM    560  CD1 ILE A  73      41.530  80.199  95.922  1.00 34.53           C
ATOM    561  N   GLY A  74      41.737  75.559  94.214  1.00 29.23           N
ATOM    562  CA  GLY A  74      42.091  74.187  93.939  1.00 29.23           C
ATOM    563  C   GLY A  74      43.343  73.750  94.662  1.00 29.23           C
ATOM    564  O   GLY A  74      43.555  72.560  94.873  1.00 29.23           O
ATOM    565  N   GLY A  75      44.177  74.702  95.052  1.00 25.53           N
ATOM    566  CA  GLY A  75      45.418  74.374  95.720  1.00 25.53           C
ATOM    567  C   GLY A  75      45.966  75.566  96.461  1.00 25.53           C
ATOM    568  O   GLY A  75      45.595  76.711  96.199  1.00 25.53           O
ATOM    569  N   VAL A  76      46.855  75.284  97.403  1.00 25.17           N
ATOM    570  CA  VAL A  76      47.466  76.312  98.230  1.00 25.17           C
ATOM    571  C   VAL A  76      48.946  75.999  98.339  1.00 25.17           C
ATOM    572  O   VAL A  76      49.318  74.905  98.764  1.00 25.17           O
ATOM    573  CB  VAL A  76      46.835  76.391  99.632  1.00 27.41           C
ATOM    574  CG1 VAL A  76      47.541  77.427 100.461  1.00 27.41           C
ATOM    575  CG2 VAL A  76      45.355  76.680  99.549  1.00 27.41           C
ATOM    576  N   ILE A  77      49.785  76.950  97.973  1.00 28.03           N
ATOM    577  CA  ILE A  77      51.225  76.768  98.037  1.00 28.03           C
ATOM    578  C   ILE A  77      51.706  77.295  99.377  1.00 28.03           C
ATOM    579  O   ILE A  77      51.467  78.453  99.720  1.00 28.03           O
ATOM    580  CB  ILE A  77      51.930  77.485  96.880  1.00 27.94           C
ATOM    581  CG1 ILE A  77      51.380  76.984  95.556  1.00 27.94           C
ATOM    582  CG2 ILE A  77      53.413  77.210  96.928  1.00 27.94           C
ATOM    583  CD1 ILE A  77      51.824  77.790  94.382  1.00 27.94           C
ATOM    584  N   LEU A  78      52.383  76.453 100.133  1.00 29.91           N
ATOM    585  CA  LEU A  78      52.855  76.821 101.452  1.00 29.91           C
ATOM    586  C   LEU A  78      54.367  76.949 101.461  1.00 29.91           C
ATOM    587  O   LEU A  78      55.073  76.288 100.702  1.00 29.91           O
ATOM    588  CB  LEU A  78      52.421  75.798 102.498  1.00 33.60           C
ATOM    589  CG  LEU A  78      50.912  75.668 102.669  1.00 33.60           C
ATOM    590  CD1 LEU A  78      50.580  74.616 103.704  1.00 33.60           C
ATOM    591  CD2 LEU A  78      50.314  76.999 103.033  1.00 33.60           C
ATOM    592  N   PHE A  79      54.847  77.838 102.304  1.00 37.25           N
ATOM    593  CA  PHE A  79      56.245  77.856 102.675  1.00 37.25           C
ATOM    594  C   PHE A  79      56.524  76.720 103.659  1.00 37.25           C
ATOM    595  O   PHE A  79      55.609  76.136 104.239  1.00 37.25           O
ATOM    596  CB  PHE A  79      56.602  79.225 103.249  1.00 46.41           C
ATOM    597  CG  PHE A  79      58.022  79.364 103.646  1.00 46.41           C
ATOM    598  CD1 PHE A  79      59.005  79.504 102.690  1.00 46.41           C
ATOM    599  CD2 PHE A  79      58.378  79.400 104.978  1.00 46.41           C
ATOM    600  CE1 PHE A  79      60.319  79.640 103.055  1.00 46.41           C
ATOM    601  CE2 PHE A  79      59.689  79.542 105.348  1.00 46.41           C
ATOM    602  CZ  PHE A  79      60.662  79.661 104.385  1.00 46.41           C
ATOM    603  N   HIS A  80      57.804  76.381 103.807  1.00 40.77           N
ATOM    604  CA  HIS A  80      58.200  75.233 104.622  1.00 40.77           C
ATOM    605  C   HIS A  80      57.610  75.280 106.029  1.00 40.77           C
ATOM    606  O   HIS A  80      56.962  74.326 106.469  1.00 40.77           O
ATOM    607  CB  HIS A  80      59.721  75.149 104.703  1.00 39.47           C
ATOM    608  CG  HIS A  80      60.213  73.996 105.520  1.00 39.47           C
ATOM    609  ND1 HIS A  80      59.981  72.685 105.171  1.00 39.47           N
ATOM    610  CD2 HIS A  80      60.901  73.957 106.684  1.00 39.47           C
ATOM    611  CE1 HIS A  80      60.522  71.888 106.073  1.00 39.47           C
ATOM    612  NE2 HIS A  80      61.087  72.635 107.002  1.00 39.47           N
ATOM    613  N   GLU A  81      57.836  76.375 106.761  1.00 43.76           N
ATOM    614  CA  GLU A  81      57.441  76.389 108.167  1.00 43.76           C
ATOM    615  C   GLU A  81      55.929  76.335 108.318  1.00 43.76           C
ATOM    616  O   GLU A  81      55.413  75.714 109.252  1.00 43.76           O
ATOM    617  CB  GLU A  81      57.988  77.620 108.881  1.00 52.82           C
ATOM    618  CG  GLU A  81      57.333  78.917 108.491  1.00 52.82           C
ATOM    619  CD  GLU A  81      57.814  80.077 109.326  1.00 52.82           C
ATOM    620  OE1 GLU A  81      58.450  79.824 110.365  1.00 52.82           O
ATOM    621  OE2 GLU A  81      57.535  81.238 108.962  1.00 52.82           O
ATOM    622  N   THR A  82      55.201  76.965 107.397  1.00 42.61           N
ATOM    623  CA  THR A  82      53.748  76.965 107.466  1.00 42.61           C
ATOM    624  C   THR A  82      53.188  75.560 107.341  1.00 42.61           C
ATOM    625  O   THR A  82      52.140  75.254 107.916  1.00 42.61           O
ATOM    626  CB  THR A  82      53.183  77.858 106.367  1.00 41.73           C
ATOM    627  OG1 THR A  82      53.747  79.164 106.488  1.00 41.73           O
ATOM    628  CG2 THR A  82      51.682  77.959 106.481  1.00 41.73           C
ATOM    629  N   LEU A  83      53.878  74.690 106.606  1.00 41.42           N
ATOM    630  CA  LEU A  83      53.397  73.330 106.414  1.00 41.42           C
ATOM    631  C   LEU A  83      53.293  72.585 107.739  1.00 41.42           C
ATOM    632  O   LEU A  83      52.465  71.684 107.882  1.00 41.42           O
ATOM    633  CB  LEU A  83      54.328  72.596 105.449  1.00 38.30           C
ATOM    634  CG  LEU A  83      53.934  71.198 104.982  1.00 38.30           C
ATOM    635  CD1 LEU A  83      52.722  71.282 104.082  1.00 38.30           C
ATOM    636  CD2 LEU A  83      55.078  70.527 104.279  1.00 38.30           C
ATOM    637  N   TYR A  84      54.135  72.934 108.704  1.00 44.79           N
ATOM    638  CA  TYR A  84      54.164  72.307 110.018  1.00 44.79           C
ATOM    639  C   TYR A  84      53.443  73.109 111.095  1.00 44.79           C
ATOM    640  O   TYR A  84      53.447  72.695 112.256  1.00 44.79           O
ATOM    641  CB  TYR A  84      55.620  72.052 110.406  1.00 42.88           C
ATOM    642  CG  TYR A  84      56.232  71.107 109.420  1.00 42.88           C
ATOM    643  CD1 TYR A  84      55.636  69.888 109.160  1.00 42.88           C
ATOM    644  CD2 TYR A  84      57.313  71.487 108.641  1.00 42.88           C
ATOM    645  CE1 TYR A  84      56.149  69.037 108.227  1.00 42.88           C
ATOM    646  CE2 TYR A  84      57.828  70.643 107.694  1.00 42.88           C
ATOM    647  CZ  TYR A  84      57.242  69.417 107.490  1.00 42.88           C
ATOM    648  OH  TYR A  84      57.750  68.556 106.546  1.00 42.88           O
ATOM    649  N   GLN A  85      52.857  74.252 110.751  1.00 48.14           N
ATOM    650  CA  GLN A  85      52.053  75.024 111.685  1.00 48.14           C
ATOM    651  C   GLN A  85      50.627  74.494 111.774  1.00 48.14           C
ATOM    652  O   GLN A  85      50.118  73.827 110.870  1.00 48.14           O
ATOM    653  CB  GLN A  85      52.027  76.496 111.303  1.00 48.78           C
ATOM    654  CG  GLN A  85      53.329  77.197 111.522  1.00 48.78           C
ATOM    655  CD  GLN A  85      53.264  78.633 111.102  1.00 48.78           C
ATOM    656  OE1 GLN A  85      52.452  79.004 110.261  1.00 48.78           O
ATOM    657  NE2 GLN A  85      54.111  79.459 111.691  1.00 48.78           N
ATOM    658  N   LYS A  86      49.984  74.799 112.898  1.00 53.00           N
ATOM    659  CA  LYS A  86      48.605  74.422 113.156  1.00 53.00           C
ATOM    660  C   LYS A  86      47.744  75.662 113.345  1.00 53.00           C
ATOM    661  O   LYS A  86      48.226  76.718 113.761  1.00 53.00           O
ATOM    662  CB  LYS A  86      48.507  73.518 114.383  1.00 55.00           C
ATOM    663  CG  LYS A  86      49.042  72.132 114.127  1.00 55.00           C
ATOM    664  CD  LYS A  86      49.047  71.277 115.371  1.00 55.00           C
ATOM    665  CE  LYS A  86      50.060  71.793 116.370  1.00 55.00           C
ATOM    666  NZ  LYS A  86      51.436  71.726 115.807  1.00 55.00           N
ATOM    667  N   ALA A  87      46.461  75.521 113.027  1.00 56.74           N
ATOM    668  CA  ALA A  87      45.499  76.591 113.232  1.00 56.74           C
ATOM    669  C   ALA A  87      45.151  76.709 114.721  1.00 56.74           C
ATOM    670  O   ALA A  87      45.724  76.034 115.579  1.00 56.74           O
ATOM    671  CB  ALA A  87      44.258  76.342 112.383  1.00 53.20           C
ATOM    672  N   ASP A  88      44.203  77.599 115.034  1.00 60.01           N
ATOM    673  CA  ASP A  88      43.779  77.785 116.422  1.00 60.01           C
ATOM    674  C   ASP A  88      43.207  76.501 117.007  1.00 60.01           C
ATOM    675  O   ASP A  88      43.606  76.067 118.092  1.00 60.01           O
ATOM    676  CB  ASP A  88      42.753  78.911 116.515  1.00 60.07           C
ATOM    677  CG  ASP A  88      43.379  80.274 116.403  1.00 60.07           C
ATOM    678  OD1 ASP A  88      44.604  80.379 116.616  1.00 60.07           O
ATOM    679  OD2 ASP A  88      42.645  81.239 116.101  1.00 60.07           O
ATOM    680  N   ASP A  89      42.283  75.865 116.286  1.00 59.55           N
ATOM    681  CA  ASP A  89      41.675  74.622 116.743  1.00 59.55           C
ATOM    682  C   ASP A  89      42.669  73.473 116.854  1.00 59.55           C
ATOM    683  O   ASP A  89      42.287  72.390 117.309  1.00 59.55           O
ATOM    684  CB  ASP A  89      40.529  74.234 115.809  1.00 58.81           C
ATOM    685  CG  ASP A  89      40.980  74.032 114.369  1.00 58.81           C
ATOM    686  OD1 ASP A  89      42.199  74.002 114.095  1.00 58.81           O
ATOM    687  OD2 ASP A  89      40.101  73.906 113.495  1.00 58.81           O
ATOM    688  N   GLY A  90      43.912  73.664 116.425  1.00 57.78           N
ATOM    689  CA  GLY A  90      44.914  72.631 116.515  1.00 57.78           C
ATOM    690  C   GLY A  90      45.048  71.753 115.290  1.00 57.78           C
ATOM    691  O   GLY A  90      45.954  70.916 115.251  1.00 57.78           O
ATOM    692  N   ARG A  91      44.174  71.895 114.301  1.00 53.88           N
ATOM    693  CA  ARG A  91      44.362  71.165 113.061  1.00 53.88           C
ATOM    694  C   ARG A  91      45.617  71.669 112.356  1.00 53.88           C
ATOM    695  O   ARG A  91      45.868  72.878 112.317  1.00 53.88           O
ATOM    696  CB  ARG A  91      43.173  71.330 112.125  1.00 53.47           C
ATOM    697  CG  ARG A  91      41.878  70.713 112.579  1.00 53.47           C
ATOM    698  CD  ARG A  91      40.833  71.029 111.543  1.00 53.47           C
ATOM    699  NE  ARG A  91      40.703  72.471 111.397  1.00 53.47           N
ATOM    700  CZ  ARG A  91      39.955  73.068 110.478  1.00 53.47           C
ATOM    701  NH1 ARG A  91      39.273  72.343 109.604  1.00 53.47           N
ATOM    702  NH2 ARG A  91      39.904  74.389 110.431  1.00 53.47           N
ATOM    703  N   PRO A  92      46.427  70.777 111.801  1.00 47.65           N
ATOM    704  CA  PRO A  92      47.529  71.225 110.944  1.00 47.65           C
ATOM    705  C   PRO A  92      46.984  71.901 109.698  1.00 47.65           C
ATOM    706  O   PRO A  92      45.939  71.521 109.174  1.00 47.65           O
ATOM    707  CB  PRO A  92      48.264  69.925 110.607  1.00 48.45           C
ATOM    708  CG  PRO A  92      47.883  68.985 111.696  1.00 48.45           C
ATOM    709  CD  PRO A  92      46.469  69.327 112.040  1.00 48.45           C
ATOM    710  N   PHE A  93      47.695  72.924 109.240  1.00 43.89           N
ATOM    711  CA  PHE A  93      47.300  73.624 108.019  1.00 43.89           C
ATOM    712  C   PHE A  93      47.096  72.719 106.812  1.00 43.89           C
ATOM    713  O   PHE A  93      46.122  72.944 106.076  1.00 43.89           O
ATOM    714  CB  PHE A  93      48.320  74.725 107.717  1.00 47.01           C
ATOM    715  CG  PHE A  93      48.141  75.946 108.553  1.00 47.01           C
ATOM    716  CD1 PHE A  93      46.894  76.287 109.034  1.00 47.01           C
ATOM    717  CD2 PHE A  93      49.213  76.740 108.881  1.00 47.01           C
ATOM    718  CE1 PHE A  93      46.723  77.412 109.800  1.00 47.01           C
ATOM    719  CE2 PHE A  93      49.042  77.864 109.659  1.00 47.01           C
ATOM    720  CZ  PHE A  93      47.802  78.199 110.113  1.00 47.01           C
ATOM    721  N   PRO A  94      47.929  71.705 106.546  1.00 39.77           N
ATOM    722  CA  PRO A  94      47.594  70.783 105.453  1.00 39.77           C
ATOM    723  C   PRO A  94      46.226  70.150 105.601  1.00 39.77           C
ATOM    724  O   PRO A  94      45.494  70.039 104.611  1.00 39.77           O
ATOM    725  CB  PRO A  94      48.715  69.747 105.529  1.00 38.47           C
ATOM    726  CG  PRO A  94      49.825  70.455 106.125  1.00 38.47           C
ATOM    727  CD  PRO A  94      49.249  71.395 107.114  1.00 38.47           C
ATOM    728  N   GLN A  95      45.845  69.751 106.818  1.00 42.59           N
ATOM    729  CA  GLN A  95      44.514  69.188 107.026  1.00 42.59           C
ATOM    730  C   GLN A  95      43.426  70.231 106.819  1.00 42.59           C
ATOM    731  O   GLN A  95      42.369  69.923 106.264  1.00 42.59           O
ATOM    732  CB  GLN A  95      44.399  68.584 108.422  1.00 48.74           C
ATOM    733  CG  GLN A  95      43.062  67.927 108.669  1.00 48.74           C
ATOM    734  CD  GLN A  95      42.974  67.252 110.023  1.00 48.74           C
ATOM    735  OE1 GLN A  95      43.954  67.181 110.763  1.00 48.74           O
ATOM    736  NE2 GLN A  95      41.789  66.759 110.358  1.00 48.74           N
ATOM    737  N   VAL A  96      43.653  71.460 107.279  1.00 41.85           N
ATOM    738  CA  VAL A  96      42.693  72.532 107.032  1.00 41.85           C
ATOM    739  C   VAL A  96      42.460  72.695 105.537  1.00 41.85           C
ATOM    740  O   VAL A  96      41.319  72.762 105.073  1.00 41.85           O
ATOM    741  CB  VAL A  96      43.175  73.845 107.670  1.00 44.03           C
ATOM    742  CG1 VAL A  96      42.261  74.979 107.284  1.00 44.03           C
ATOM    743  CG2 VAL A  96      43.251  73.708 109.175  1.00 44.03           C
ATOM    744  N   ILE A  97      43.544  72.747 104.763  1.00 38.32           N
ATOM    745  CA  ILE A  97      43.430  72.915 103.319  1.00 38.32           C
ATOM    746  C   ILE A  97      42.687  71.739 102.701  1.00 38.32           C
ATOM    747  O   ILE A  97      41.785  71.919 101.879  1.00 38.32           O
ATOM    748  CB  ILE A  97      44.824  73.102 102.698  1.00 35.32           C
ATOM    749  CG1 ILE A  97      45.447  74.398 103.206  1.00 35.32           C
ATOM    750  CG2 ILE A  97      44.743  73.091 101.185  1.00 35.32           C
ATOM    751  CD1 ILE A  97      46.908  74.506 102.975  1.00 35.32           C
ATOM    752  N   LYS A  98      43.038  70.516 103.102  1.00 39.46           N
ATOM    753  CA  LYS A  98      42.402  69.347 102.504  1.00 39.46           C
ATOM    754  C   LYS A  98      40.918  69.288 102.830  1.00 39.46           C
ATOM    755  O   LYS A  98      40.113  68.878 101.987  1.00 39.46           O
ATOM    756  CB  LYS A  98      43.088  68.070 102.969  1.00 40.19           C
ATOM    757  CG  LYS A  98      44.520  67.943 102.520  1.00 40.19           C
ATOM    758  CD  LYS A  98      45.115  66.637 102.975  1.00 40.19           C
ATOM    759  CE  LYS A  98      46.526  66.483 102.473  1.00 40.19           C
ATOM    760  NZ  LYS A  98      47.433  67.372 103.227  1.00 40.19           N
ATOM    761  N   SER A  99      40.536  69.681 104.048  1.00 42.12           N
ATOM    762  CA  SER A  99      39.133  69.616 104.443  1.00 42.12           C
ATOM    763  C   SER A  99      38.269  70.532 103.592  1.00 42.12           C
ATOM    764  O   SER A  99      37.095  70.240 103.358  1.00 42.12           O
ATOM    765  CB  SER A  99      38.987  69.980 105.915  1.00 43.59           C
ATOM    766  OG  SER A  99      39.364  71.326 106.137  1.00 43.59           O
ATOM    767  N   LYS A 100      38.833  71.632 103.112  1.00 43.04           N
ATOM    768  CA  LYS A 100      38.124  72.550 102.240  1.00 43.04           C
ATOM    769  C   LYS A 100      38.142  72.093 100.791  1.00 43.04           C
ATOM    770  O   LYS A 100      37.606  72.792  99.929  1.00 43.04           O
ATOM    771  CB  LYS A 100      38.729  73.945 102.373  1.00 46.61           C
ATOM    772  CG  LYS A 100      38.536  74.533 103.756  1.00 46.61           C
ATOM    773  CD  LYS A 100      39.163  75.901 103.908  1.00 46.61           C
ATOM    774  CE  LYS A 100      38.436  76.936 103.086  1.00 46.61           C
ATOM    775  NZ  LYS A 100      37.034  77.104 103.545  1.00 46.61           N
ATOM    776  N   GLY A 101      38.733  70.937 100.510  1.00 40.06           N
ATOM    777  CA  GLY A 101      38.780  70.393  99.175  1.00 40.06           C
ATOM    778  C   GLY A 101      39.996  70.784  98.375  1.00 40.06           C
ATOM    779  O   GLY A 101      40.047  70.493  97.176  1.00 40.06           O
ATOM    780  N   GLY A 102      40.962  71.438  98.986  1.00 34.62           N
ATOM    781  CA  GLY A 102      42.128  71.888  98.267  1.00 34.62           C
ATOM    782  C   GLY A 102      43.256  70.886  98.289  1.00 34.62           C
ATOM    783  O   GLY A 102      43.246  69.905  99.022  1.00 34.62           O
ATOM    784  N   VAL A 103      44.244  71.155  97.451  1.00 25.86           N
ATOM    785  CA  VAL A 103      45.467  70.377  97.375  1.00 25.86           C
ATOM    786  C   VAL A 103      46.572  71.206  98.001  1.00 25.86           C
ATOM    787  O   VAL A 103      46.611  72.424  97.837  1.00 25.86           O
ATOM    788  CB  VAL A 103      45.794  70.004  95.915  1.00 26.46           C
ATOM    789  CG1 VAL A 103      47.091  69.247  95.825  1.00 26.46           C
ATOM    790  CG2 VAL A 103      44.664  69.204  95.313  1.00 26.46           C
ATOM    791  N   VAL A 104      47.431  70.570  98.722  1.00 23.23           N
ATOM    792  CA  VAL A 104      48.494  71.264  99.426  1.00 23.23           C
ATOM    793  C   VAL A 104      49.736  71.270  98.557  1.00 23.23           C
ATOM    794  O   VAL A 104      50.052  70.281  97.899  1.00 23.23           O
ATOM    795  CB  VAL A 104      48.761  70.601 100.787  1.00 27.03           C
ATOM    796  CG1 VAL A 104      49.899  71.285 101.502  1.00 27.03           C
ATOM    797  CG2 VAL A 104      47.508  70.619 101.618  1.00 27.03           C
ATOM    798  N   GLY A 105      50.472  72.369  98.595  1.00 22.12           N
ATOM    799  CA  GLY A 105      51.662  72.504  97.793  1.00 22.12           C
ATOM    800  C   GLY A 105      52.725  73.233  98.582  1.00 22.12           C
ATOM    801  O   GLY A 105      52.456  73.853  99.607  1.00 22.12           O
ATOM    802  N   ILE A 106      53.946  73.124  98.097  1.00 21.00           N
ATOM    803  CA  ILE A 106      55.118  73.530  98.852  1.00 21.00           C
ATOM    804  C   ILE A 106      56.121  74.158  97.896  1.00 21.00           C
ATOM    805  O   ILE A 106      56.257  73.722  96.753  1.00 21.00           O
ATOM    806  CB  ILE A 106      55.707  72.324  99.626  1.00 23.88           C
ATOM    807  CG1 ILE A 106      56.921  72.722 100.455  1.00 23.88           C
ATOM    808  CG2 ILE A 106      56.002  71.155  98.713  1.00 23.88           C
ATOM    809  CD1 ILE A 106      56.611  73.645 101.571  1.00 23.88           C
ATOM    810  N   LYS A 107      56.803  75.197  98.355  1.00 21.29           N
ATOM    811  CA  LYS A 107      57.865  75.838  97.596  1.00 21.29           C
ATOM    812  C   LYS A 107      59.178  75.133  97.888  1.00 21.29           C
ATOM    813  O   LYS A 107      59.643  75.134  99.027  1.00 21.29           O
ATOM    814  CB  LYS A 107      57.974  77.311  97.963  1.00 28.68           C
ATOM    815  CG  LYS A 107      59.068  78.029  97.214  1.00 28.68           C
ATOM    816  CD  LYS A 107      59.168  79.477  97.625  1.00 28.68           C
ATOM    817  CE  LYS A 107      59.704  79.626  99.027  1.00 28.68           C
ATOM    818  NZ  LYS A 107      61.123  79.218  99.139  1.00 28.68           N
ATOM    819  N   VAL A 108      59.764  74.501  96.875  1.00 19.00           N
ATOM    820  CA  VAL A 108      60.969  73.717  97.104  1.00 19.00           C
ATOM    821  C   VAL A 108      62.250  74.408  96.671  1.00 19.00           C
ATOM    822  O   VAL A 108      63.334  73.869  96.922  1.00 19.00           O
ATOM    823  CB  VAL A 108      60.851  72.332  96.437  1.00 17.43           C
ATOM    824  CG1 VAL A 108      59.718  71.575  97.054  1.00 17.43           C
ATOM    825  CG2 VAL A 108      60.652  72.448  94.952  1.00 17.43           C
ATOM    826  N   ASP A 109      62.180  75.570  96.040  1.00 20.09           N
ATOM    827  CA  ASP A 109      63.409  76.197  95.575  1.00 20.09           C
ATOM    828  C   ASP A 109      64.082  76.983  96.695  1.00 20.09           C
ATOM    829  O   ASP A 109      63.443  77.419  97.649  1.00 20.09           O
ATOM    830  CB  ASP A 109      63.146  77.078  94.348  1.00 22.07           C
ATOM    831  CG  ASP A 109      62.266  78.288  94.637  1.00 22.07           C
ATOM    832  OD1 ASP A 109      62.165  78.757  95.773  1.00 22.07           O
ATOM    833  OD2 ASP A 109      61.590  78.742  93.704  1.00 22.07           O
ATOM    834  N   LYS A 110      65.396  77.112  96.596  1.00 20.30           N
ATOM    835  CA  LYS A 110      66.192  77.846  97.569  1.00 20.30           C
ATOM    836  C   LYS A 110      66.585  79.250  97.125  1.00 20.30           C
ATOM    837  O   LYS A 110      67.471  79.841  97.736  1.00 20.30           O
ATOM    838  CB  LYS A 110      67.419  77.038  97.963  1.00 24.86           C
ATOM    839  CG  LYS A 110      67.039  75.805  98.723  1.00 24.86           C
ATOM    840  CD  LYS A 110      68.239  75.058  99.240  1.00 24.86           C
ATOM    841  CE  LYS A 110      67.787  73.774  99.891  1.00 24.86           C
ATOM    842  NZ  LYS A 110      66.828  74.049 100.987  1.00 24.86           N
ATOM    843  N   GLY A 111      66.033  79.761  96.036  1.00 20.58           N
ATOM    844  CA  GLY A 111      66.307  81.125  95.627  1.00 20.58           C
ATOM    845  C   GLY A 111      67.260  81.193  94.453  1.00 20.58           C
ATOM    846  O   GLY A 111      67.735  80.184  93.929  1.00 20.58           O
ATOM    847  N   VAL A 112      67.554  82.417  94.051  1.00 19.92           N
ATOM    848  CA  VAL A 112      68.318  82.682  92.840  1.00 19.92           C
ATOM    849  C   VAL A 112      69.756  83.006  93.201  1.00 19.92           C
ATOM    850  O   VAL A 112      70.047  83.558  94.263  1.00 19.92           O
ATOM    851  CB  VAL A 112      67.704  83.818  91.990  1.00 21.35           C
ATOM    852  CG1 VAL A 112      66.329  83.453  91.520  1.00 21.35           C
ATOM    853  CG2 VAL A 112      67.698  85.119  92.748  1.00 21.35           C
ATOM    854  N   VAL A 113      70.665  82.637  92.310  1.00 18.90           N
ATOM    855  CA  VAL A 113      72.085  82.937  92.443  1.00 18.90           C
ATOM    856  C   VAL A 113      72.564  83.534  91.127  1.00 18.90           C
ATOM    857  O   VAL A 113      71.969  83.264  90.083  1.00 18.90           O
ATOM    858  CB  VAL A 113      72.890  81.686  92.823  1.00 20.29           C
ATOM    859  CG1 VAL A 113      72.505  81.205  94.199  1.00 20.29           C
ATOM    860  CG2 VAL A 113      72.670  80.587  91.812  1.00 20.29           C
ATOM    861  N   PRO A 114      73.622  84.338  91.119  1.00 19.15           N
ATOM    862  CA  PRO A 114      74.051  84.974  89.867  1.00 19.15           C
ATOM    863  C   PRO A 114      74.708  83.991  88.911  1.00 19.15           C
ATOM    864  O   PRO A 114      75.404  83.066  89.322  1.00 19.15           O
ATOM    865  CB  PRO A 114      75.061  86.025  90.338  1.00 19.91           C
ATOM    866  CG  PRO A 114      74.761  86.232  91.743  1.00 19.91           C
ATOM    867  CD  PRO A 114      74.318  84.920  92.273  1.00 19.91           C
ATOM    868  N   LEU A 115      74.486  84.206  87.624  1.00 20.46           N
ATOM    869  CA  LEU A 115      75.241  83.525  86.581  1.00 20.46           C
ATOM    870  C   LEU A 115      76.398  84.420  86.172  1.00 20.46           C
ATOM    871  O   LEU A 115      76.188  85.503  85.627  1.00 20.46           O
ATOM    872  CB  LEU A 115      74.359  83.197  85.384  1.00 19.77           C
ATOM    873  CG  LEU A 115      73.295  82.130  85.576  1.00 19.77           C
ATOM    874  CD1 LEU A 115      72.422  82.043  84.355  1.00 19.77           C
ATOM    875  CD2 LEU A 115      73.968  80.803  85.845  1.00 19.77           C
ATOM    876  N   ALA A 116      77.615  83.971  86.435  1.00 20.03           N
ATOM    877  CA  ALA A 116      78.779  84.764  86.088  1.00 20.03           C
ATOM    878  C   ALA A 116      78.903  84.901  84.578  1.00 20.03           C
ATOM    879  O   ALA A 116      78.550  84.000  83.820  1.00 20.03           O
ATOM    880  CB  ALA A 116      80.040  84.137  86.660  1.00 18.71           C
ATOM    881  N   GLY A 117      79.400  86.050  84.143  1.00 22.83           N
ATOM    882  CA  GLY A 117      79.560  86.300  82.731  1.00 22.83           C
ATOM    883  C   GLY A 117      78.318  86.764  82.011  1.00 22.83           C
ATOM    884  O   GLY A 117      78.343  86.876  80.787  1.00 22.83           O
ATOM    885  N   THR A 118      77.237  87.025  82.718  1.00 26.34           N
ATOM    886  CA  THR A 118      76.019  87.547  82.131  1.00 26.34           C
ATOM    887  C   THR A 118      75.782  88.951  82.658  1.00 26.34           C
ATOM    888  O   THR A 118      76.525  89.458  83.497  1.00 26.34           O
ATOM    889  CB  THR A 118      74.824  86.651  82.452  1.00 24.21           C
ATOM    890  OG1 THR A 118      74.589  86.659  83.861  1.00 24.21           O
ATOM    891  CG2 THR A 118      75.085  85.232  82.006  1.00 24.21           C
ATOM    892  N   ASN A 119      74.723  89.575  82.180  1.00 28.66           N
ATOM    893  CA  ASN A 119      74.325  90.884  82.675  1.00 28.66           C
ATOM    894  C   ASN A 119      73.156  90.678  83.623  1.00 28.66           C
ATOM    895  O   ASN A 119      72.008  90.583  83.193  1.00 28.66           O
ATOM    896  CB  ASN A 119      73.945  91.785  81.507  1.00 33.20           C
ATOM    897  CG  ASN A 119      73.655  93.197  81.933  1.00 33.20           C
ATOM    898  OD1 ASN A 119      74.233  93.704  82.891  1.00 33.20           O
ATOM    899  ND2 ASN A 119      72.739  93.840  81.230  1.00 33.20           N
ATOM    900  N   GLY A 120      73.445  90.677  84.915  1.00 26.72           N
ATOM    901  CA  GLY A 120      72.442  90.488  85.942  1.00 26.72           C
ATOM    902  C   GLY A 120      71.546  89.268  85.855  1.00 26.72           C
ATOM    903  O   GLY A 120      70.494  89.243  86.491  1.00 26.72           O
ATOM    904  N   GLU A 121      71.923  88.257  85.085  1.00 23.18           N
ATOM    905  CA  GLU A 121      71.090  87.069  84.962  1.00 23.18           C
ATOM    906  C   GLU A 121      71.337  86.094  86.107  1.00 23.18           C
ATOM    907  O   GLU A 121      72.426  86.032  86.672  1.00 23.18           O
ATOM    908  CB  GLU A 121      71.327  86.399  83.617  1.00 26.70           C
ATOM    909  CG  GLU A 121      70.738  87.187  82.472  1.00 26.70           C
ATOM    910  CD  GLU A 121      71.061  86.598  81.129  1.00 26.70           C
ATOM    911  OE1 GLU A 121      72.036  85.837  81.022  1.00 26.70           O
ATOM    912  OE2 GLU A 121      70.303  86.836  80.184  1.00 26.70           O
ATOM    913  N   THR A 122      70.305  85.342  86.459  1.00 19.98           N
ATOM    914  CA  THR A 122      70.361  84.426  87.585  1.00 19.98           C
ATOM    915  C   THR A 122      69.893  83.042  87.171  1.00 19.98           C
ATOM    916  O   THR A 122      69.281  82.848  86.124  1.00 19.98           O
ATOM    917  CB  THR A 122      69.505  84.906  88.768  1.00 21.38           C
ATOM    918  OG1 THR A 122      68.140  85.024  88.364  1.00 21.38           O
ATOM    919  CG2 THR A 122      69.999  86.235  89.298  1.00 21.38           C
ATOM    920  N   THR A 123      70.192  82.078  88.027  1.00 18.39           N
ATOM    921  CA  THR A 123      69.594  80.759  87.987  1.00 18.39           C
ATOM    922  C   THR A 123      69.093  80.438  89.388  1.00 18.39           C
ATOM    923  O   THR A 123      69.406  81.133  90.349  1.00 18.39           O
ATOM    924  CB  THR A 123      70.589  79.702  87.474  1.00 19.15           C
ATOM    925  OG1 THR A 123      69.903  78.475  87.214  1.00 19.15           O
ATOM    926  CG2 THR A 123      71.683  79.452  88.480  1.00 19.15           C
ATOM    927  N   THR A 124      68.285  79.399  89.500  1.00 18.13           N
ATOM    928  CA  THR A 124      67.695  79.005  90.770  1.00 18.13           C
ATOM    929  C   THR A 124      68.430  77.791  91.319  1.00 18.13           C
ATOM    930  O   THR A 124      68.795  76.888  90.567  1.00 18.13           O
ATOM    931  CB  THR A 124      66.208  78.690  90.599  1.00 18.92           C
ATOM    932  OG1 THR A 124      65.552  79.819  90.025  1.00 18.92           O
ATOM    933  CG2 THR A 124      65.564  78.401  91.926  1.00 18.92           C
ATOM    934  N   GLN A 125      68.671  77.784  92.617  1.00 17.96           N
ATOM    935  CA  GLN A 125      69.266  76.644  93.296  1.00 17.96           C
ATOM    936  C   GLN A 125      68.216  75.926  94.139  1.00 17.96           C
ATOM    937  O   GLN A 125      67.063  76.344  94.224  1.00 17.96           O
ATOM    938  CB  GLN A 125      70.453  77.088  94.145  1.00 20.28           C
ATOM    939  CG  GLN A 125      70.104  78.071  95.216  1.00 20.28           C
ATOM    940  CD  GLN A 125      71.280  78.417  96.078  1.00 20.28           C
ATOM    941  OE1 GLN A 125      72.418  78.135  95.735  1.00 20.28           O
ATOM    942  NE2 GLN A 125      71.015  79.052  97.198  1.00 20.28           N
ATOM    943  N   GLY A 126      68.648  74.880  94.834  1.00 18.20           N
ATOM    944  CA  GLY A 126      67.752  74.028  95.583  1.00 18.20           C
ATOM    945  C   GLY A 126      67.551  72.605  95.102  1.00 18.20           C
ATOM    946  O   GLY A 126      66.613  71.957  95.563  1.00 18.20           O
ATOM    947  N   LEU A 127      68.372  72.095  94.190  1.00 17.22           N
ATOM    948  CA  LEU A 127      68.246  70.690  93.816  1.00 17.22           C
ATOM    949  C   LEU A 127      68.898  69.726  94.806  1.00 17.22           C
ATOM    950  O   LEU A 127      68.539  68.549  94.811  1.00 17.22           O
ATOM    951  CB  LEU A 127      68.842  70.429  92.435  1.00 14.09           C
ATOM    952  CG  LEU A 127      68.207  71.042  91.194  1.00 14.09           C
ATOM    953  CD1 LEU A 127      69.067  70.700  90.010  1.00 14.09           C
ATOM    954  CD2 LEU A 127      66.791  70.573  90.985  1.00 14.09           C
ATOM    955  N   ASP A 128      69.835  70.179  95.632  1.00 18.65           N
ATOM    956  CA  ASP A 128      70.548  69.273  96.525  1.00 18.65           C
ATOM    957  C   ASP A 128      69.612  68.670  97.555  1.00 18.65           C
ATOM    958  O   ASP A 128      68.891  69.388  98.249  1.00 18.65           O
ATOM    959  CB  ASP A 128      71.671  69.992  97.252  1.00 21.13           C
ATOM    960  CG  ASP A 128      72.778  70.396  96.345  1.00 21.13           C
ATOM    961  OD1 ASP A 128      72.829  69.897  95.209  1.00 21.13           O
ATOM    962  OD2 ASP A 128      73.610  71.210  96.779  1.00 21.13           O
ATOM    963  N   GLY A 129      69.642  67.349  97.666  1.00 17.32           N
ATOM    964  CA  GLY A 129      68.781  66.667  98.601  1.00 17.32           C
ATOM    965  C   GLY A 129      67.313  66.845  98.340  1.00 17.32           C
ATOM    966  O   GLY A 129      66.506  66.566  99.220  1.00 17.32           O
ATOM    967  N   LEU A 130      66.939  67.297  97.142  1.00 16.62           N
ATOM    968  CA  LEU A 130      65.540  67.595  96.871  1.00 16.62           C
ATOM    969  C   LEU A 130      64.682  66.344  96.906  1.00 16.62           C
ATOM    970  O   LEU A 130      63.515  66.419  97.269  1.00 16.62           O
ATOM    971  CB  LEU A 130      65.392  68.306  95.526  1.00 16.35           C
ATOM    972  CG  LEU A 130      63.969  68.635  95.066  1.00 16.35           C
ATOM    973  CD1 LEU A 130      63.304  69.577  96.033  1.00 16.35           C
ATOM    974  CD2 LEU A 130      63.934  69.205  93.664  1.00 16.35           C
ATOM    975  N   SER A 131      65.235  65.193  96.549  1.00 17.81           N
ATOM    976  CA  SER A 131      64.434  63.977  96.530  1.00 17.81           C
ATOM    977  C   SER A 131      63.969  63.587  97.929  1.00 17.81           C
ATOM    978  O   SER A 131      62.803  63.236  98.126  1.00 17.81           O
ATOM    979  CB  SER A 131      65.232  62.851  95.886  1.00 19.83           C
ATOM    980  OG  SER A 131      64.476  61.667  95.839  1.00 19.83           O
ATOM    981  N   GLU A 132      64.866  63.647  98.913  1.00 19.40           N
ATOM    982  CA  GLU A 132      64.484  63.360 100.292  1.00 19.40           C
ATOM    983  C   GLU A 132      63.484  64.381 100.813  1.00 19.40           C
ATOM    984  O   GLU A 132      62.500  64.021 101.470  1.00 19.40           O
ATOM    985  CB  GLU A 132      65.723  63.332 101.181  1.00 23.05           C
ATOM    986  CG  GLU A 132      66.691  62.217 100.862  1.00 23.05           C
ATOM    987  CD  GLU A 132      67.613  62.537  99.696  1.00 23.05           C
ATOM    988  OE1 GLU A 132      67.477  63.616  99.088  1.00 23.05           O
ATOM    989  OE2 GLU A 132      68.467  61.695  99.370  1.00 23.05           O
ATOM    990  N   ARG A 133      63.719  65.658 100.526  1.00 19.68           N
ATOM    991  CA  ARG A 133      62.760  66.684 100.903  1.00 19.68           C
ATOM    992  C   ARG A 133      61.394  66.410 100.301  1.00 19.68           C
ATOM    993  O   ARG A 133      60.380  66.526 100.987  1.00 19.68           O
ATOM    994  CB  ARG A 133      63.276  68.059 100.491  1.00 19.77           C
ATOM    995  CG  ARG A 133      64.473  68.495 101.280  1.00 19.77           C
ATOM    996  CD  ARG A 133      65.056  69.827 100.842  1.00 19.77           C
ATOM    997  NE  ARG A 133      64.101  70.920 100.954  1.00 19.77           N
ATOM    998  CZ  ARG A 133      63.787  71.750  99.968  1.00 19.77           C
ATOM    999  NH1 ARG A 133      64.407  71.661  98.805  1.00 19.77           N
ATOM   1000  NH2 ARG A 133      62.894  72.707 100.170  1.00 19.77           N
ATOM   1001  N   CYS A 134      61.347  66.011  99.034  1.00 20.12           N
ATOM   1002  CA  CYS A 134      60.070  65.749  98.386  1.00 20.12           C
ATOM   1003  C   CYS A 134      59.381  64.533  98.977  1.00 20.12           C
ATOM   1004  O   CYS A 134      58.158  64.515  99.094  1.00 20.12           O
ATOM   1005  CB  CYS A 134      60.257  65.577  96.880  1.00 20.28           C
ATOM   1006  SG  CYS A 134      60.599  67.085  95.978  1.00 20.28           S
ATOM   1007  N   ALA A 135      60.137  63.500  99.341  1.00 21.69           N
ATOM   1008  CA  ALA A 135      59.518  62.357  99.997  1.00 21.69           C
ATOM   1009  C   ALA A 135      58.903  62.763 101.328  1.00 21.69           C
ATOM   1010  O   ALA A 135      57.764  62.388 101.641  1.00 21.69           O
ATOM   1011  CB  ALA A 135      60.540  61.244 100.188  1.00 21.01           C
ATOM   1012  N   GLN A 136      59.629  63.561 102.108  1.00 24.54           N
ATOM   1013  CA  GLN A 136      59.106  64.025 103.385  1.00 24.54           C
ATOM   1014  C   GLN A 136      57.871  64.900 103.200  1.00 24.54           C
ATOM   1015  O   GLN A 136      56.854  64.695 103.864  1.00 24.54           O
ATOM   1016  CB  GLN A 136      60.199  64.766 104.151  1.00 28.31           C
ATOM   1017  CG  GLN A 136      59.779  65.172 105.535  1.00 28.31           C
ATOM   1018  CD  GLN A 136      59.394  63.982 106.380  1.00 28.31           C
ATOM   1019  OE1 GLN A 136      60.200  63.092 106.615  1.00 28.31           O
ATOM   1020  NE2 GLN A 136      58.152  63.953 106.829  1.00 28.31           N
ATOM   1021  N   TYR A 137      57.940  65.884 102.303  1.00 24.17           N
ATOM   1022  CA  TYR A 137      56.779  66.722 102.016  1.00 24.17           C
ATOM   1023  C   TYR A 137      55.597  65.892 101.558  1.00 24.17           C
ATOM   1024  O   TYR A 137      54.453  66.181 101.909  1.00 24.17           O
ATOM   1025  CB  TYR A 137      57.114  67.754 100.946  1.00 25.02           C
ATOM   1026  CG  TYR A 137      58.117  68.782 101.363  1.00 25.02           C
ATOM   1027  CD1 TYR A 137      58.092  69.315 102.631  1.00 25.02           C
ATOM   1028  CD2 TYR A 137      59.085  69.227 100.483  1.00 25.02           C
ATOM   1029  CE1 TYR A 137      58.995  70.252 103.013  1.00 25.02           C
ATOM   1030  CE2 TYR A 137      59.997  70.164 100.860  1.00 25.02           C
ATOM   1031  CZ  TYR A 137      59.944  70.680 102.123  1.00 25.02           C
ATOM   1032  OH  TYR A 137      60.850  71.622 102.515  1.00 25.02           O
ATOM   1033  N   LYS A 138      55.856  64.870 100.752  1.00 24.34           N
ATOM   1034  CA  LYS A 138      54.792  64.002 100.280  1.00 24.34           C
ATOM   1035  C   LYS A 138      54.100  63.307 101.440  1.00 24.34           C
ATOM   1036  O   LYS A 138      52.870  63.238 101.482  1.00 24.34           O
ATOM   1037  CB  LYS A 138      55.357  62.985  99.296  1.00 22.41           C
ATOM   1038  CG  LYS A 138      54.367  61.993  98.748  1.00 22.41           C
ATOM   1039  CD  LYS A 138      53.312  62.649  97.911  1.00 22.41           C
ATOM   1040  CE  LYS A 138      52.487  61.615  97.193  1.00 22.41           C
ATOM   1041  NZ  LYS A 138      51.344  62.222  96.487  1.00 22.41           N
ATOM   1042  N   LYS A 139      54.861  62.791 102.399  1.00 26.98           N
ATOM   1043  CA  LYS A 139      54.159  62.153 103.502  1.00 26.98           C
ATOM   1044  C   LYS A 139      53.647  63.147 104.537  1.00 26.98           C
ATOM   1045  O   LYS A 139      52.836  62.766 105.381  1.00 26.98           O
ATOM   1046  CB  LYS A 139      55.031  61.077 104.151  1.00 30.51           C
ATOM   1047  CG  LYS A 139      56.337  61.504 104.727  1.00 30.51           C
ATOM   1048  CD  LYS A 139      57.064  60.259 105.225  1.00 30.51           C
ATOM   1049  CE  LYS A 139      58.422  60.566 105.823  1.00 30.51           C
ATOM   1050  NZ  LYS A 139      59.402  61.085 104.825  1.00 30.51           N
ATOM   1051  N   ASP A 140      54.049  64.409 104.460  1.00 27.20           N
ATOM   1052  CA  ASP A 140      53.495  65.466 105.290  1.00 27.20           C
ATOM   1053  C   ASP A 140      52.297  66.160 104.653  1.00 27.20           C
ATOM   1054  O   ASP A 140      51.845  67.176 105.177  1.00 27.20           O
ATOM   1055  CB  ASP A 140      54.571  66.492 105.633  1.00 31.88           C
ATOM   1056  CG  ASP A 140      55.600  65.946 106.600  1.00 31.88           C
ATOM   1057  OD1 ASP A 140      55.316  64.933 107.263  1.00 31.88           O
ATOM   1058  OD2 ASP A 140      56.704  66.513 106.688  1.00 31.88           O
ATOM   1059  N   GLY A 141      51.798  65.660 103.526  1.00 26.43           N
ATOM   1060  CA  GLY A 141      50.556  66.130 102.945  1.00 26.43           C
ATOM   1061  C   GLY A 141      50.656  66.918 101.654  1.00 26.43           C
ATOM   1062  O   GLY A 141      49.615  67.191 101.055  1.00 26.43           O
ATOM   1063  N   ALA A 142      51.845  67.287 101.191  1.00 23.33           N
ATOM   1064  CA  ALA A 142      51.969  68.084  99.976  1.00 23.33           C
ATOM   1065  C   ALA A 142      51.814  67.213  98.735  1.00 23.33           C
ATOM   1066  O   ALA A 142      52.494  66.197  98.602  1.00 23.33           O
ATOM   1067  CB  ALA A 142      53.317  68.797  99.947  1.00 23.54           C
ATOM   1068  N   ASP A 143      50.886  67.579  97.850  1.00 19.16           N
ATOM   1069  CA  ASP A 143      50.764  66.908  96.562  1.00 19.16           C
ATOM   1070  C   ASP A 143      51.365  67.656  95.374  1.00 19.16           C
ATOM   1071  O   ASP A 143      51.424  67.082  94.289  1.00 19.16           O
ATOM   1072  CB  ASP A 143      49.303  66.597  96.254  1.00 23.93           C
ATOM   1073  CG  ASP A 143      48.795  65.380  96.996  1.00 23.93           C
ATOM   1074  OD1 ASP A 143      49.625  64.581  97.475  1.00 23.93           O
ATOM   1075  OD2 ASP A 143      47.565  65.213  97.097  1.00 23.93           O
ATOM   1076  N   PHE A 144      51.832  68.888  95.524  1.00 17.34           N
ATOM   1077  CA  PHE A 144      52.464  69.532  94.384  1.00 17.34           C
ATOM   1078  C   PHE A 144      53.532  70.482  94.888  1.00 17.34           C
ATOM   1079  O   PHE A 144      53.584  70.809  96.068  1.00 17.34           O
ATOM   1080  CB  PHE A 144      51.451  70.241  93.468  1.00 20.91           C
ATOM   1081  CG  PHE A 144      50.807  71.453  94.061  1.00 20.91           C
ATOM   1082  CD1 PHE A 144      51.341  72.699  93.846  1.00 20.91           C
ATOM   1083  CD2 PHE A 144      49.663  71.350  94.818  1.00 20.91           C
ATOM   1084  CE1 PHE A 144      50.748  73.812  94.375  1.00 20.91           C
ATOM   1085  CE2 PHE A 144      49.064  72.460  95.349  1.00 20.91           C
ATOM   1086  CZ  PHE A 144      49.604  73.691  95.133  1.00 20.91           C
ATOM   1087  N   ALA A 145      54.409  70.895  93.988  1.00 15.02           N
ATOM   1088  CA  ALA A 145      55.559  71.698  94.346  1.00 15.02           C
ATOM   1089  C   ALA A 145      55.648  72.905  93.434  1.00 15.02           C
ATOM   1090  O   ALA A 145      54.976  72.996  92.412  1.00 15.02           O
ATOM   1091  CB  ALA A 145      56.853  70.895  94.273  1.00 12.28           C
ATOM   1092  N   LYS A 146      56.492  73.839  93.823  1.00 17.51           N
ATOM   1093  CA  LYS A 146      56.665  75.077  93.095  1.00 17.51           C
ATOM   1094  C   LYS A 146      58.133  75.451  93.081  1.00 17.51           C
ATOM   1095  O   LYS A 146      58.818  75.355  94.096  1.00 17.51           O
ATOM   1096  CB  LYS A 146      55.842  76.202  93.714  1.00 27.23           C
ATOM   1097  CG  LYS A 146      56.055  77.538  93.062  1.00 27.23           C
ATOM   1098  CD  LYS A 146      55.145  78.570  93.659  1.00 27.23           C
ATOM   1099  CE  LYS A 146      55.468  79.958  93.168  1.00 27.23           C
ATOM   1100  NZ  LYS A 146      56.762  80.401  93.750  1.00 27.23           N
ATOM   1101  N   TRP A 147      58.601  75.878  91.922  1.00 18.92           N
ATOM   1102  CA  TRP A 147      59.980  76.263  91.697  1.00 18.92           C
ATOM   1103  C   TRP A 147      59.942  77.513  90.842  1.00 18.92           C
ATOM   1104  O   TRP A 147      59.262  77.528  89.816  1.00 18.92           O
ATOM   1105  CB  TRP A 147      60.718  75.159  90.959  1.00 15.94           C
ATOM   1106  CG  TRP A 147      62.142  75.358  90.786  1.00 15.94           C
ATOM   1107  CD1 TRP A 147      62.747  76.064  89.808  1.00 15.94           C
ATOM   1108  CD2 TRP A 147      63.179  74.715  91.518  1.00 15.94           C
ATOM   1109  NE1 TRP A 147      64.091  75.973  89.928  1.00 15.94           N
ATOM   1110  CE2 TRP A 147      64.388  75.141  90.970  1.00 15.94           C
ATOM   1111  CE3 TRP A 147      63.205  73.845  92.606  1.00 15.94           C
ATOM   1112  CZ2 TRP A 147      65.612  74.728  91.462  1.00 15.94           C
ATOM   1113  CZ3 TRP A 147      64.421  73.438  93.093  1.00 15.94           C
ATOM   1114  CH2 TRP A 147      65.606  73.878  92.522  1.00 15.94           C
ATOM   1115  N   ARG A 148      60.655  78.551  91.237  1.00 21.55           N
ATOM   1116  CA  ARG A 148      60.599  79.820  90.528  1.00 21.55           C
ATOM   1117  C   ARG A 148      61.926  80.093  89.835  1.00 21.55           C
ATOM   1118  O   ARG A 148      62.954  80.248  90.493  1.00 21.55           O
ATOM   1119  CB  ARG A 148      60.235  80.949  91.486  1.00 27.12           C
ATOM   1120  CG  ARG A 148      60.120  82.308  90.848  1.00 27.12           C
ATOM   1121  CD  ARG A 148      59.569  83.304  91.845  1.00 27.12           C
ATOM   1122  NE  ARG A 148      59.407  84.628  91.266  1.00 27.12           N
ATOM   1123  CZ  ARG A 148      60.302  85.597  91.367  1.00 27.12           C
ATOM   1124  NH1 ARG A 148      61.414  85.408  92.059  1.00 27.12           N
ATOM   1125  NH2 ARG A 148      60.071  86.765  90.795  1.00 27.12           N
ATOM   1126  N   CYS A 149      61.898  80.134  88.513  1.00 23.79           N
ATOM   1127  CA  CYS A 149      62.997  80.655  87.718  1.00 23.79           C
ATOM   1128  C   CYS A 149      62.651  82.044  87.214  1.00 23.79           C
ATOM   1129  O   CYS A 149      61.516  82.311  86.822  1.00 23.79           O
ATOM   1130  CB  CYS A 149      63.330  79.735  86.543  1.00 26.06           C
ATOM   1131  SG  CYS A 149      64.201  78.233  87.011  1.00 26.06           S
ATOM   1132  N   VAL A 150      63.639  82.923  87.227  1.00 23.23           N
ATOM   1133  CA  VAL A 150      63.453  84.330  86.916  1.00 23.23           C
ATOM   1134  C   VAL A 150      64.310  84.685  85.716  1.00 23.23           C
ATOM   1135  O   VAL A 150      65.510  84.404  85.697  1.00 23.23           O
ATOM   1136  CB  VAL A 150      63.801  85.217  88.121  1.00 25.65           C
ATOM   1137  CG1 VAL A 150      63.751  86.658  87.733  1.00 25.65           C
ATOM   1138  CG2 VAL A 150      62.838  84.947  89.233  1.00 25.65           C
ATOM   1139  N   LEU A 151      63.691  85.296  84.724  1.00 25.39           N
ATOM   1140  CA  LEU A 151      64.374  85.804  83.551  1.00 25.39           C
ATOM   1141  C   LEU A 151      63.972  87.253  83.357  1.00 25.39           C
ATOM   1142  O   LEU A 151      62.821  87.617  83.589  1.00 25.39           O
ATOM   1143  CB  LEU A 151      64.020  84.981  82.325  1.00 23.41           C
ATOM   1144  CG  LEU A 151      64.460  83.524  82.386  1.00 23.41           C
ATOM   1145  CD1 LEU A 151      63.855  82.774  81.260  1.00 23.41           C
ATOM   1146  CD2 LEU A 151      65.961  83.421  82.308  1.00 23.41           C
ATOM   1147  N   LYS A 152      64.913  88.086  82.952  1.00 27.21           N
ATOM   1148  CA  LYS A 152      64.616  89.491  82.738  1.00 27.21           C
ATOM   1149  C   LYS A 152      64.910  89.870  81.299  1.00 27.21           C
ATOM   1150  O   LYS A 152      65.843  89.353  80.685  1.00 27.21           O
ATOM   1151  CB  LYS A 152      65.403  90.386  83.684  1.00 32.90           C
ATOM   1152  CG  LYS A 152      66.884  90.346  83.473  1.00 32.90           C
ATOM   1153  CD  LYS A 152      67.611  91.149  84.526  1.00 32.90           C
ATOM   1154  CE  LYS A 152      69.100  91.187  84.239  1.00 32.90           C
ATOM   1155  NZ  LYS A 152      69.422  92.021  83.050  1.00 32.90           N
ATOM   1156  N   ILE A 153      64.095  90.755  80.769  1.00 29.30           N
ATOM   1157  CA  ILE A 153      64.276  91.268  79.424  1.00 29.30           C
ATOM   1158  C   ILE A 153      65.163  92.498  79.497  1.00 29.30           C
ATOM   1159  O   ILE A 153      64.942  93.388  80.320  1.00 29.30           O
ATOM   1160  CB  ILE A 153      62.924  91.589  78.773  1.00 27.07           C
ATOM   1161  CG1 ILE A 153      62.122  90.311  78.582  1.00 27.07           C
ATOM   1162  CG2 ILE A 153      63.118  92.300  77.453  1.00 27.07           C
ATOM   1163  CD1 ILE A 153      60.739  90.545  78.128  1.00 27.07           C
ATOM   1164  N   GLY A 154      66.168  92.541  78.640  1.00 33.96           N
ATOM   1165  CA  GLY A 154      67.119  93.622  78.582  1.00 33.96           C
ATOM   1166  C   GLY A 154      67.689  93.645  77.188  1.00 33.96           C
ATOM   1167  O   GLY A 154      67.193  92.962  76.293  1.00 33.96           O
ATOM   1168  N   GLU A 155      68.730  94.451  76.987  1.00 40.25           N
ATOM   1169  CA  GLU A 155      69.244  94.573  75.627  1.00 40.25           C
ATOM   1170  C   GLU A 155      69.839  93.253  75.146  1.00 40.25           C
ATOM   1171  O   GLU A 155      69.517  92.784  74.051  1.00 40.25           O
ATOM   1172  CB  GLU A 155      70.243  95.731  75.511  1.00 45.99           C
ATOM   1173  CG  GLU A 155      71.584  95.591  76.202  1.00 45.99           C
ATOM   1174  CD  GLU A 155      71.520  95.880  77.681  1.00 45.99           C
ATOM   1175  OE1 GLU A 155      70.403  96.013  78.217  1.00 45.99           O
ATOM   1176  OE2 GLU A 155      72.594  95.999  78.305  1.00 45.99           O
ATOM   1177  N   HIS A 156      70.707  92.637  75.942  1.00 36.93           N
ATOM   1178  CA  HIS A 156      71.256  91.333  75.604  1.00 36.93           C
ATOM   1179  C   HIS A 156      70.617  90.181  76.372  1.00 36.93           C
ATOM   1180  O   HIS A 156      71.091  89.049  76.266  1.00 36.93           O
ATOM   1181  CB  HIS A 156      72.765  91.356  75.784  1.00 46.27           C
ATOM   1182  CG  HIS A 156      73.403  92.505  75.078  1.00 46.27           C
ATOM   1183  ND1 HIS A 156      73.264  92.706  73.723  1.00 46.27           N
ATOM   1184  CD2 HIS A 156      74.160  93.528  75.535  1.00 46.27           C
ATOM   1185  CE1 HIS A 156      73.901  93.808  73.377  1.00 46.27           C
ATOM   1186  NE2 HIS A 156      74.461  94.322  74.456  1.00 46.27           N
ATOM   1187  N   THR A 157      69.586  90.440  77.167  1.00 30.84           N
ATOM   1188  CA  THR A 157      68.992  89.398  77.991  1.00 30.84           C
ATOM   1189  C   THR A 157      67.539  89.126  77.602  1.00 30.84           C
ATOM   1190  O   THR A 157      66.875  89.994  77.067  1.00 30.84           O
ATOM   1191  CB  THR A 157      69.070  89.773  79.487  1.00 31.53           C
ATOM   1192  OG1 THR A 157      68.365  90.992  79.719  1.00 31.53           O
ATOM   1193  CG2 THR A 157      70.497  89.962  79.911  1.00 31.53           C
ATOM   1194  N   PRO A 158      67.036  87.914  77.870  1.00 26.44           N
ATOM   1195  CA  PRO A 158      67.743  86.750  78.412  1.00 26.44           C
ATOM   1196  C   PRO A 158      68.692  86.103  77.418  1.00 26.44           C
ATOM   1197  O   PRO A 158      68.324  85.868  76.281  1.00 26.44           O
ATOM   1198  CB  PRO A 158      66.606  85.800  78.788  1.00 26.30           C
ATOM   1199  CG  PRO A 158      65.511  86.177  77.928  1.00 26.30           C
ATOM   1200  CD  PRO A 158      65.600  87.641  77.709  1.00 26.30           C
ATOM   1201  N   SER A 159      69.900  85.800  77.864  1.00 21.23           N
ATOM   1202  CA  SER A 159      70.903  85.230  76.988  1.00 21.23           C
ATOM   1203  C   SER A 159      70.619  83.753  76.742  1.00 21.23           C
ATOM   1204  O   SER A 159      69.718  83.156  77.329  1.00 21.23           O
ATOM   1205  CB  SER A 159      72.290  85.424  77.586  1.00 20.73           C
ATOM   1206  OG  SER A 159      72.413  84.756  78.822  1.00 20.73           O
ATOM   1207  N   ALA A 160      71.421  83.153  75.869  1.00 18.04           N
ATOM   1208  CA  ALA A 160      71.304  81.725  75.620  1.00 18.04           C
ATOM   1209  C   ALA A 160      71.631  80.928  76.871  1.00 18.04           C
ATOM   1210  O   ALA A 160      70.948  79.951  77.185  1.00 18.04           O
ATOM   1211  CB  ALA A 160      72.219  81.319  74.470  1.00 19.58           C
ATOM   1212  N   LEU A 161      72.655  81.348  77.610  1.00 15.22           N
ATOM   1213  CA  LEU A 161      73.042  80.640  78.820  1.00 15.22           C
ATOM   1214  C   LEU A 161      71.937  80.682  79.863  1.00 15.22           C
ATOM   1215  O   LEU A 161      71.624  79.667  80.482  1.00 15.22           O
ATOM   1216  CB  LEU A 161      74.334  81.224  79.386  1.00 14.09           C
ATOM   1217  CG  LEU A 161      74.822  80.598  80.694  1.00 14.09           C
ATOM   1218  CD1 LEU A 161      75.178  79.134  80.503  1.00 14.09           C
ATOM   1219  CD2 LEU A 161      75.990  81.362  81.266  1.00 14.09           C
ATOM   1220  N   ALA A 162      71.337  81.849  80.077  1.00 15.10           N
ATOM   1221  CA  ALA A 162      70.301  81.954  81.095  1.00 15.10           C
ATOM   1222  C   ALA A 162      69.112  81.068  80.763  1.00 15.10           C
ATOM   1223  O   ALA A 162      68.595  80.358  81.631  1.00 15.10           O
ATOM   1224  CB  ALA A 162      69.864  83.403  81.252  1.00 18.09           C
ATOM   1225  N   ILE A 163      68.686  81.073  79.507  1.00 15.87           N
ATOM   1226  CA  ILE A 163      67.548  80.262  79.101  1.00 15.87           C
ATOM   1227  C   ILE A 163      67.880  78.780  79.214  1.00 15.87           C
ATOM   1228  O   ILE A 163      67.096  77.993  79.751  1.00 15.87           O
ATOM   1229  CB  ILE A 163      67.107  80.649  77.680  1.00 16.74           C
ATOM   1230  CG1 ILE A 163      66.524  82.058  77.676  1.00 16.74           C
ATOM   1231  CG2 ILE A 163      66.106  79.681  77.155  1.00 16.74           C
ATOM   1232  CD1 ILE A 163      66.273  82.611  76.307  1.00 16.74           C
ATOM   1233  N   MET A 164      69.059  78.388  78.742  1.00 15.87           N
ATOM   1234  CA  MET A 164      69.467  76.989  78.799  1.00 15.87           C
ATOM   1235  C   MET A 164      69.557  76.494  80.238  1.00 15.87           C
ATOM   1236  O   MET A 164      69.002  75.449  80.582  1.00 15.87           O
ATOM   1237  CB  MET A 164      70.805  76.815  78.084  1.00 25.92           C
ATOM   1238  CG  MET A 164      71.400  75.424  78.192  1.00 25.92           C
ATOM   1239  SD  MET A 164      72.984  75.226  77.345  1.00 25.92           S
ATOM   1240  CE  MET A 164      74.101  76.084  78.449  1.00 25.92           C
ATOM   1241  N   GLU A 165      70.249  77.243  81.092  1.00 15.20           N
ATOM   1242  CA  GLU A 165      70.460  76.817  82.467  1.00 15.20           C
ATOM   1243  C   GLU A 165      69.149  76.761  83.239  1.00 15.20           C
ATOM   1244  O   GLU A 165      68.875  75.787  83.947  1.00 15.20           O
ATOM   1245  CB  GLU A 165      71.457  77.746  83.157  1.00 18.83           C
ATOM   1246  CG  GLU A 165      71.713  77.373  84.589  1.00 18.83           C
ATOM   1247  CD  GLU A 165      72.408  76.028  84.745  1.00 18.83           C
ATOM   1248  OE1 GLU A 165      73.088  75.581  83.803  1.00 18.83           O
ATOM   1249  OE2 GLU A 165      72.233  75.391  85.797  1.00 18.83           O
ATOM   1250  N   ASN A 166      68.317  77.789  83.107  1.00 14.20           N
ATOM   1251  CA  ASN A 166      67.060  77.774  83.842  1.00 14.20           C
ATOM   1252  C   ASN A 166      66.136  76.666  83.355  1.00 14.20           C
ATOM   1253  O   ASN A 166      65.490  75.999  84.168  1.00 14.20           O
ATOM   1254  CB  ASN A 166      66.390  79.140  83.765  1.00 17.16           C
ATOM   1255  CG  ASN A 166      67.036  80.145  84.692  1.00 17.16           C
ATOM   1256  OD1 ASN A 166      66.774  80.145  85.882  1.00 17.16           O
ATOM   1257  ND2 ASN A 166      67.903  80.979  84.157  1.00 17.16           N
ATOM   1258  N   ALA A 167      66.084  76.424  82.044  1.00 12.08           N
ATOM   1259  CA  ALA A 167      65.283  75.312  81.543  1.00 12.08           C
ATOM   1260  C   ALA A 167      65.798  73.979  82.065  1.00 12.08           C
ATOM   1261  O   ALA A 167      65.012  73.108  82.444  1.00 12.08           O
ATOM   1262  CB  ALA A 167      65.261  75.314  80.019  1.00 11.29           C
ATOM   1263  N   ASN A 168      67.116  73.815  82.115  1.00 11.98           N
ATOM   1264  CA  ASN A 168      67.693  72.566  82.591  1.00 11.98           C
ATOM   1265  C   ASN A 168      67.349  72.316  84.051  1.00 11.98           C
ATOM   1266  O   ASN A 168      66.982  71.200  84.435  1.00 11.98           O
ATOM   1267  CB  ASN A 168      69.204  72.585  82.428  1.00 16.83           C
ATOM   1268  CG  ASN A 168      69.801  71.231  82.617  1.00 16.83           C
ATOM   1269  OD1 ASN A 168      69.315  70.259  82.063  1.00 16.83           O
ATOM   1270  ND2 ASN A 168      70.778  71.131  83.492  1.00 16.83           N
ATOM   1271  N   VAL A 169      67.494  73.343  84.887  1.00 11.93           N
ATOM   1272  CA  VAL A 169      67.206  73.191  86.304  1.00 11.93           C
ATOM   1273  C   VAL A 169      65.726  72.909  86.525  1.00 11.93           C
ATOM   1274  O   VAL A 169      65.364  72.070  87.353  1.00 11.93           O
ATOM   1275  CB  VAL A 169      67.681  74.432  87.080  1.00 15.38           C
ATOM   1276  CG1 VAL A 169      67.311  74.314  88.512  1.00 15.38           C
ATOM   1277  CG2 VAL A 169      69.166  74.559  86.981  1.00 15.38           C
ATOM   1278  N   LEU A 170      64.851  73.586  85.778  1.00 10.53           N
ATOM   1279  CA  LEU A 170      63.426  73.284  85.851  1.00 10.53           C
ATOM   1280  C   LEU A 170      63.138  71.828  85.517  1.00 10.53           C
ATOM   1281  O   LEU A 170      62.370  71.168  86.216  1.00 10.53           O
ATOM   1282  CB  LEU A 170      62.628  74.202  84.929  1.00 14.17           C
ATOM   1283  CG  LEU A 170      62.414  75.630  85.400  1.00 14.17           C
ATOM   1284  CD1 LEU A 170      61.763  76.481  84.323  1.00 14.17           C
ATOM   1285  CD2 LEU A 170      61.557  75.597  86.639  1.00 14.17           C
ATOM   1286  N   ALA A 171      63.735  71.316  84.443  1.00  9.08           N
ATOM   1287  CA  ALA A 171      63.484  69.933  84.055  1.00  9.08           C
ATOM   1288  C   ALA A 171      63.984  68.970  85.119  1.00  9.08           C
ATOM   1289  O   ALA A 171      63.356  67.946  85.395  1.00  9.08           O
ATOM   1290  CB  ALA A 171      64.143  69.645  82.712  1.00  9.07           C
ATOM   1291  N   ARG A 172      65.092  69.315  85.752  1.00 10.48           N
ATOM   1292  CA  ARG A 172      65.691  68.467  86.767  1.00 10.48           C
ATOM   1293  C   ARG A 172      64.811  68.396  88.020  1.00 10.48           C
ATOM   1294  O   ARG A 172      64.477  67.308  88.512  1.00 10.48           O
ATOM   1295  CB  ARG A 172      67.077  69.032  87.042  1.00 15.92           C
ATOM   1296  CG  ARG A 172      67.918  68.232  87.866  1.00 15.92           C
ATOM   1297  CD  ARG A 172      68.145  66.898  87.256  1.00 15.92           C
ATOM   1298  NE  ARG A 172      68.723  66.084  88.296  1.00 15.92           N
ATOM   1299  CZ  ARG A 172      68.366  64.840  88.510  1.00 15.92           C
ATOM   1300  NH1 ARG A 172      67.404  64.305  87.781  1.00 15.92           N
ATOM   1301  NH2 ARG A 172      68.921  64.162  89.491  1.00 15.92           N
ATOM   1302  N   TYR A 173      64.405  69.560  88.524  1.00  9.65           N
ATOM   1303  CA  TYR A 173      63.403  69.662  89.577  1.00  9.65           C
ATOM   1304  C   TYR A 173      62.125  68.898  89.260  1.00  9.65           C
ATOM   1305  O   TYR A 173      61.603  68.173  90.111  1.00  9.65           O
ATOM   1306  CB  TYR A 173      63.131  71.144  89.827  1.00 11.25           C
ATOM   1307  CG  TYR A 173      61.710  71.522  90.108  1.00 11.25           C
ATOM   1308  CD1 TYR A 173      61.129  71.357  91.345  1.00 11.25           C
ATOM   1309  CD2 TYR A 173      60.954  72.070  89.100  1.00 11.25           C
ATOM   1310  CE1 TYR A 173      59.831  71.729  91.555  1.00 11.25           C
ATOM   1311  CE2 TYR A 173      59.677  72.423  89.283  1.00 11.25           C
ATOM   1312  CZ  TYR A 173      59.111  72.264  90.518  1.00 11.25           C
ATOM   1313  OH  TYR A 173      57.820  72.635  90.702  1.00 11.25           O
ATOM   1314  N   ALA A 174      61.599  69.053  88.046  1.00  9.34           N
ATOM   1315  CA  ALA A 174      60.355  68.383  87.688  1.00  9.34           C
ATOM   1316  C   ALA A 174      60.518  66.873  87.707  1.00  9.34           C
ATOM   1317  O   ALA A 174      59.621  66.147  88.146  1.00  9.34           O
ATOM   1318  CB  ALA A 174      59.877  68.855  86.321  1.00  7.80           C
ATOM   1319  N   SER A 175      61.674  66.389  87.266  1.00  9.70           N
ATOM   1320  CA  SER A 175      61.943  64.959  87.290  1.00  9.70           C
ATOM   1321  C   SER A 175      61.951  64.420  88.713  1.00  9.70           C
ATOM   1322  O   SER A 175      61.297  63.417  89.011  1.00  9.70           O
ATOM   1323  CB  SER A 175      63.269  64.682  86.597  1.00  9.90           C
ATOM   1324  OG  SER A 175      63.550  63.313  86.604  1.00  9.90           O
ATOM   1325  N   ILE A 176      62.676  65.090  89.608  1.00 11.99           N
ATOM   1326  CA  ILE A 176      62.747  64.642  90.996  1.00 11.99           C
ATOM   1327  C   ILE A 176      61.364  64.636  91.639  1.00 11.99           C
ATOM   1328  O   ILE A 176      60.957  63.649  92.275  1.00 11.99           O
ATOM   1329  CB  ILE A 176      63.746  65.522  91.763  1.00 12.93           C
ATOM   1330  CG1 ILE A 176      65.147  65.298  91.203  1.00 12.93           C
ATOM   1331  CG2 ILE A 176      63.690  65.250  93.234  1.00 12.93           C
ATOM   1332  CD1 ILE A 176      66.156  66.271  91.670  1.00 12.93           C
ATOM   1333  N   CYS A 177      60.603  65.717  91.450  1.00 11.75           N
ATOM   1334  CA  CYS A 177      59.259  65.781  92.010  1.00 11.75           C
ATOM   1335  C   CYS A 177      58.396  64.628  91.524  1.00 11.75           C
ATOM   1336  O   CYS A 177      57.725  63.971  92.321  1.00 11.75           O
ATOM   1337  CB  CYS A 177      58.590  67.113  91.675  1.00 13.89           C
ATOM   1338  SG  CYS A 177      59.283  68.525  92.500  1.00 13.89           S
ATOM   1339  N   GLN A 178      58.394  64.367  90.219  1.00 12.20           N
ATOM   1340  CA  GLN A 178      57.549  63.291  89.717  1.00 12.20           C
ATOM   1341  C   GLN A 178      58.020  61.921  90.181  1.00 12.20           C
ATOM   1342  O   GLN A 178      57.200  61.021  90.342  1.00 12.20           O
ATOM   1343  CB  GLN A 178      57.456  63.335  88.199  1.00 11.02           C
ATOM   1344  CG  GLN A 178      56.630  64.477  87.701  1.00 11.02           C
ATOM   1345  CD  GLN A 178      56.406  64.440  86.223  1.00 11.02           C
ATOM   1346  OE1 GLN A 178      57.177  63.860  85.484  1.00 11.02           O
ATOM   1347  NE2 GLN A 178      55.331  65.049  85.785  1.00 11.02           N
ATOM   1348  N   GLN A 179      59.319  61.734  90.399  1.00 13.76           N
ATOM   1349  CA  GLN A 179      59.764  60.489  91.010  1.00 13.76           C
ATOM   1350  C   GLN A 179      59.210  60.323  92.413  1.00 13.76           C
ATOM   1351  O   GLN A 179      59.009  59.197  92.867  1.00 13.76           O
ATOM   1352  CB  GLN A 179      61.284  60.408  91.034  1.00 16.49           C
ATOM   1353  CG  GLN A 179      61.859  60.186  89.678  1.00 16.49           C
ATOM   1354  CD  GLN A 179      61.347  58.906  89.066  1.00 16.49           C
ATOM   1355  OE1 GLN A 179      61.342  57.870  89.707  1.00 16.49           O
ATOM   1356  NE2 GLN A 179      60.852  58.988  87.852  1.00 16.49           N
ATOM   1357  N   ASN A 180      58.952  61.418  93.113  1.00 14.29           N
ATOM   1358  CA  ASN A 180      58.415  61.314  94.459  1.00 14.29           C
ATOM   1359  C   ASN A 180      56.903  61.420  94.542  1.00 14.29           C
ATOM   1360  O   ASN A 180      56.371  61.475  95.644  1.00 14.29           O
ATOM   1361  CB  ASN A 180      59.072  62.351  95.354  1.00 16.38           C
ATOM   1362  CG  ASN A 180      60.490  61.994  95.672  1.00 16.38           C
ATOM   1363  OD1 ASN A 180      60.744  61.167  96.530  1.00 16.38           O
ATOM   1364  ND2 ASN A 180      61.423  62.568  94.945  1.00 16.38           N
ATOM   1365  N   GLY A 181      56.197  61.460  93.423  1.00 15.35           N
ATOM   1366  CA  GLY A 181      54.751  61.513  93.471  1.00 15.35           C
ATOM   1367  C   GLY A 181      54.172  62.890  93.661  1.00 15.35           C
ATOM   1368  O   GLY A 181      53.026  63.016  94.079  1.00 15.35           O
ATOM   1369  N   ILE A 182      54.931  63.929  93.357  1.00 13.26           N
ATOM   1370  CA  ILE A 182      54.521  65.312  93.542  1.00 13.26           C
ATOM   1371  C   ILE A 182      54.438  65.978  92.178  1.00 13.26           C
ATOM   1372  O   ILE A 182      55.368  65.873  91.379  1.00 13.26           O
ATOM   1373  CB  ILE A 182      55.506  66.046  94.467  1.00 15.62           C
ATOM   1374  CG1 ILE A 182      55.340  65.544  95.897  1.00 15.62           C
ATOM   1375  CG2 ILE A 182      55.360  67.539  94.357  1.00 15.62           C
ATOM   1376  CD1 ILE A 182      56.421  65.982  96.797  1.00 15.62           C
ATOM   1377  N   VAL A 183      53.334  66.660  91.915  1.00 12.24           N
ATOM   1378  CA  VAL A 183      53.150  67.362  90.651  1.00 12.24           C
ATOM   1379  C   VAL A 183      53.998  68.626  90.637  1.00 12.24           C
ATOM   1380  O   VAL A 183      53.758  69.536  91.428  1.00 12.24           O
ATOM   1381  CB  VAL A 183      51.674  67.694  90.406  1.00 12.66           C
ATOM   1382  CG1 VAL A 183      51.529  68.607  89.209  1.00 12.66           C
ATOM   1383  CG2 VAL A 183      50.897  66.438  90.193  1.00 12.66           C
ATOM   1384  N   PRO A 184      54.997  68.729  89.776  1.00 12.05           N
ATOM   1385  CA  PRO A 184      55.745  69.981  89.686  1.00 12.05           C
ATOM   1386  C   PRO A 184      54.957  71.044  88.940  1.00 12.05           C
ATOM   1387  O   PRO A 184      54.309  70.778  87.930  1.00 12.05           O
ATOM   1388  CB  PRO A 184      57.006  69.573  88.922  1.00 10.69           C
ATOM   1389  CG  PRO A 184      56.559  68.445  88.091  1.00 10.69           C
ATOM   1390  CD  PRO A 184      55.475  67.736  88.807  1.00 10.69           C
ATOM   1391  N   ILE A 185      55.018  72.261  89.444  1.00 14.60           N
ATOM   1392  CA  ILE A 185      54.567  73.427  88.705  1.00 14.60           C
ATOM   1393  C   ILE A 185      55.795  74.103  88.133  1.00 14.60           C
ATOM   1394  O   ILE A 185      56.682  74.529  88.875  1.00 14.60           O
ATOM   1395  CB  ILE A 185      53.769  74.393  89.586  1.00 15.91           C
ATOM   1396  CG1 ILE A 185      52.475  73.737  90.034  1.00 15.91           C
ATOM   1397  CG2 ILE A 185      53.484  75.666  88.834  1.00 15.91           C
ATOM   1398  CD1 ILE A 185      51.724  74.554  90.978  1.00 15.91           C
ATOM   1399  N   VAL A 186      55.850  74.198  86.820  1.00 17.94           N
ATOM   1400  CA  VAL A 186      56.976  74.805  86.131  1.00 17.94           C
ATOM   1401  C   VAL A 186      56.681  76.291  85.979  1.00 17.94           C
ATOM   1402  O   VAL A 186      55.698  76.674  85.343  1.00 17.94           O
ATOM   1403  CB  VAL A 186      57.211  74.127  84.774  1.00 17.52           C
ATOM   1404  CG1 VAL A 186      58.337  74.788  84.028  1.00 17.52           C
ATOM   1405  CG2 VAL A 186      57.514  72.673  84.988  1.00 17.52           C
ATOM   1406  N   GLU A 187      57.521  77.130  86.583  1.00 22.16           N
ATOM   1407  CA  GLU A 187      57.306  78.573  86.641  1.00 22.16           C
ATOM   1408  C   GLU A 187      58.504  79.314  86.053  1.00 22.16           C
ATOM   1409  O   GLU A 187      59.409  79.730  86.785  1.00 22.16           O
ATOM   1410  CB  GLU A 187      57.057  79.030  88.073  1.00 27.50           C
ATOM   1411  CG  GLU A 187      56.755  80.496  88.192  1.00 27.50           C
ATOM   1412  CD  GLU A 187      56.686  80.950  89.622  1.00 27.50           C
ATOM   1413  OE1 GLU A 187      56.906  80.110  90.509  1.00 27.50           O
ATOM   1414  OE2 GLU A 187      56.447  82.150  89.865  1.00 27.50           O
ATOM   1415  N   PRO A 188      58.551  79.481  84.749  1.00 22.15           N
ATOM   1416  CA  PRO A 188      59.572  80.345  84.142  1.00 22.15           C
ATOM   1417  C   PRO A 188      59.139  81.806  84.077  1.00 22.15           C
ATOM   1418  O   PRO A 188      58.591  82.240  83.067  1.00 22.15           O
ATOM   1419  CB  PRO A 188      59.748  79.735  82.748  1.00 19.68           C
ATOM   1420  CG  PRO A 188      58.436  79.140  82.453  1.00 19.68           C
ATOM   1421  CD  PRO A 188      57.762  78.774  83.732  1.00 19.68           C
ATOM   1422  N   GLU A 189      59.344  82.560  85.145  1.00 24.27           N
ATOM   1423  CA  GLU A 189      58.844  83.923  85.220  1.00 24.27           C
ATOM   1424  C   GLU A 189      59.725  84.893  84.441  1.00 24.27           C
ATOM   1425  O   GLU A 189      60.942  84.930  84.619  1.00 24.27           O
ATOM   1426  CB  GLU A 189      58.739  84.367  86.675  1.00 30.03           C
ATOM   1427  CG  GLU A 189      58.245  85.783  86.851  1.00 30.03           C
ATOM   1428  CD  GLU A 189      58.002  86.152  88.302  1.00 30.03           C
ATOM   1429  OE1 GLU A 189      58.186  85.288  89.182  1.00 30.03           O
ATOM   1430  OE2 GLU A 189      57.635  87.313  88.568  1.00 30.03           O
ATOM   1431  N   ILE A 190      59.100  85.686  83.586  1.00 25.69           N
ATOM   1432  CA  ILE A 190      59.766  86.744  82.842  1.00 25.69           C
ATOM   1433  C   ILE A 190      59.360  88.062  83.485  1.00 25.69           C
ATOM   1434  O   ILE A 190      58.189  88.444  83.445  1.00 25.69           O
ATOM   1435  CB  ILE A 190      59.406  86.687  81.355  1.00 23.08           C
ATOM   1436  CG1 ILE A 190      59.960  85.399  80.757  1.00 23.08           C
ATOM   1437  CG2 ILE A 190      59.947  87.885  80.628  1.00 23.08           C
ATOM   1438  CD1 ILE A 190      59.427  85.069  79.422  1.00 23.08           C
ATOM   1439  N   LEU A 191      60.321  88.745  84.091  1.00 30.01           N
ATOM   1440  CA  LEU A 191      60.017  89.927  84.885  1.00 30.01           C
ATOM   1441  C   LEU A 191      59.479  91.051  84.007  1.00 30.01           C
ATOM   1442  O   LEU A 191      59.978  91.271  82.903  1.00 30.01           O
ATOM   1443  CB  LEU A 191      61.253  90.419  85.623  1.00 30.83           C
ATOM   1444  CG  LEU A 191      61.822  89.521  86.705  1.00 30.83           C
ATOM   1445  CD1 LEU A 191      63.066  90.144  87.280  1.00 30.83           C
ATOM   1446  CD2 LEU A 191      60.790  89.279  87.781  1.00 30.83           C
ATOM   1447  N   PRO A 192      58.479  91.787  84.474  1.00 36.24           N
ATOM   1448  CA  PRO A 192      57.919  92.900  83.702  1.00 36.24           C
ATOM   1449  C   PRO A 192      58.654  94.211  83.951  1.00 36.24           C
ATOM   1450  O   PRO A 192      58.044  95.257  84.161  1.00 36.24           O
ATOM   1451  CB  PRO A 192      56.479  92.969  84.218  1.00 35.99           C
ATOM   1452  CG  PRO A 192      56.617  92.571  85.648  1.00 35.99           C
ATOM   1453  CD  PRO A 192      57.782  91.615  85.758  1.00 35.99           C
ATOM   1454  N   ASP A 193      59.972  94.171  83.893  1.00 35.44           N
ATOM   1455  CA  ASP A 193      60.795  95.336  84.143  1.00 35.44           C
ATOM   1456  C   ASP A 193      61.409  95.807  82.838  1.00 35.44           C
ATOM   1457  O   ASP A 193      61.736  95.002  81.965  1.00 35.44           O
ATOM   1458  CB  ASP A 193      61.890  95.014  85.153  1.00 39.25           C
ATOM   1459  CG  ASP A 193      61.334  94.706  86.518  1.00 39.25           C
ATOM   1460  OD1 ASP A 193      60.176  95.084  86.782  1.00 39.25           O
ATOM   1461  OD2 ASP A 193      62.039  94.067  87.322  1.00 39.25           O
ATOM   1462  N   GLY A 194      61.554  97.119  82.708  1.00 34.05           N
ATOM   1463  CA  GLY A 194      62.091  97.716  81.503  1.00 34.05           C
ATOM   1464  C   GLY A 194      60.996  98.297  80.639  1.00 34.05           C
ATOM   1465  O   GLY A 194      59.802  98.166  80.910  1.00 34.05           O
ATOM   1466  N   ASP A 195      61.423  98.965  79.576  1.00 35.81           N
ATOM   1467  CA  ASP A 195      60.511  99.670  78.691  1.00 35.81           C
ATOM   1468  C   ASP A 195      60.105  98.853  77.469  1.00 35.81           C
ATOM   1469  O   ASP A 195      59.484  99.405  76.559  1.00 35.81           O
ATOM   1470  CB  ASP A 195      61.102 101.014  78.273  1.00 40.47           C
ATOM   1471  CG  ASP A 195      62.421 100.881  77.542  1.00 40.47           C
ATOM   1472  OD1 ASP A 195      62.945  99.758  77.442  1.00 40.47           O
ATOM   1473  OD2 ASP A 195      62.934 101.911  77.063  1.00 40.47           O
ATOM   1474  N   HIS A 196      60.460  97.571  77.411  1.00 30.83           N
ATOM   1475  CA  HIS A 196      60.109  96.746  76.263  1.00 30.83           C
ATOM   1476  C   HIS A 196      58.604  96.716  76.043  1.00 30.83           C
ATOM   1477  O   HIS A 196      57.813  96.835  76.976  1.00 30.83           O
ATOM   1478  CB  HIS A 196      60.615  95.317  76.441  1.00 29.43           C
ATOM   1479  CG  HIS A 196      60.026  94.609  77.619  1.00 29.43           C
ATOM   1480  ND1 HIS A 196      60.540  94.726  78.890  1.00 29.43           N
ATOM   1481  CD2 HIS A 196      58.940  93.813  77.726  1.00 29.43           C
ATOM   1482  CE1 HIS A 196      59.816  94.003  79.723  1.00 29.43           C
ATOM   1483  NE2 HIS A 196      58.834  93.445  79.043  1.00 29.43           N
ATOM   1484  N   ASP A 197      58.214  96.545  74.790  1.00 28.13           N
ATOM   1485  CA  ASP A 197      56.812  96.572  74.417  1.00 28.13           C
ATOM   1486  C   ASP A 197      56.221  95.164  74.443  1.00 28.13           C
ATOM   1487  O   ASP A 197      56.852  94.205  74.886  1.00 28.13           O
ATOM   1488  CB  ASP A 197      56.642  97.224  73.051  1.00 30.98           C
ATOM   1489  CG  ASP A 197      57.326  96.464  71.946  1.00 30.98           C
ATOM   1490  OD1 ASP A 197      58.103  95.534  72.223  1.00 30.98           O
ATOM   1491  OD2 ASP A 197      57.069  96.786  70.775  1.00 30.98           O
ATOM   1492  N   LEU A 198      54.993  95.034  73.951  1.00 24.47           N
ATOM   1493  CA  LEU A 198      54.282  93.769  74.039  1.00 24.47           C
ATOM   1494  C   LEU A 198      54.851  92.737  73.074  1.00 24.47           C
ATOM   1495  O   LEU A 198      54.951  91.555  73.416  1.00 24.47           O
ATOM   1496  CB  LEU A 198      52.800  93.998  73.773  1.00 25.42           C
ATOM   1497  CG  LEU A 198      51.865  92.803  73.837  1.00 25.42           C
ATOM   1498  CD1 LEU A 198      51.868  92.249  75.230  1.00 25.42           C
ATOM   1499  CD2 LEU A 198      50.470  93.202  73.436  1.00 25.42           C
ATOM   1500  N   LYS A 199      55.236  93.167  71.870  1.00 23.89           N
ATOM   1501  CA  LYS A 199      55.804  92.241  70.897  1.00 23.89           C
ATOM   1502  C   LYS A 199      57.071  91.595  71.417  1.00 23.89           C
ATOM   1503  O   LYS A 199      57.300  90.405  71.194  1.00 23.89           O
ATOM   1504  CB  LYS A 199      56.108  92.952  69.584  1.00 31.45           C
ATOM   1505  CG  LYS A 199      54.910  93.375  68.802  1.00 31.45           C
ATOM   1506  CD  LYS A 199      55.343  94.080  67.534  1.00 31.45           C
ATOM   1507  CE  LYS A 199      56.190  95.300  67.858  1.00 31.45           C
ATOM   1508  NZ  LYS A 199      55.479  96.317  68.683  1.00 31.45           N
ATOM   1509  N   ARG A 200      57.921  92.364  72.090  1.00 21.75           N
ATOM   1510  CA  ARG A 200      59.172  91.788  72.548  1.00 21.75           C
ATOM   1511  C   ARG A 200      58.938  90.806  73.684  1.00 21.75           C
ATOM   1512  O   ARG A 200      59.608  89.772  73.763  1.00 21.75           O
ATOM   1513  CB  ARG A 200      60.149  92.863  72.985  1.00 31.46           C
ATOM   1514  CG  ARG A 200      61.456  92.222  73.272  1.00 31.46           C
ATOM   1515  CD  ARG A 200      62.503  93.111  73.771  1.00 31.46           C
ATOM   1516  NE  ARG A 200      63.709  92.323  73.966  1.00 31.46           N
ATOM   1517  CZ  ARG A 200      64.844  92.812  74.435  1.00 31.46           C
ATOM   1518  NH1 ARG A 200      64.915  94.084  74.788  1.00 31.46           N
ATOM   1519  NH2 ARG A 200      65.895  92.019  74.585  1.00 31.46           N
ATOM   1520  N   CYS A 201      57.989  91.106  74.567  1.00 19.27           N
ATOM   1521  CA  CYS A 201      57.636  90.152  75.605  1.00 19.27           C
ATOM   1522  C   CYS A 201      57.072  88.876  75.003  1.00 19.27           C
ATOM   1523  O   CYS A 201      57.372  87.783  75.478  1.00 19.27           O
ATOM   1524  CB  CYS A 201      56.644  90.767  76.586  1.00 22.77           C
ATOM   1525  SG  CYS A 201      56.194  89.680  77.947  1.00 22.77           S
ATOM   1526  N   GLN A 202      56.261  88.990  73.954  1.00 17.69           N
ATOM   1527  CA  GLN A 202      55.742  87.791  73.308  1.00 17.69           C
ATOM   1528  C   GLN A 202      56.865  86.967  72.690  1.00 17.69           C
ATOM   1529  O   GLN A 202      56.894  85.741  72.828  1.00 17.69           O
ATOM   1530  CB  GLN A 202      54.704  88.162  72.258  1.00 18.13           C
ATOM   1531  CG  GLN A 202      54.017  86.967  71.670  1.00 18.13           C
ATOM   1532  CD  GLN A 202      52.884  87.320  70.753  1.00 18.13           C
ATOM   1533  OE1 GLN A 202      52.498  88.472  70.633  1.00 18.13           O
ATOM   1534  NE2 GLN A 202      52.349  86.326  70.087  1.00 18.13           N
ATOM   1535  N   TYR A 203      57.807  87.629  72.025  1.00 16.90           N
ATOM   1536  CA  TYR A 203      58.936  86.932  71.427  1.00 16.90           C
ATOM   1537  C   TYR A 203      59.747  86.187  72.480  1.00 16.90           C
ATOM   1538  O   TYR A 203      60.049  84.997  72.327  1.00 16.90           O
ATOM   1539  CB  TYR A 203      59.807  87.934  70.679  1.00 22.31           C
ATOM   1540  CG  TYR A 203      61.068  87.360  70.111  1.00 22.31           C
ATOM   1541  CD1 TYR A 203      61.081  86.747  68.879  1.00 22.31           C
ATOM   1542  CD2 TYR A 203      62.239  87.401  70.829  1.00 22.31           C
ATOM   1543  CE1 TYR A 203      62.234  86.219  68.370  1.00 22.31           C
ATOM   1544  CE2 TYR A 203      63.380  86.871  70.341  1.00 22.31           C
ATOM   1545  CZ  TYR A 203      63.381  86.283  69.112  1.00 22.31           C
ATOM   1546  OH  TYR A 203      64.550  85.757  68.624  1.00 22.31           O
ATOM   1547  N   VAL A 204      60.104  86.875  73.563  1.00 15.31           N
ATOM   1548  CA  VAL A 204      60.921  86.255  74.596  1.00 15.31           C
ATOM   1549  C   VAL A 204      60.162  85.130  75.282  1.00 15.31           C
ATOM   1550  O   VAL A 204      60.726  84.072  75.563  1.00 15.31           O
ATOM   1551  CB  VAL A 204      61.405  87.314  75.599  1.00 17.02           C
ATOM   1552  CG1 VAL A 204      62.122  86.662  76.755  1.00 17.02           C
ATOM   1553  CG2 VAL A 204      62.318  88.296  74.911  1.00 17.02           C
ATOM   1554  N   THR A 205      58.875  85.328  75.544  1.00 13.82           N
ATOM   1555  CA  THR A 205      58.081  84.287  76.180  1.00 13.82           C
ATOM   1556  C   THR A 205      58.030  83.033  75.320  1.00 13.82           C
ATOM   1557  O   THR A 205      58.174  81.919  75.830  1.00 13.82           O
ATOM   1558  CB  THR A 205      56.676  84.809  76.475  1.00 15.26           C
ATOM   1559  OG1 THR A 205      56.766  85.935  77.346  1.00 15.26           O
ATOM   1560  CG2 THR A 205      55.838  83.758  77.138  1.00 15.26           C
ATOM   1561  N   GLU A 206      57.867  83.194  74.009  1.00 12.86           N
ATOM   1562  CA  GLU A 206      57.864  82.029  73.134  1.00 12.86           C
ATOM   1563  C   GLU A 206      59.216  81.327  73.121  1.00 12.86           C
ATOM   1564  O   GLU A 206      59.272  80.096  73.152  1.00 12.86           O
ATOM   1565  CB  GLU A 206      57.426  82.434  71.732  1.00 18.31           C
ATOM   1566  CG  GLU A 206      55.975  82.824  71.691  1.00 18.31           C
ATOM   1567  CD  GLU A 206      55.536  83.459  70.384  1.00 18.31           C
ATOM   1568  OE1 GLU A 206      56.392  83.762  69.527  1.00 18.31           O
ATOM   1569  OE2 GLU A 206      54.319  83.682  70.221  1.00 18.31           O
ATOM   1570  N   LYS A 207      60.317  82.076  73.113  1.00 12.23           N
ATOM   1571  CA  LYS A 207      61.621  81.419  73.158  1.00 12.23           C
ATOM   1572  C   LYS A 207      61.818  80.647  74.457  1.00 12.23           C
ATOM   1573  O   LYS A 207      62.274  79.497  74.451  1.00 12.23           O
ATOM   1574  CB  LYS A 207      62.742  82.435  72.970  1.00 16.42           C
ATOM   1575  CG  LYS A 207      62.732  83.127  71.643  1.00 16.42           C
ATOM   1576  CD  LYS A 207      62.832  82.127  70.522  1.00 16.42           C
ATOM   1577  CE  LYS A 207      62.867  82.812  69.177  1.00 16.42           C
ATOM   1578  NZ  LYS A 207      62.864  81.840  68.070  1.00 16.42           N
ATOM   1579  N   VAL A 208      61.469  81.266  75.579  1.00 11.20           N
ATOM   1580  CA  VAL A 208      61.653  80.634  76.879  1.00 11.20           C
ATOM   1581  C   VAL A 208      60.818  79.369  76.984  1.00 11.20           C
ATOM   1582  O   VAL A 208      61.305  78.326  77.419  1.00 11.20           O
ATOM   1583  CB  VAL A 208      61.325  81.628  78.004  1.00 11.96           C
ATOM   1584  CG1 VAL A 208      61.315  80.941  79.335  1.00 11.96           C
ATOM   1585  CG2 VAL A 208      62.327  82.740  77.995  1.00 11.96           C
ATOM   1586  N   LEU A 209      59.558  79.433  76.573  1.00  9.49           N
ATOM   1587  CA  LEU A 209      58.712  78.254  76.692  1.00  9.49           C
ATOM   1588  C   LEU A 209      59.151  77.146  75.744  1.00  9.49           C
ATOM   1589  O   LEU A 209      59.076  75.966  76.098  1.00  9.49           O
ATOM   1590  CB  LEU A 209      57.254  78.617  76.462  1.00 11.81           C
ATOM   1591  CG  LEU A 209      56.606  79.508  77.516  1.00 11.81           C
ATOM   1592  CD1 LEU A 209      55.185  79.814  77.143  1.00 11.81           C
ATOM   1593  CD2 LEU A 209      56.678  78.859  78.865  1.00 11.81           C
ATOM   1594  N   ALA A 210      59.624  77.496  74.547  1.00  8.47           N
ATOM   1595  CA  ALA A 210      60.161  76.472  73.659  1.00  8.47           C
ATOM   1596  C   ALA A 210      61.331  75.749  74.309  1.00  8.47           C
ATOM   1597  O   ALA A 210      61.395  74.516  74.301  1.00  8.47           O
ATOM   1598  CB  ALA A 210      60.576  77.080  72.325  1.00  7.35           C
ATOM   1599  N   ALA A 211      62.251  76.500  74.912  1.00  8.08           N
ATOM   1600  CA  ALA A 211      63.376  75.856  75.576  1.00  8.08           C
ATOM   1601  C   ALA A 211      62.921  75.014  76.760  1.00  8.08           C
ATOM   1602  O   ALA A 211      63.456  73.930  76.997  1.00  8.08           O
ATOM   1603  CB  ALA A 211      64.389  76.894  76.027  1.00  7.41           C
ATOM   1604  N   VAL A 212      61.933  75.498  77.511  1.00  8.18           N
ATOM   1605  CA  VAL A 212      61.438  74.762  78.668  1.00  8.18           C
ATOM   1606  C   VAL A 212      60.871  73.415  78.248  1.00  8.18           C
ATOM   1607  O   VAL A 212      61.196  72.384  78.836  1.00  8.18           O
ATOM   1608  CB  VAL A 212      60.406  75.598  79.444  1.00  8.58           C
ATOM   1609  CG1 VAL A 212      59.683  74.748  80.454  1.00  8.58           C
ATOM   1610  CG2 VAL A 212      61.091  76.734  80.156  1.00  8.58           C
ATOM   1611  N   TYR A 213      60.020  73.393  77.225  1.00  8.61           N
ATOM   1612  CA  TYR A 213      59.432  72.111  76.866  1.00  8.61           C
ATOM   1613  C   TYR A 213      60.409  71.204  76.144  1.00  8.61           C
ATOM   1614  O   TYR A 213      60.293  69.982  76.254  1.00  8.61           O
ATOM   1615  CB  TYR A 213      58.134  72.304  76.092  1.00 11.20           C
ATOM   1616  CG  TYR A 213      57.095  72.667  77.087  1.00 11.20           C
ATOM   1617  CD1 TYR A 213      56.491  71.682  77.846  1.00 11.20           C
ATOM   1618  CD2 TYR A 213      56.780  73.983  77.349  1.00 11.20           C
ATOM   1619  CE1 TYR A 213      55.589  71.992  78.801  1.00 11.20           C
ATOM   1620  CE2 TYR A 213      55.873  74.301  78.301  1.00 11.20           C
ATOM   1621  CZ  TYR A 213      55.277  73.302  79.029  1.00 11.20           C
ATOM   1622  OH  TYR A 213      54.361  73.619  79.987  1.00 11.20           O
ATOM   1623  N   LYS A 214      61.406  71.756  75.464  1.00  8.40           N
ATOM   1624  CA  LYS A 214      62.448  70.880  74.956  1.00  8.40           C
ATOM   1625  C   LYS A 214      63.225  70.235  76.100  1.00  8.40           C
ATOM   1626  O   LYS A 214      63.534  69.042  76.049  1.00  8.40           O
ATOM   1627  CB  LYS A 214      63.378  71.639  74.015  1.00  8.82           C
ATOM   1628  CG  LYS A 214      64.419  70.759  73.380  1.00  8.82           C
ATOM   1629  CD  LYS A 214      63.752  69.585  72.680  1.00  8.82           C
ATOM   1630  CE  LYS A 214      64.666  68.897  71.704  1.00  8.82           C
ATOM   1631  NZ  LYS A 214      65.880  68.390  72.346  1.00  8.82           N
ATOM   1632  N   ALA A 215      63.524  70.997  77.151  1.00  8.56           N
ATOM   1633  CA  ALA A 215      64.223  70.422  78.293  1.00  8.56           C
ATOM   1634  C   ALA A 215      63.369  69.383  79.004  1.00  8.56           C
ATOM   1635  O   ALA A 215      63.877  68.343  79.416  1.00  8.56           O
ATOM   1636  CB  ALA A 215      64.658  71.519  79.259  1.00  8.57           C
ATOM   1637  N   LEU A 216      62.071  69.638  79.147  1.00  9.00           N
ATOM   1638  CA  LEU A 216      61.200  68.661  79.785  1.00  9.00           C
ATOM   1639  C   LEU A 216      61.091  67.389  78.963  1.00  9.00           C
ATOM   1640  O   LEU A 216      60.968  66.303  79.527  1.00  9.00           O
ATOM   1641  CB  LEU A 216      59.815  69.244  80.027  1.00  9.48           C
ATOM   1642  CG  LEU A 216      59.690  70.423  80.987  1.00  9.48           C
ATOM   1643  CD1 LEU A 216      58.264  70.893  81.056  1.00  9.48           C
ATOM   1644  CD2 LEU A 216      60.202  70.070  82.343  1.00  9.48           C
ATOM   1645  N   SER A 217      61.138  67.500  77.642  1.00 10.16           N
ATOM   1646  CA  SER A 217      61.207  66.304  76.817  1.00 10.16           C
ATOM   1647  C   SER A 217      62.521  65.559  77.024  1.00 10.16           C
ATOM   1648  O   SER A 217      62.524  64.335  77.155  1.00 10.16           O
ATOM   1649  CB  SER A 217      61.013  66.674  75.353  1.00  9.82           C
ATOM   1650  OG  SER A 217      61.203  65.551  74.533  1.00  9.82           O
ATOM   1651  N   ASP A 218      63.640  66.280  77.077  1.00 10.44           N
ATOM   1652  CA  ASP A 218      64.938  65.636  77.237  1.00 10.44           C
ATOM   1653  C   ASP A 218      65.051  64.875  78.553  1.00 10.44           C
ATOM   1654  O   ASP A 218      65.710  63.837  78.610  1.00 10.44           O
ATOM   1655  CB  ASP A 218      66.057  66.670  77.154  1.00 13.20           C
ATOM   1656  CG  ASP A 218      66.224  67.248  75.771  1.00 13.20           C
ATOM   1657  OD1 ASP A 218      65.703  66.669  74.801  1.00 13.20           O
ATOM   1658  OD2 ASP A 218      66.885  68.292  75.645  1.00 13.20           O
ATOM   1659  N   HIS A 219      64.435  65.375  79.612  1.00 11.18           N
ATOM   1660  CA  HIS A 219      64.504  64.771  80.932  1.00 11.18           C
ATOM   1661  C   HIS A 219      63.391  63.778  81.196  1.00 11.18           C
ATOM   1662  O   HIS A 219      63.244  63.336  82.332  1.00 11.18           O
ATOM   1663  CB  HIS A 219      64.501  65.854  82.003  1.00 11.35           C
ATOM   1664  CG  HIS A 219      65.791  66.592  82.114  1.00 11.35           C
ATOM   1665  ND1 HIS A 219      66.193  67.531  81.194  1.00 11.35           N
ATOM   1666  CD2 HIS A 219      66.755  66.554  83.057  1.00 11.35           C
ATOM   1667  CE1 HIS A 219      67.359  68.025  81.556  1.00 11.35           C
ATOM   1668  NE2 HIS A 219      67.721  67.450  82.685  1.00 11.35           N
ATOM   1669  N   HIS A 220      62.587  63.456  80.189  1.00 11.25           N
ATOM   1670  CA  HIS A 220      61.564  62.416  80.266  1.00 11.25           C
ATOM   1671  C   HIS A 220      60.450  62.789  81.235  1.00 11.25           C
ATOM   1672  O   HIS A 220      59.932  61.940  81.945  1.00 11.25           O
ATOM   1673  CB  HIS A 220      62.163  61.066  80.662  1.00 14.72           C
ATOM   1674  CG  HIS A 220      63.427  60.731  79.945  1.00 14.72           C
ATOM   1675  ND1 HIS A 220      63.485  60.523  78.587  1.00 14.72           N
ATOM   1676  CD2 HIS A 220      64.686  60.565  80.405  1.00 14.72           C
ATOM   1677  CE1 HIS A 220      64.729  60.254  78.241  1.00 14.72           C
ATOM   1678  NE2 HIS A 220      65.476  60.271  79.326  1.00 14.72           N
ATOM   1679  N   ILE A 221      60.075  64.048  81.265  1.00 11.09           N
ATOM   1680  CA  ILE A 221      59.023  64.504  82.161  1.00 11.09           C
ATOM   1681  C   ILE A 221      57.676  64.090  81.603  1.00 11.09           C
ATOM   1682  O   ILE A 221      57.440  64.155  80.397  1.00 11.09           O
ATOM   1683  CB  ILE A 221      59.093  66.027  82.353  1.00  9.80           C
ATOM   1684  CG1 ILE A 221      60.472  66.434  82.849  1.00  9.80           C
ATOM   1685  CG2 ILE A 221      57.995  66.508  83.279  1.00  9.80           C
ATOM   1686  CD1 ILE A 221      60.878  65.754  84.058  1.00  9.80           C
ATOM   1687  N   TYR A 222      56.775  63.695  82.484  1.00 12.44           N
ATOM   1688  CA  TYR A 222      55.429  63.312  82.101  1.00 12.44           C
ATOM   1689  C   TYR A 222      54.555  64.559  82.153  1.00 12.44           C
ATOM   1690  O   TYR A 222      54.250  65.066  83.231  1.00 12.44           O
ATOM   1691  CB  TYR A 222      54.942  62.210  83.031  1.00 15.80           C
ATOM   1692  CG  TYR A 222      53.523  61.782  82.867  1.00 15.80           C
ATOM   1693  CD1 TYR A 222      53.105  61.129  81.725  1.00 15.80           C
ATOM   1694  CD2 TYR A 222      52.622  61.945  83.891  1.00 15.80           C
ATOM   1695  CE1 TYR A 222      51.819  60.715  81.590  1.00 15.80           C
ATOM   1696  CE2 TYR A 222      51.338  61.529  83.766  1.00 15.80           C
ATOM   1697  CZ  TYR A 222      50.940  60.912  82.616  1.00 15.80           C
ATOM   1698  OH  TYR A 222      49.648  60.492  82.487  1.00 15.80           O
ATOM   1699  N   LEU A 223      54.145  65.048  80.985  1.00 13.22           N
ATOM   1700  CA  LEU A 223      53.566  66.384  80.914  1.00 13.22           C
ATOM   1701  C   LEU A 223      52.156  66.422  81.465  1.00 13.22           C
ATOM   1702  O   LEU A 223      51.735  67.450  81.992  1.00 13.22           O
ATOM   1703  CB  LEU A 223      53.570  66.904  79.486  1.00 13.02           C
ATOM   1704  CG  LEU A 223      54.918  67.182  78.839  1.00 13.02           C
ATOM   1705  CD1 LEU A 223      54.697  67.633  77.431  1.00 13.02           C
ATOM   1706  CD2 LEU A 223      55.706  68.203  79.609  1.00 13.02           C
ATOM   1707  N   GLU A 224      51.421  65.323  81.352  1.00 14.24           N
ATOM   1708  CA  GLU A 224      50.101  65.235  81.949  1.00 14.24           C
ATOM   1709  C   GLU A 224      50.150  65.384  83.459  1.00 14.24           C
ATOM   1710  O   GLU A 224      49.129  65.691  84.070  1.00 14.24           O
ATOM   1711  CB  GLU A 224      49.452  63.910  81.573  1.00 15.69           C
ATOM   1712  CG  GLU A 224      49.130  63.736  80.098  1.00 15.69           C
ATOM   1713  CD  GLU A 224      50.318  63.298  79.238  1.00 15.69           C
ATOM   1714  OE1 GLU A 224      51.472  63.347  79.699  1.00 15.69           O
ATOM   1715  OE2 GLU A 224      50.083  62.859  78.101  1.00 15.69           O
ATOM   1716  N   GLY A 225      51.307  65.170  84.067  1.00 13.14           N
ATOM   1717  CA  GLY A 225      51.491  65.356  85.484  1.00 13.14           C
ATOM   1718  C   GLY A 225      52.210  66.631  85.861  1.00 13.14           C
ATOM   1719  O   GLY A 225      52.860  66.673  86.899  1.00 13.14           O
ATOM   1720  N   THR A 226      52.162  67.653  85.019  1.00 13.59           N
ATOM   1721  CA  THR A 226      52.786  68.933  85.314  1.00 13.59           C
ATOM   1722  C   THR A 226      51.773  70.046  85.136  1.00 13.59           C
ATOM   1723  O   THR A 226      50.712  69.868  84.542  1.00 13.59           O
ATOM   1724  CB  THR A 226      54.002  69.236  84.420  1.00 14.81           C
ATOM   1725  OG1 THR A 226      53.602  69.264  83.050  1.00 14.81           O
ATOM   1726  CG2 THR A 226      55.075  68.229  84.596  1.00 14.81           C
ATOM   1727  N   LEU A 227      52.124  71.207  85.653  1.00 14.79           N
ATOM   1728  CA  LEU A 227      51.384  72.428  85.409  1.00 14.79           C
ATOM   1729  C   LEU A 227      52.369  73.493  84.971  1.00 14.79           C
ATOM   1730  O   LEU A 227      53.554  73.425  85.287  1.00 14.79           O
ATOM   1731  CB  LEU A 227      50.623  72.882  86.655  1.00 15.40           C
ATOM   1732  CG  LEU A 227      49.571  71.916  87.195  1.00 15.40           C
ATOM   1733  CD1 LEU A 227      48.985  72.434  88.476  1.00 15.40           C
ATOM   1734  CD2 LEU A 227      48.493  71.695  86.192  1.00 15.40           C
ATOM   1735  N   LEU A 228      51.882  74.474  84.235  1.00 16.31           N
ATOM   1736  CA  LEU A 228      52.707  75.592  83.817  1.00 16.31           C
ATOM   1737  C   LEU A 228      52.259  76.857  84.538  1.00 16.31           C
ATOM   1738  O   LEU A 228      51.064  77.105  84.676  1.00 16.31           O
ATOM   1739  CB  LEU A 228      52.639  75.780  82.303  1.00 15.15           C
ATOM   1740  CG  LEU A 228      53.452  76.937  81.722  1.00 15.15           C
ATOM   1741  CD1 LEU A 228      54.935  76.735  81.932  1.00 15.15           C
ATOM   1742  CD2 LEU A 228      53.139  77.111  80.272  1.00 15.15           C
ATOM   1743  N   LYS A 229      53.218  77.645  85.016  1.00 19.97           N
ATOM   1744  CA  LYS A 229      52.944  78.929  85.661  1.00 19.97           C
ATOM   1745  C   LYS A 229      53.764  80.023  84.993  1.00 19.97           C
ATOM   1746  O   LYS A 229      54.838  80.397  85.478  1.00 19.97           O
ATOM   1747  CB  LYS A 229      53.228  78.874  87.160  1.00 25.78           C
ATOM   1748  CG  LYS A 229      52.899  80.152  87.899  1.00 25.78           C
ATOM   1749  CD  LYS A 229      53.038  79.995  89.394  1.00 25.78           C
ATOM   1750  CE  LYS A 229      52.694  81.292  90.106  1.00 25.78           C
ATOM   1751  NZ  LYS A 229      52.752  81.190  91.593  1.00 25.78           N
ATOM   1752  N   PRO A 230      53.300  80.547  83.871  1.00 21.64           N
ATOM   1753  CA  PRO A 230      54.044  81.594  83.174  1.00 21.64           C
ATOM   1754  C   PRO A 230      53.587  82.992  83.579  1.00 21.64           C
ATOM   1755  O   PRO A 230      52.589  83.177  84.271  1.00 21.64           O
ATOM   1756  CB  PRO A 230      53.693  81.321  81.714  1.00 19.01           C
ATOM   1757  CG  PRO A 230      52.302  80.824  81.783  1.00 19.01           C
ATOM   1758  CD  PRO A 230      52.117  80.132  83.108  1.00 19.01           C
ATOM   1759  N   ASN A 231      54.304  83.981  83.065  1.00 22.77           N
ATOM   1760  CA  ASN A 231      53.808  85.342  83.094  1.00 22.77           C
ATOM   1761  C   ASN A 231      52.743  85.507  82.024  1.00 22.77           C
ATOM   1762  O   ASN A 231      52.717  84.779  81.032  1.00 22.77           O
ATOM   1763  CB  ASN A 231      54.933  86.352  82.856  1.00 26.31           C
ATOM   1764  CG  ASN A 231      55.542  86.254  81.448  1.00 26.31           C
ATOM   1765  OD1 ASN A 231      55.465  85.229  80.784  1.00 26.31           O
ATOM   1766  ND2 ASN A 231      56.097  87.351  80.979  1.00 26.31           N
ATOM   1767  N   MET A 232      51.840  86.451  82.240  1.00 23.79           N
ATOM   1768  CA  MET A 232      51.076  86.960  81.118  1.00 23.79           C
ATOM   1769  C   MET A 232      51.996  87.781  80.230  1.00 23.79           C
ATOM   1770  O   MET A 232      52.973  88.369  80.690  1.00 23.79           O
ATOM   1771  CB  MET A 232      49.899  87.808  81.588  1.00 26.92           C
ATOM   1772  CG  MET A 232      48.825  87.031  82.305  1.00 26.92           C
ATOM   1773  SD  MET A 232      47.487  88.075  82.889  1.00 26.92           S
ATOM   1774  CE  MET A 232      46.436  86.885  83.709  1.00 26.92           C
ATOM   1775  N   VAL A 233      51.691  87.812  78.943  1.00 22.78           N
ATOM   1776  CA  VAL A 233      52.500  88.593  78.022  1.00 22.78           C
ATOM   1777  C   VAL A 233      51.987  90.024  78.105  1.00 22.78           C
ATOM   1778  O   VAL A 233      50.853  90.310  77.728  1.00 22.78           O
ATOM   1779  CB  VAL A 233      52.422  88.038  76.596  1.00 21.00           C
ATOM   1780  CG1 VAL A 233      53.198  88.901  75.646  1.00 21.00           C
ATOM   1781  CG2 VAL A 233      52.931  86.614  76.561  1.00 21.00           C
ATOM   1782  N   THR A 234      52.820  90.918  78.612  1.00 25.77           N
ATOM   1783  CA  THR A 234      52.449  92.291  78.903  1.00 25.77           C
ATOM   1784  C   THR A 234      53.649  93.164  78.587  1.00 25.77           C
ATOM   1785  O   THR A 234      54.786  92.686  78.599  1.00 25.77           O
ATOM   1786  CB  THR A 234      52.038  92.502  80.372  1.00 28.08           C
ATOM   1787  OG1 THR A 234      53.145  92.222  81.235  1.00 28.08           O
ATOM   1788  CG2 THR A 234      50.863  91.623  80.768  1.00 28.08           C
ATOM   1789  N   PRO A 235      53.434  94.442  78.308  1.00 27.83           N
ATOM   1790  CA  PRO A 235      54.570  95.342  78.132  1.00 27.83           C
ATOM   1791  C   PRO A 235      55.308  95.528  79.442  1.00 27.83           C
ATOM   1792  O   PRO A 235      54.793  95.240  80.521  1.00 27.83           O
ATOM   1793  CB  PRO A 235      53.913  96.643  77.673  1.00 27.99           C
ATOM   1794  CG  PRO A 235      52.574  96.585  78.282  1.00 27.99           C
ATOM   1795  CD  PRO A 235      52.158  95.163  78.181  1.00 27.99           C
ATOM   1796  N   GLY A 236      56.541  95.997  79.337  1.00 31.41           N
ATOM   1797  CA  GLY A 236      57.284  96.353  80.526  1.00 31.41           C
ATOM   1798  C   GLY A 236      56.618  97.478  81.293  1.00 31.41           C
ATOM   1799  O   GLY A 236      55.768  98.201  80.779  1.00 31.41           O
ATOM   1800  N   HIS A 237      57.009  97.612  82.559  1.00 35.95           N
ATOM   1801  CA  HIS A 237      56.434  98.657  83.401  1.00 35.95           C
ATOM   1802  C   HIS A 237      56.695 100.045  82.838  1.00 35.95           C
ATOM   1803  O   HIS A 237      55.834 100.925  82.919  1.00 35.95           O
ATOM   1804  CB  HIS A 237      56.984  98.553  84.818  1.00 42.07           C
ATOM   1805  CG  HIS A 237      56.438  97.399  85.593  1.00 42.07           C
ATOM   1806  ND1 HIS A 237      57.059  96.898  86.716  1.00 42.07           N
ATOM   1807  CD2 HIS A 237      55.308  96.673  85.433  1.00 42.07           C
ATOM   1808  CE1 HIS A 237      56.347  95.897  87.200  1.00 42.07           C
ATOM   1809  NE2 HIS A 237      55.278  95.741  86.440  1.00 42.07           N
ATOM   1810  N   ALA A 238      57.863 100.257  82.251  1.00 37.26           N
ATOM   1811  CA  ALA A 238      58.257 101.565  81.758  1.00 37.26           C
ATOM   1812  C   ALA A 238      57.839 101.822  80.318  1.00 37.26           C
ATOM   1813  O   ALA A 238      58.203 102.861  79.768  1.00 37.26           O
ATOM   1814  CB  ALA A 238      59.768 101.736  81.889  1.00 35.78           C
ATOM   1815  N   CYS A 239      57.103 100.912  79.691  1.00 38.94           N
ATOM   1816  CA  CYS A 239      56.714 101.096  78.299  1.00 38.94           C
ATOM   1817  C   CYS A 239      55.641 102.172  78.185  1.00 38.94           C
ATOM   1818  O   CYS A 239      54.640 102.142  78.901  1.00 38.94           O
ATOM   1819  CB  CYS A 239      56.208  99.779  77.711  1.00 36.85           C
ATOM   1820  SG  CYS A 239      55.760  99.840  75.978  1.00 36.85           S
ATOM   1821  N   THR A 240      55.848 103.124  77.276  1.00 42.01           N
ATOM   1822  CA  THR A 240      54.892 104.215  77.121  1.00 42.01           C
ATOM   1823  C   THR A 240      53.675 103.789  76.315  1.00 42.01           C
ATOM   1824  O   THR A 240      52.557 104.219  76.609  1.00 42.01           O
ATOM   1825  CB  THR A 240      55.552 105.420  76.458  1.00 42.92           C
ATOM   1826  OG1 THR A 240      56.007 105.059  75.150  1.00 42.92           O
ATOM   1827  CG2 THR A 240      56.730 105.893  77.286  1.00 42.92           C
ATOM   1828  N   GLN A 241      53.876 102.961  75.297  1.00 40.24           N
ATOM   1829  CA  GLN A 241      52.760 102.477  74.502  1.00 40.24           C
ATOM   1830  C   GLN A 241      51.754 101.756  75.389  1.00 40.24           C
ATOM   1831  O   GLN A 241      52.108 101.115  76.378  1.00 40.24           O
ATOM   1832  CB  GLN A 241      53.264 101.550  73.400  1.00 41.72           C
ATOM   1833  CG  GLN A 241      52.195 101.090  72.434  1.00 41.72           C
ATOM   1834  CD  GLN A 241      52.766 100.305  71.278  1.00 41.72           C
ATOM   1835  OE1 GLN A 241      53.982 100.172  71.146  1.00 41.72           O
ATOM   1836  NE2 GLN A 241      51.892  99.773  70.432  1.00 41.72           N
ATOM   1837  N   LYS A 242      50.487 101.880  75.037  1.00 39.08           N
ATOM   1838  CA  LYS A 242      49.402 101.332  75.829  1.00 39.08           C
ATOM   1839  C   LYS A 242      48.680 100.242  75.055  1.00 39.08           C
ATOM   1840  O   LYS A 242      48.619 100.264  73.826  1.00 39.08           O
ATOM   1841  CB  LYS A 242      48.435 102.435  76.237  1.00 44.39           C
ATOM   1842  CG  LYS A 242      49.114 103.487  77.089  1.00 44.39           C
ATOM   1843  CD  LYS A 242      49.416 102.932  78.464  1.00 44.39           C
ATOM   1844  CE  LYS A 242      50.146 103.937  79.332  1.00 44.39           C
ATOM   1845  NZ  LYS A 242      51.561 104.101  78.895  1.00 44.39           N
ATOM   1846  N   TYR A 243      48.134  99.285  75.792  1.00 33.84           N
ATOM   1847  CA  TYR A 243      47.560  98.090  75.201  1.00 33.84           C
ATOM   1848  C   TYR A 243      46.249  97.777  75.888  1.00 33.84           C
ATOM   1849  O   TYR A 243      46.131  97.936  77.102  1.00 33.84           O
ATOM   1850  CB  TYR A 243      48.511  96.903  75.342  1.00 32.51           C
ATOM   1851  CG  TYR A 243      49.831  97.110  74.664  1.00 32.51           C
ATOM   1852  CD1 TYR A 243      49.995  96.812  73.329  1.00 32.51           C
ATOM   1853  CD2 TYR A 243      50.913  97.609  75.360  1.00 32.51           C
ATOM   1854  CE1 TYR A 243      51.194  96.998  72.710  1.00 32.51           C
ATOM   1855  CE2 TYR A 243      52.114  97.802  74.744  1.00 32.51           C
ATOM   1856  CZ  TYR A 243      52.248  97.492  73.421  1.00 32.51           C
ATOM   1857  OH  TYR A 243      53.450  97.678  72.804  1.00 32.51           O
ATOM   1858  N   SER A 244      45.270  97.331  75.118  1.00 31.69           N
ATOM   1859  CA  SER A 244      44.017  96.927  75.722  1.00 31.69           C
ATOM   1860  C   SER A 244      44.185  95.571  76.395  1.00 31.69           C
ATOM   1861  O   SER A 244      45.222  94.914  76.288  1.00 31.69           O
ATOM   1862  CB  SER A 244      42.911  96.890  74.677  1.00 31.44           C
ATOM   1863  OG  SER A 244      43.172  95.915  73.696  1.00 31.44           O
ATOM   1864  N   HIS A 245      43.135  95.131  77.078  1.00 30.53           N
ATOM   1865  CA  HIS A 245      43.177  93.817  77.696  1.00 30.53           C
ATOM   1866  C   HIS A 245      43.033  92.720  76.659  1.00 30.53           C
ATOM   1867  O   HIS A 245      43.606  91.644  76.823  1.00 30.53           O
ATOM   1868  CB  HIS A 245      42.094  93.701  78.761  1.00 33.43           C
ATOM   1869  CG  HIS A 245      42.222  94.713  79.849  1.00 33.43           C
ATOM   1870  ND1 HIS A 245      43.231  94.676  80.785  1.00 33.43           N
ATOM   1871  CD2 HIS A 245      41.481  95.807  80.138  1.00 33.43           C
ATOM   1872  CE1 HIS A 245      43.099  95.696  81.611  1.00 33.43           C
ATOM   1873  NE2 HIS A 245      42.046  96.399  81.238  1.00 33.43           N
ATOM   1874  N   GLU A 246      42.297  92.979  75.583  1.00 29.78           N
ATOM   1875  CA  GLU A 246      42.175  91.996  74.518  1.00 29.78           C
ATOM   1876  C   GLU A 246      43.492  91.794  73.783  1.00 29.78           C
ATOM   1877  O   GLU A 246      43.744  90.704  73.264  1.00 29.78           O
ATOM   1878  CB  GLU A 246      41.067  92.385  73.530  1.00 36.75           C
ATOM   1879  CG  GLU A 246      39.688  92.807  74.096  1.00 36.75           C
ATOM   1880  CD  GLU A 246      39.688  93.956  75.111  1.00 36.75           C
ATOM   1881  OE1 GLU A 246      40.737  94.581  75.341  1.00 36.75           O
ATOM   1882  OE2 GLU A 246      38.626  94.219  75.707  1.00 36.75           O
ATOM   1883  N   GLU A 247      44.340  92.818  73.727  1.00 28.32           N
ATOM   1884  CA  GLU A 247      45.638  92.668  73.082  1.00 28.32           C
ATOM   1885  C   GLU A 247      46.617  91.905  73.959  1.00 28.32           C
ATOM   1886  O   GLU A 247      47.393  91.090  73.456  1.00 28.32           O
ATOM   1887  CB  GLU A 247      46.190  94.038  72.702  1.00 34.31           C
ATOM   1888  CG  GLU A 247      45.386  94.667  71.585  1.00 34.31           C
ATOM   1889  CD  GLU A 247      45.776  96.096  71.271  1.00 34.31           C
ATOM   1890  OE1 GLU A 247      46.511  96.712  72.066  1.00 34.31           O
ATOM   1891  OE2 GLU A 247      45.334  96.603  70.218  1.00 34.31           O
ATOM   1892  N   ILE A 248      46.593  92.153  75.264  1.00 24.11           N
ATOM   1893  CA  ILE A 248      47.386  91.360  76.193  1.00 24.11           C
ATOM   1894  C   ILE A 248      46.925  89.909  76.194  1.00 24.11           C
ATOM   1895  O   ILE A 248      47.740  88.982  76.240  1.00 24.11           O
ATOM   1896  CB  ILE A 248      47.317  91.986  77.594  1.00 26.54           C
ATOM   1897  CG1 ILE A 248      48.157  93.260  77.636  1.00 26.54           C
ATOM   1898  CG2 ILE A 248      47.707  90.991  78.659  1.00 26.54           C
ATOM   1899  CD1 ILE A 248      47.927  94.086  78.853  1.00 26.54           C
ATOM   1900  N   ALA A 249      45.615  89.694  76.126  1.00 22.94           N
ATOM   1901  CA  ALA A 249      45.080  88.342  76.111  1.00 22.94           C
ATOM   1902  C   ALA A 249      45.444  87.618  74.824  1.00 22.94           C
ATOM   1903  O   ALA A 249      45.831  86.447  74.853  1.00 22.94           O
ATOM   1904  CB  ALA A 249      43.569  88.380  76.288  1.00 24.18           C
ATOM   1905  N   MET A 250      45.323  88.298  73.689  1.00 22.11           N
ATOM   1906  CA  MET A 250      45.701  87.692  72.422  1.00 22.11           C
ATOM   1907  C   MET A 250      47.187  87.369  72.383  1.00 22.11           C
ATOM   1908  O   MET A 250      47.580  86.302  71.910  1.00 22.11           O
ATOM   1909  CB  MET A 250      45.319  88.615  71.273  1.00 29.34           C
ATOM   1910  CG  MET A 250      45.683  88.075  69.919  1.00 29.34           C
ATOM   1911  SD  MET A 250      44.826  86.546  69.526  1.00 29.34           S
ATOM   1912  CE  MET A 250      43.170  87.142  69.229  1.00 29.34           C
ATOM   1913  N   ALA A 251      48.025  88.271  72.884  1.00 18.94           N
ATOM   1914  CA  ALA A 251      49.453  87.995  72.919  1.00 18.94           C
ATOM   1915  C   ALA A 251      49.762  86.803  73.808  1.00 18.94           C
ATOM   1916  O   ALA A 251      50.602  85.967  73.467  1.00 18.94           O
ATOM   1917  CB  ALA A 251      50.215  89.224  73.396  1.00 17.49           C
ATOM   1918  N   THR A 252      49.079  86.702  74.946  1.00 17.94           N
ATOM   1919  CA  THR A 252      49.335  85.613  75.878  1.00 17.94           C
ATOM   1920  C   THR A 252      48.912  84.274  75.295  1.00 17.94           C
ATOM   1921  O   THR A 252      49.694  83.317  75.275  1.00 17.94           O
ATOM   1922  CB  THR A 252      48.606  85.879  77.192  1.00 18.62           C
ATOM   1923  OG1 THR A 252      49.052  87.120  77.734  1.00 18.62           O
ATOM   1924  CG2 THR A 252      48.897  84.789  78.178  1.00 18.62           C
ATOM   1925  N   VAL A 253      47.674  84.189  74.820  1.00 16.79           N
ATOM   1926  CA  VAL A 253      47.168  82.930  74.301  1.00 16.79           C
ATOM   1927  C   VAL A 253      47.928  82.531  73.050  1.00 16.79           C
ATOM   1928  O   VAL A 253      48.203  81.353  72.829  1.00 16.79           O
ATOM   1929  CB  VAL A 253      45.655  83.021  74.048  1.00 21.32           C
ATOM   1930  CG1 VAL A 253      45.156  81.772  73.382  1.00 21.32           C
ATOM   1931  CG2 VAL A 253      44.924  83.228  75.350  1.00 21.32           C
ATOM   1932  N   THR A 254      48.312  83.506  72.234  1.00 16.69           N
ATOM   1933  CA  THR A 254      49.117  83.201  71.063  1.00 16.69           C
ATOM   1934  C   THR A 254      50.470  82.633  71.462  1.00 16.69           C
ATOM   1935  O   THR A 254      50.922  81.638  70.896  1.00 16.69           O
ATOM   1936  CB  THR A 254      49.281  84.443  70.202  1.00 18.78           C
ATOM   1937  OG1 THR A 254      47.996  84.874  69.757  1.00 18.78           O
ATOM   1938  CG2 THR A 254      50.125  84.130  69.008  1.00 18.78           C
ATOM   1939  N   ALA A 255      51.128  83.243  72.444  1.00 15.49           N
ATOM   1940  CA  ALA A 255      52.407  82.708  72.890  1.00 15.49           C
ATOM   1941  C   ALA A 255      52.266  81.285  73.426  1.00 15.49           C
ATOM   1942  O   ALA A 255      53.142  80.450  73.200  1.00 15.49           O
ATOM   1943  CB  ALA A 255      53.026  83.620  73.942  1.00 15.30           C
ATOM   1944  N   LEU A 256      51.165  80.981  74.117  1.00 14.86           N
ATOM   1945  CA  LEU A 256      51.004  79.635  74.660  1.00 14.86           C
ATOM   1946  C   LEU A 256      50.661  78.614  73.578  1.00 14.86           C
ATOM   1947  O   LEU A 256      51.120  77.472  73.637  1.00 14.86           O
ATOM   1948  CB  LEU A 256      49.941  79.622  75.755  1.00 16.22           C
ATOM   1949  CG  LEU A 256      50.236  80.427  77.019  1.00 16.22           C
ATOM   1950  CD1 LEU A 256      49.052  80.402  77.921  1.00 16.22           C
ATOM   1951  CD2 LEU A 256      51.455  79.914  77.736  1.00 16.22           C
ATOM   1952  N   ARG A 257      49.850  78.992  72.595  1.00 13.93           N
ATOM   1953  CA  ARG A 257      49.502  78.052  71.538  1.00 13.93           C
ATOM   1954  C   ARG A 257      50.705  77.675  70.690  1.00 13.93           C
ATOM   1955  O   ARG A 257      50.741  76.582  70.135  1.00 13.93           O
ATOM   1956  CB  ARG A 257      48.403  78.621  70.650  1.00 18.33           C
ATOM   1957  CG  ARG A 257      47.114  78.871  71.361  1.00 18.33           C
ATOM   1958  CD  ARG A 257      46.047  79.403  70.444  1.00 18.33           C
ATOM   1959  NE  ARG A 257      45.559  78.363  69.552  1.00 18.33           N
ATOM   1960  CZ  ARG A 257      45.761  78.345  68.248  1.00 18.33           C
ATOM   1961  NH1 ARG A 257      46.435  79.319  67.670  1.00 18.33           N
ATOM   1962  NH2 ARG A 257      45.287  77.355  67.527  1.00 18.33           N
ATOM   1963  N   ARG A 258      51.700  78.541  70.596  1.00 13.14           N
ATOM   1964  CA  ARG A 258      52.868  78.268  69.776  1.00 13.14           C
ATOM   1965  C   ARG A 258      53.921  77.422  70.475  1.00 13.14           C
ATOM   1966  O   ARG A 258      54.866  76.991  69.822  1.00 13.14           O
ATOM   1967  CB  ARG A 258      53.490  79.581  69.322  1.00 16.10           C
ATOM   1968  CG  ARG A 258      52.610  80.340  68.376  1.00 16.10           C
ATOM   1969  CD  ARG A 258      53.211  81.643  67.994  1.00 16.10           C
ATOM   1970  NE  ARG A 258      52.343  82.344  67.067  1.00 16.10           N
ATOM   1971  CZ  ARG A 258      52.548  83.579  66.638  1.00 16.10           C
ATOM   1972  NH1 ARG A 258      53.593  84.265  67.063  1.00 16.10           N
ATOM   1973  NH2 ARG A 258      51.693  84.126  65.796  1.00 16.10           N
ATOM   1974  N   THR A 259      53.793  77.178  71.771  1.00 14.18           N
ATOM   1975  CA  THR A 259      54.838  76.512  72.538  1.00 14.18           C
ATOM   1976  C   THR A 259      54.311  75.333  73.347  1.00 14.18           C
ATOM   1977  O   THR A 259      54.880  74.249  73.285  1.00 14.18           O
ATOM   1978  CB  THR A 259      55.589  77.508  73.432  1.00 13.24           C
ATOM   1979  OG1 THR A 259      54.667  78.263  74.218  1.00 13.24           O
ATOM   1980  CG2 THR A 259      56.448  78.438  72.602  1.00 13.24           C
ATOM   1981  N   VAL A 260      53.296  75.549  74.169  1.00 13.70           N
ATOM   1982  CA  VAL A 260      52.840  74.584  75.168  1.00 13.70           C
ATOM   1983  C   VAL A 260      52.068  73.434  74.531  1.00 13.70           C
ATOM   1984  O   VAL A 260      50.993  73.647  73.972  1.00 13.70           O
ATOM   1985  CB  VAL A 260      51.986  75.289  76.229  1.00 13.47           C
ATOM   1986  CG1 VAL A 260      51.553  74.327  77.313  1.00 13.47           C
ATOM   1987  CG2 VAL A 260      52.736  76.462  76.786  1.00 13.47           C
ATOM   1988  N   PRO A 261      52.558  72.199  74.618  1.00 13.02           N
ATOM   1989  CA  PRO A 261      51.844  71.087  74.001  1.00 13.02           C
ATOM   1990  C   PRO A 261      50.544  70.786  74.728  1.00 13.02           C
ATOM   1991  O   PRO A 261      50.424  71.024  75.938  1.00 13.02           O
ATOM   1992  CB  PRO A 261      52.841  69.923  74.115  1.00 13.93           C
ATOM   1993  CG  PRO A 261      53.743  70.306  75.167  1.00 13.93           C
ATOM   1994  CD  PRO A 261      53.849  71.779  75.179  1.00 13.93           C
ATOM   1995  N   PRO A 262      49.545  70.262  74.024  1.00 14.40           N
ATOM   1996  CA  PRO A 262      48.226  70.051  74.637  1.00 14.40           C
ATOM   1997  C   PRO A 262      48.224  69.142  75.843  1.00 14.40           C
ATOM   1998  O   PRO A 262      47.278  69.200  76.624  1.00 14.40           O
ATOM   1999  CB  PRO A 262      47.419  69.428  73.492  1.00 15.49           C
ATOM   2000  CG  PRO A 262      48.095  69.843  72.300  1.00 15.49           C
ATOM   2001  CD  PRO A 262      49.531  69.953  72.592  1.00 15.49           C
ATOM   2002  N   ALA A 263      49.238  68.298  76.015  1.00 13.69           N
ATOM   2003  CA  ALA A 263      49.236  67.353  77.122  1.00 13.69           C
ATOM   2004  C   ALA A 263      49.350  68.050  78.472  1.00 13.69           C
ATOM   2005  O   ALA A 263      48.896  67.503  79.478  1.00 13.69           O
ATOM   2006  CB  ALA A 263      50.365  66.339  76.952  1.00 14.91           C
ATOM   2007  N   VAL A 264      49.949  69.241  78.518  1.00 14.34           N
ATOM   2008  CA  VAL A 264      50.071  69.970  79.775  1.00 14.34           C
ATOM   2009  C   VAL A 264      48.687  70.207  80.349  1.00 14.34           C
ATOM   2010  O   VAL A 264      47.779  70.671  79.654  1.00 14.34           O
ATOM   2011  CB  VAL A 264      50.841  71.281  79.567  1.00 13.57           C
ATOM   2012  CG1 VAL A 264      50.865  72.101  80.843  1.00 13.57           C
ATOM   2013  CG2 VAL A 264      52.243  70.988  79.111  1.00 13.57           C
ATOM   2014  N   THR A 265      48.513  69.860  81.619  1.00 17.16           N
ATOM   2015  CA  THR A 265      47.175  69.820  82.195  1.00 17.16           C
ATOM   2016  C   THR A 265      46.593  71.216  82.363  1.00 17.16           C
ATOM   2017  O   THR A 265      45.428  71.449  82.036  1.00 17.16           O
ATOM   2018  CB  THR A 265      47.202  69.083  83.529  1.00 18.71           C
ATOM   2019  OG1 THR A 265      47.619  67.735  83.314  1.00 18.71           O
ATOM   2020  CG2 THR A 265      45.836  69.075  84.169  1.00 18.71           C
ATOM   2021  N   GLY A 266      47.380  72.157  82.852  1.00 17.13           N
ATOM   2022  CA  GLY A 266      46.833  73.473  83.094  1.00 17.13           C
ATOM   2023  C   GLY A 266      47.892  74.543  83.116  1.00 17.13           C
ATOM   2024  O   GLY A 266      49.070  74.283  83.361  1.00 17.13           O
ATOM   2025  N   VAL A 267      47.445  75.762  82.867  1.00 18.89           N
ATOM   2026  CA  VAL A 267      48.287  76.942  82.925  1.00 18.89           C
ATOM   2027  C   VAL A 267      47.738  77.836  84.025  1.00 18.89           C
ATOM   2028  O   VAL A 267      46.601  78.306  83.940  1.00 18.89           O
ATOM   2029  CB  VAL A 267      48.327  77.674  81.577  1.00 20.30           C
ATOM   2030  CG1 VAL A 267      49.160  78.920  81.666  1.00 20.30           C
ATOM   2031  CG2 VAL A 267      48.830  76.760  80.491  1.00 20.30           C
ATOM   2032  N   THR A 268      48.533  78.059  85.056  1.00 21.60           N
ATOM   2033  CA  THR A 268      48.142  78.890  86.187  1.00 21.60           C
ATOM   2034  C   THR A 268      48.983  80.155  86.131  1.00 21.60           C
ATOM   2035  O   THR A 268      50.170  80.125  86.455  1.00 21.60           O
ATOM   2036  CB  THR A 268      48.355  78.149  87.507  1.00 21.52           C
ATOM   2037  OG1 THR A 268      49.749  77.917  87.717  1.00 21.52           O
ATOM   2038  CG2 THR A 268      47.671  76.805  87.470  1.00 21.52           C
ATOM   2039  N   PHE A 269      48.371  81.268  85.758  1.00 23.68           N
ATOM   2040  CA  PHE A 269      49.136  82.488  85.569  1.00 23.68           C
ATOM   2041  C   PHE A 269      49.526  83.120  86.892  1.00 23.68           C
ATOM   2042  O   PHE A 269      48.814  83.024  87.889  1.00 23.68           O
ATOM   2043  CB  PHE A 269      48.357  83.497  84.738  1.00 21.29           C
ATOM   2044  CG  PHE A 269      48.164  83.080  83.329  1.00 21.29           C
ATOM   2045  CD1 PHE A 269      49.177  83.252  82.407  1.00 21.29           C
ATOM   2046  CD2 PHE A 269      46.978  82.516  82.917  1.00 21.29           C
ATOM   2047  CE1 PHE A 269      49.012  82.867  81.118  1.00 21.29           C
ATOM   2048  CE2 PHE A 269      46.809  82.133  81.619  1.00 21.29           C
ATOM   2049  CZ  PHE A 269      47.826  82.311  80.717  1.00 21.29           C
ATOM   2050  N   LEU A 270      50.675  83.772  86.883  1.00 29.47           N
ATOM   2051  CA  LEU A 270      51.108  84.614  87.980  1.00 29.47           C
ATOM   2052  C   LEU A 270      50.704  86.060  87.715  1.00 29.47           C
ATOM   2053  O   LEU A 270      50.625  86.503  86.569  1.00 29.47           O
ATOM   2054  CB  LEU A 270      52.617  84.487  88.190  1.00 30.89           C
ATOM   2055  CG  LEU A 270      53.584  84.769  87.040  1.00 30.89           C
ATOM   2056  CD1 LEU A 270      53.867  86.251  86.831  1.00 30.89           C
ATOM   2057  CD2 LEU A 270      54.878  84.008  87.259  1.00 30.89           C
ATOM   2058  N   SER A 271      50.389  86.777  88.789  1.00 36.14           N
ATOM   2059  CA  SER A 271      49.970  88.166  88.647  1.00 36.14           C
ATOM   2060  C   SER A 271      51.156  89.068  88.341  1.00 36.14           C
ATOM   2061  O   SER A 271      51.055  89.971  87.509  1.00 36.14           O
ATOM   2062  CB  SER A 271      49.245  88.623  89.907  1.00 38.28           C
ATOM   2063  OG  SER A 271      50.093  88.567  91.037  1.00 38.28           O
ATOM   2064  N   GLY A 272      52.287  88.830  88.991  1.00 40.50           N
ATOM   2065  CA  GLY A 272      53.517  89.515  88.659  1.00 40.50           C
ATOM   2066  C   GLY A 272      53.456  91.025  88.731  1.00 40.50           C
ATOM   2067  O   GLY A 272      53.735  91.707  87.743  1.00 40.50           O
ATOM   2068  N   GLY A 273      53.069  91.559  89.882  1.00 44.00           N
ATOM   2069  CA  GLY A 273      53.129  92.993  90.079  1.00 44.00           C
ATOM   2070  C   GLY A 273      52.090  93.804  89.341  1.00 44.00           C
ATOM   2071  O   GLY A 273      52.344  94.964  89.014  1.00 44.00           O
ATOM   2072  N   GLN A 274      50.930  93.232  89.063  1.00 42.83           N
ATOM   2073  CA  GLN A 274      49.795  94.002  88.586  1.00 42.83           C
ATOM   2074  C   GLN A 274      48.674  93.901  89.608  1.00 42.83           C
ATOM   2075  O   GLN A 274      48.618  92.960  90.400  1.00 42.83           O
ATOM   2076  CB  GLN A 274      49.336  93.540  87.199  1.00 40.29           C
ATOM   2077  CG  GLN A 274      48.870  92.121  87.090  1.00 40.29           C
ATOM   2078  CD  GLN A 274      48.516  91.753  85.658  1.00 40.29           C
ATOM   2079  OE1 GLN A 274      48.890  92.448  84.724  1.00 40.29           O
ATOM   2080  NE2 GLN A 274      47.807  90.654  85.483  1.00 40.29           N
ATOM   2081  N   SER A 275      47.783  94.888  89.596  1.00 40.26           N
ATOM   2082  CA  SER A 275      46.871  95.033  90.714  1.00 40.26           C
ATOM   2083  C   SER A 275      45.846  93.905  90.711  1.00 40.26           C
ATOM   2084  O   SER A 275      45.769  93.098  89.786  1.00 40.26           O
ATOM   2085  CB  SER A 275      46.161  96.384  90.654  1.00 39.39           C
ATOM   2086  OG  SER A 275      45.292  96.461  89.542  1.00 39.39           O
ATOM   2087  N   GLU A 276      45.028  93.876  91.760  1.00 39.21           N
ATOM   2088  CA  GLU A 276      44.064  92.794  91.909  1.00 39.21           C
ATOM   2089  C   GLU A 276      43.043  92.821  90.787  1.00 39.21           C
ATOM   2090  O   GLU A 276      42.793  91.808  90.120  1.00 39.21           O
ATOM   2091  CB  GLU A 276      43.370  92.895  93.261  1.00 43.74           C
ATOM   2092  CG  GLU A 276      44.278  92.664  94.432  1.00 43.74           C
ATOM   2093  CD  GLU A 276      43.548  92.736  95.751  1.00 43.74           C
ATOM   2094  OE1 GLU A 276      42.381  93.176  95.772  1.00 43.74           O
ATOM   2095  OE2 GLU A 276      44.134  92.329  96.771  1.00 43.74           O
ATOM   2096  N   GLU A 277      42.450  93.987  90.559  1.00 38.35           N
ATOM   2097  CA  GLU A 277      41.444  94.110  89.521  1.00 38.35           C
ATOM   2098  C   GLU A 277      42.045  93.875  88.145  1.00 38.35           C
ATOM   2099  O   GLU A 277      41.455  93.177  87.320  1.00 38.35           O
ATOM   2100  CB  GLU A 277      40.787  95.483  89.609  1.00 43.19           C
ATOM   2101  CG  GLU A 277      39.679  95.698  88.615  1.00 43.19           C
ATOM   2102  CD  GLU A 277      38.510  94.765  88.831  1.00 43.19           C
ATOM   2103  OE1 GLU A 277      38.439  94.119  89.894  1.00 43.19           O
ATOM   2104  OE2 GLU A 277      37.648  94.681  87.934  1.00 43.19           O
ATOM   2105  N   GLU A 278      43.223  94.440  87.890  1.00 36.89           N
ATOM   2106  CA  GLU A 278      43.897  94.225  86.617  1.00 36.89           C
ATOM   2107  C   GLU A 278      44.153  92.743  86.368  1.00 36.89           C
ATOM   2108  O   GLU A 278      43.959  92.250  85.252  1.00 36.89           O
ATOM   2109  CB  GLU A 278      45.204  95.010  86.598  1.00 41.85           C
ATOM   2110  CG  GLU A 278      45.979  94.911  85.316  1.00 41.85           C
ATOM   2111  CD  GLU A 278      47.291  95.665  85.374  1.00 41.85           C
ATOM   2112  OE1 GLU A 278      47.624  96.213  86.448  1.00 41.85           O
ATOM   2113  OE2 GLU A 278      47.995  95.713  84.344  1.00 41.85           O
ATOM   2114  N   ALA A 279      44.575  92.014  87.403  1.00 34.90           N
ATOM   2115  CA  ALA A 279      44.806  90.585  87.255  1.00 34.90           C
ATOM   2116  C   ALA A 279      43.521  89.851  86.911  1.00 34.90           C
ATOM   2117  O   ALA A 279      43.511  88.998  86.018  1.00 34.90           O
ATOM   2118  CB  ALA A 279      45.429  90.015  88.524  1.00 32.73           C
ATOM   2119  N   SER A 280      42.422  90.170  87.595  1.00 32.51           N
ATOM   2120  CA  SER A 280      41.176  89.482  87.269  1.00 32.51           C
ATOM   2121  C   SER A 280      40.691  89.824  85.864  1.00 32.51           C
ATOM   2122  O   SER A 280      40.161  88.960  85.161  1.00 32.51           O
ATOM   2123  CB  SER A 280      40.101  89.804  88.300  1.00 34.91           C
ATOM   2124  OG  SER A 280      40.433  89.259  89.556  1.00 34.91           O
ATOM   2125  N   ILE A 281      40.859  91.073  85.437  1.00 31.78           N
ATOM   2126  CA  ILE A 281      40.381  91.472  84.117  1.00 31.78           C
ATOM   2127  C   ILE A 281      41.197  90.795  83.027  1.00 31.78           C
ATOM   2128  O   ILE A 281      40.648  90.306  82.035  1.00 31.78           O
ATOM   2129  CB  ILE A 281      40.415  93.004  83.977  1.00 35.46           C
ATOM   2130  CG1 ILE A 281      39.439  93.651  84.952  1.00 35.46           C
ATOM   2131  CG2 ILE A 281      40.085  93.417  82.564  1.00 35.46           C
ATOM   2132  CD1 ILE A 281      39.605  95.134  85.058  1.00 35.46           C
ATOM   2133  N   ASN A 282      42.517  90.754  83.196  1.00 29.54           N
ATOM   2134  CA  ASN A 282      43.360  90.071  82.225  1.00 29.54           C
ATOM   2135  C   ASN A 282      43.055  88.585  82.171  1.00 29.54           C
ATOM   2136  O   ASN A 282      42.945  88.016  81.086  1.00 29.54           O
ATOM   2137  CB  ASN A 282      44.831  90.305  82.543  1.00 31.78           C
ATOM   2138  CG  ASN A 282      45.290  91.684  82.167  1.00 31.78           C
ATOM   2139  OD1 ASN A 282      44.708  92.324  81.303  1.00 31.78           O
ATOM   2140  ND2 ASN A 282      46.343  92.149  82.807  1.00 31.78           N
ATOM   2141  N   LEU A 283      42.909  87.939  83.327  1.00 28.46           N
ATOM   2142  CA  LEU A 283      42.582  86.519  83.319  1.00 28.46           C
ATOM   2143  C   LEU A 283      41.247  86.271  82.636  1.00 28.46           C
ATOM   2144  O   LEU A 283      41.093  85.302  81.882  1.00 28.46           O
ATOM   2145  CB  LEU A 283      42.585  85.970  84.742  1.00 29.29           C
ATOM   2146  CG  LEU A 283      42.211  84.501  84.925  1.00 29.29           C
ATOM   2147  CD1 LEU A 283      43.187  83.608  84.191  1.00 29.29           C
ATOM   2148  CD2 LEU A 283      42.157  84.144  86.395  1.00 29.29           C
ATOM   2149  N   ASN A 284      40.284  87.161  82.854  1.00 28.83           N
ATOM   2150  CA  ASN A 284      39.001  87.052  82.173  1.00 28.83           C
ATOM   2151  C   ASN A 284      39.160  87.158  80.663  1.00 28.83           C
ATOM   2152  O   ASN A 284      38.565  86.384  79.910  1.00 28.83           O
ATOM   2153  CB  ASN A 284      38.053  88.135  82.659  1.00 32.46           C
ATOM   2154  CG  ASN A 284      36.666  87.927  82.163  1.00 32.46           C
ATOM   2155  OD1 ASN A 284      36.141  86.832  82.230  1.00 32.46           O
ATOM   2156  ND2 ASN A 284      36.106  88.944  81.547  1.00 32.46           N
ATOM   2157  N   ALA A 285      39.932  88.143  80.200  1.00 27.80           N
ATOM   2158  CA  ALA A 285      40.114  88.332  78.766  1.00 27.80           C
ATOM   2159  C   ALA A 285      40.836  87.148  78.137  1.00 27.80           C
ATOM   2160  O   ALA A 285      40.465  86.695  77.052  1.00 27.80           O
ATOM   2161  CB  ALA A 285      40.871  89.628  78.506  1.00 26.49           C
ATOM   2162  N   ILE A 286      41.860  86.627  78.809  1.00 26.91           N
ATOM   2163  CA  ILE A 286      42.525  85.413  78.351  1.00 26.91           C
ATOM   2164  C   ILE A 286      41.524  84.278  78.192  1.00 26.91           C
ATOM   2165  O   ILE A 286      41.530  83.573  77.181  1.00 26.91           O
ATOM   2166  CB  ILE A 286      43.673  85.042  79.307  1.00 24.89           C
ATOM   2167  CG1 ILE A 286      44.802  86.048  79.171  1.00 24.89           C
ATOM   2168  CG2 ILE A 286      44.170  83.647  79.048  1.00 24.89           C
ATOM   2169  CD1 ILE A 286      45.860  85.914  80.200  1.00 24.89           C
ATOM   2170  N   ASN A 287      40.629  84.102  79.157  1.00 28.79           N
ATOM   2171  CA  ASN A 287      39.670  83.014  79.012  1.00 28.79           C
ATOM   2172  C   ASN A 287      38.539  83.298  78.034  1.00 28.79           C
ATOM   2173  O   ASN A 287      37.782  82.376  77.731  1.00 28.79           O
ATOM   2174  CB  ASN A 287      39.088  82.621  80.366  1.00 28.06           C
ATOM   2175  CG  ASN A 287      39.995  81.694  81.128  1.00 28.06           C
ATOM   2176  OD1 ASN A 287      40.029  80.506  80.856  1.00 28.06           O
ATOM   2177  ND2 ASN A 287      40.756  82.230  82.056  1.00 28.06           N
ATOM   2178  N   LYS A 288      38.379  84.522  77.545  1.00 30.49           N
ATOM   2179  CA  LYS A 288      37.407  84.785  76.493  1.00 30.49           C
ATOM   2180  C   LYS A 288      38.018  84.825  75.104  1.00 30.49           C
ATOM   2181  O   LYS A 288      37.277  84.951  74.131  1.00 30.49           O
ATOM   2182  CB  LYS A 288      36.678  86.106  76.747  1.00 35.28           C
ATOM   2183  CG  LYS A 288      35.722  86.082  77.904  1.00 35.28           C
ATOM   2184  CD  LYS A 288      34.928  87.360  77.941  1.00 35.28           C
ATOM   2185  CE  LYS A 288      35.843  88.549  78.161  1.00 35.28           C
ATOM   2186  NZ  LYS A 288      35.088  89.823  78.298  1.00 35.28           N
ATOM   2187  N   CYS A 289      39.334  84.722  74.989  1.00 30.69           N
ATOM   2188  CA  CYS A 289      39.985  84.853  73.697  1.00 30.69           C
ATOM   2189  C   CYS A 289      39.449  83.791  72.740  1.00 30.69           C
ATOM   2190  O   CYS A 289      39.320  82.625  73.127  1.00 30.69           O
ATOM   2191  CB  CYS A 289      41.500  84.731  73.849  1.00 32.28           C
ATOM   2192  SG  CYS A 289      42.437  84.997  72.344  1.00 32.28           S
ATOM   2193  N   PRO A 290      39.094  84.158  71.505  1.00 32.50           N
ATOM   2194  CA  PRO A 290      38.457  83.194  70.594  1.00 32.50           C
ATOM   2195  C   PRO A 290      39.360  82.055  70.127  1.00 32.50           C
ATOM   2196  O   PRO A 290      38.840  81.074  69.584  1.00 32.50           O
ATOM   2197  CB  PRO A 290      38.012  84.073  69.420  1.00 32.16           C
ATOM   2198  CG  PRO A 290      38.906  85.242  69.470  1.00 32.16           C
ATOM   2199  CD  PRO A 290      39.159  85.503  70.918  1.00 32.16           C
ATOM   2200  N   LEU A 291      40.672  82.149  70.303  1.00 30.51           N
ATOM   2201  CA  LEU A 291      41.560  81.055  69.934  1.00 30.51           C
ATOM   2202  C   LEU A 291      41.248  79.806  70.751  1.00 30.51           C
ATOM   2203  O   LEU A 291      40.808  79.882  71.898  1.00 30.51           O
ATOM   2204  CB  LEU A 291      43.010  81.468  70.152  1.00 28.98           C
ATOM   2205  CG  LEU A 291      43.540  82.664  69.363  1.00 28.98           C
ATOM   2206  CD1 LEU A 291      44.930  83.017  69.836  1.00 28.98           C
ATOM   2207  CD2 LEU A 291      43.553  82.361  67.888  1.00 28.98           C
ATOM   2208  N   LEU A 292      41.486  78.645  70.150  1.00 28.96           N
ATOM   2209  CA  LEU A 292      41.295  77.376  70.843  1.00 28.96           C
ATOM   2210  C   LEU A 292      42.363  77.177  71.918  1.00 28.96           C
ATOM   2211  O   LEU A 292      43.540  77.469  71.706  1.00 28.96           O
ATOM   2212  CB  LEU A 292      41.343  76.232  69.836  1.00 32.20           C
ATOM   2213  CG  LEU A 292      40.858  74.840  70.230  1.00 32.20           C
ATOM   2214  CD1 LEU A 292      40.392  74.111  68.989  1.00 32.20           C
ATOM   2215  CD2 LEU A 292      41.920  74.028  70.958  1.00 32.20           C
ATOM   2216  N   LYS A 293      41.949  76.666  73.079  1.00 27.26           N
ATOM   2217  CA  LYS A 293      42.799  76.609  74.270  1.00 27.26           C
ATOM   2218  C   LYS A 293      42.704  75.229  74.912  1.00 27.26           C
ATOM   2219  O   LYS A 293      41.828  74.978  75.745  1.00 27.26           O
ATOM   2220  CB  LYS A 293      42.413  77.720  75.240  1.00 28.19           C
ATOM   2221  CG  LYS A 293      42.662  79.092  74.658  1.00 28.19           C
ATOM   2222  CD  LYS A 293      42.220  80.219  75.544  1.00 28.19           C
ATOM   2223  CE  LYS A 293      40.723  80.252  75.721  1.00 28.19           C
ATOM   2224  NZ  LYS A 293      40.016  80.537  74.468  1.00 28.19           N
ATOM   2225  N   PRO A 294      43.590  74.304  74.533  1.00 25.63           N
ATOM   2226  CA  PRO A 294      43.440  72.896  74.945  1.00 25.63           C
ATOM   2227  C   PRO A 294      43.696  72.611  76.425  1.00 25.63           C
ATOM   2228  O   PRO A 294      43.395  71.504  76.873  1.00 25.63           O
ATOM   2229  CB  PRO A 294      44.455  72.173  74.057  1.00 24.86           C
ATOM   2230  CG  PRO A 294      45.461  73.176  73.773  1.00 24.86           C
ATOM   2231  CD  PRO A 294      44.799  74.507  73.723  1.00 24.86           C
ATOM   2232  N   TRP A 295      44.256  73.542  77.176  1.00 22.86           N
ATOM   2233  CA  TRP A 295      44.597  73.405  78.583  1.00 22.86           C
ATOM   2234  C   TRP A 295      43.706  74.321  79.409  1.00 22.86           C
ATOM   2235  O   TRP A 295      43.122  75.273  78.891  1.00 22.86           O
ATOM   2236  CB  TRP A 295      46.057  73.788  78.813  1.00 22.86           C
ATOM   2237  CG  TRP A 295      46.290  75.013  78.024  1.00 22.86           C
ATOM   2238  CD1 TRP A 295      45.809  76.259  78.295  1.00 22.86           C
ATOM   2239  CD2 TRP A 295      47.040  75.133  76.828  1.00 22.86           C
ATOM   2240  NE1 TRP A 295      46.185  77.139  77.326  1.00 22.86           N
ATOM   2241  CE2 TRP A 295      46.952  76.478  76.415  1.00 22.86           C
ATOM   2242  CE3 TRP A 295      47.790  74.247  76.070  1.00 22.86           C
ATOM   2243  CZ2 TRP A 295      47.588  76.951  75.283  1.00 22.86           C
ATOM   2244  CZ3 TRP A 295      48.403  74.719  74.954  1.00 22.86           C
ATOM   2245  CH2 TRP A 295      48.305  76.055  74.567  1.00 22.86           C
ATOM   2246  N   ALA A 296      43.591  74.020  80.699  1.00 22.56           N
ATOM   2247  CA  ALA A 296      42.935  74.936  81.624  1.00 22.56           C
ATOM   2248  C   ALA A 296      43.764  76.197  81.808  1.00 22.56           C
ATOM   2249  O   ALA A 296      44.983  76.141  81.969  1.00 22.56           O
ATOM   2250  CB  ALA A 296      42.717  74.266  82.975  1.00 20.57           C
ATOM   2251  N   LEU A 297      43.098  77.343  81.788  1.00 24.46           N
ATOM   2252  CA  LEU A 297      43.752  78.629  82.003  1.00 24.46           C
ATOM   2253  C   LEU A 297      43.183  79.253  83.268  1.00 24.46           C
ATOM   2254  O   LEU A 297      42.008  79.619  83.311  1.00 24.46           O
ATOM   2255  CB  LEU A 297      43.582  79.537  80.790  1.00 23.90           C
ATOM   2256  CG  LEU A 297      44.351  79.087  79.547  1.00 23.90           C
ATOM   2257  CD1 LEU A 297      43.996  79.922  78.396  1.00 23.90           C
ATOM   2258  CD2 LEU A 297      45.811  79.230  79.800  1.00 23.90           C
ATOM   2259  N   THR A 298      44.009  79.362  84.299  1.00 23.85           N
ATOM   2260  CA  THR A 298      43.530  79.779  85.604  1.00 23.85           C
ATOM   2261  C   THR A 298      44.619  80.599  86.276  1.00 23.85           C
ATOM   2262  O   THR A 298      45.617  80.968  85.655  1.00 23.85           O
ATOM   2263  CB  THR A 298      43.094  78.567  86.441  1.00 25.85           C
ATOM   2264  OG1 THR A 298      42.430  79.019  87.621  1.00 25.85           O
ATOM   2265  CG2 THR A 298      44.284  77.715  86.845  1.00 25.85           C
ATOM   2266  N   PHE A 299      44.419  80.890  87.548  1.00 25.28           N
ATOM   2267  CA  PHE A 299      45.273  81.792  88.298  1.00 25.28           C
ATOM   2268  C   PHE A 299      46.115  81.023  89.302  1.00 25.28           C
ATOM   2269  O   PHE A 299      45.693  79.998  89.831  1.00 25.28           O
ATOM   2270  CB  PHE A 299      44.429  82.848  89.019  1.00 27.20           C
ATOM   2271  CG  PHE A 299      43.406  82.279  89.967  1.00 27.20           C
ATOM   2272  CD1 PHE A 299      43.694  82.121  91.307  1.00 27.20           C
ATOM   2273  CD2 PHE A 299      42.160  81.896  89.515  1.00 27.20           C
ATOM   2274  CE1 PHE A 299      42.754  81.599  92.170  1.00 27.20           C
ATOM   2275  CE2 PHE A 299      41.222  81.371  90.372  1.00 27.20           C
ATOM   2276  CZ  PHE A 299      41.516  81.229  91.698  1.00 27.20           C
ATOM   2277  N   SER A 300      47.325  81.506  89.528  1.00 27.10           N
ATOM   2278  CA  SER A 300      48.053  81.222  90.757  1.00 27.10           C
ATOM   2279  C   SER A 300      48.530  82.577  91.269  1.00 27.10           C
ATOM   2280  O   SER A 300      49.522  83.117  90.775  1.00 27.10           O
ATOM   2281  CB  SER A 300      49.201  80.254  90.489  1.00 26.08           C
ATOM   2282  OG  SER A 300      49.984  80.011  91.633  1.00 26.08           O
ATOM   2283  N   TYR A 301      47.878  83.099  92.304  1.00 33.21           N
ATOM   2284  CA  TYR A 301      48.062  84.491  92.707  1.00 33.21           C
ATOM   2285  C   TYR A 301      48.439  84.560  94.172  1.00 33.21           C
ATOM   2286  O   TYR A 301      47.666  84.129  95.030  1.00 33.21           O
ATOM   2287  CB  TYR A 301      46.807  85.332  92.480  1.00 32.50           C
ATOM   2288  CG  TYR A 301      46.419  85.581  91.049  1.00 32.50           C
ATOM   2289  CD1 TYR A 301      47.370  85.595  90.038  1.00 32.50           C
ATOM   2290  CD2 TYR A 301      45.114  85.914  90.726  1.00 32.50           C
ATOM   2291  CE1 TYR A 301      47.011  85.860  88.733  1.00 32.50           C
ATOM   2292  CE2 TYR A 301      44.752  86.194  89.440  1.00 32.50           C
ATOM   2293  CZ  TYR A 301      45.697  86.162  88.443  1.00 32.50           C
ATOM   2294  OH  TYR A 301      45.318  86.433  87.158  1.00 32.50           O
ATOM   2295  N   GLY A 302      49.638  85.042  94.458  1.00 38.98           N
ATOM   2296  CA  GLY A 302      49.904  85.489  95.804  1.00 38.98           C
ATOM   2297  C   GLY A 302      49.295  86.834  96.131  1.00 38.98           C
ATOM   2298  O   GLY A 302      48.339  86.927  96.894  1.00 38.98           O
ATOM   2299  N   ARG A 303      49.781  87.872  95.460  1.00 41.83           N
ATOM   2300  CA  ARG A 303      49.492  89.237  95.873  1.00 41.83           C
ATOM   2301  C   ARG A 303      48.144  89.714  95.366  1.00 41.83           C
ATOM   2302  O   ARG A 303      47.500  90.536  96.018  1.00 41.83           O
ATOM   2303  CB  ARG A 303      50.594  90.171  95.382  1.00 48.61           C
ATOM   2304  CG  ARG A 303      50.483  91.566  95.921  1.00 48.61           C
ATOM   2305  CD  ARG A 303      51.592  92.472  95.424  1.00 48.61           C
ATOM   2306  NE  ARG A 303      51.470  92.754  93.999  1.00 48.61           N
ATOM   2307  CZ  ARG A 303      50.626  93.647  93.490  1.00 48.61           C
ATOM   2308  NH1 ARG A 303      49.813  94.322  94.288  1.00 48.61           N
ATOM   2309  NH2 ARG A 303      50.578  93.850  92.183  1.00 48.61           N
ATOM   2310  N   ALA A 304      47.712  89.221  94.210  1.00 40.16           N
ATOM   2311  CA  ALA A 304      46.446  89.648  93.642  1.00 40.16           C
ATOM   2312  C   ALA A 304      45.253  89.064  94.377  1.00 40.16           C
ATOM   2313  O   ALA A 304      44.139  89.545  94.186  1.00 40.16           O
ATOM   2314  CB  ALA A 304      46.379  89.265  92.169  1.00 37.80           C
ATOM   2315  N   LEU A 305      45.439  87.992  95.138  1.00 41.50           N
ATOM   2316  CA  LEU A 305      44.417  87.532  96.070  1.00 41.50           C
ATOM   2317  C   LEU A 305      44.491  88.218  97.429  1.00 41.50           C
ATOM   2318  O   LEU A 305      43.457  88.435  98.062  1.00 41.50           O
ATOM   2319  CB  LEU A 305      44.509  86.015  96.243  1.00 38.55           C
ATOM   2320  CG  LEU A 305      44.077  85.200  95.032  1.00 38.55           C
ATOM   2321  CD1 LEU A 305      44.412  83.734  95.208  1.00 38.55           C
ATOM   2322  CD2 LEU A 305      42.593  85.378  94.807  1.00 38.55           C
ATOM   2323  N   GLN A 306      45.694  88.528  97.907  1.00 45.24           N
ATOM   2324  CA  GLN A 306      45.918  88.824  99.314  1.00 45.24           C
ATOM   2325  C   GLN A 306      46.017  90.302  99.680  1.00 45.24           C
ATOM   2326  O   GLN A 306      46.058  90.609 100.872  1.00 45.24           O
ATOM   2327  CB  GLN A 306      47.210  88.162  99.774  1.00 46.80           C
ATOM   2328  CG  GLN A 306      47.235  86.676  99.707  1.00 46.80           C
ATOM   2329  CD  GLN A 306      48.593  86.143 100.071  1.00 46.80           C
ATOM   2330  OE1 GLN A 306      49.572  86.878 100.071  1.00 46.80           O
ATOM   2331  NE2 GLN A 306      48.673  84.856 100.341  1.00 46.80           N
ATOM   2332  N   ALA A 307      46.055  91.226  98.725  1.00 47.09           N
ATOM   2333  CA  ALA A 307      46.477  92.581  99.075  1.00 47.09           C
ATOM   2334  C   ALA A 307      45.405  93.311  99.880  1.00 47.09           C
ATOM   2335  O   ALA A 307      45.694  93.911 100.924  1.00 47.09           O
ATOM   2336  CB  ALA A 307      46.846  93.364  97.819  1.00 42.53           C
ATOM   2337  N   SER A 308      44.156  93.255  99.416  1.00 49.71           N
ATOM   2338  CA  SER A 308      43.069  93.904 100.137  1.00 49.71           C
ATOM   2339  C   SER A 308      42.824  93.254 101.489  1.00 49.71           C
ATOM   2340  O   SER A 308      42.460  93.937 102.448  1.00 49.71           O
ATOM   2341  CB  SER A 308      41.796  93.881  99.303  1.00 47.25           C
ATOM   2342  OG  SER A 308      41.932  94.691  98.159  1.00 47.25           O
ATOM   2343  N   ALA A 309      42.998  91.938 101.584  1.00 49.74           N
ATOM   2344  CA  ALA A 309      42.870  91.279 102.875  1.00 49.74           C
ATOM   2345  C   ALA A 309      43.959  91.738 103.828  1.00 49.74           C
ATOM   2346  O   ALA A 309      43.699  91.964 105.012  1.00 49.74           O
ATOM   2347  CB  ALA A 309      42.915  89.765 102.703  1.00 47.60           C
ATOM   2348  N   LEU A 310      45.180  91.892 103.328  1.00 52.45           N
ATOM   2349  CA  LEU A 310      46.274  92.305 104.191  1.00 52.45           C
ATOM   2350  C   LEU A 310      46.073  93.733 104.680  1.00 52.45           C
ATOM   2351  O   LEU A 310      46.410  94.054 105.825  1.00 52.45           O
ATOM   2352  CB  LEU A 310      47.597  92.178 103.450  1.00 55.30           C
ATOM   2353  CG  LEU A 310      48.838  92.468 104.286  1.00 55.30           C
ATOM   2354  CD1 LEU A 310      49.060  91.364 105.295  1.00 55.30           C
ATOM   2355  CD2 LEU A 310      50.054  92.678 103.418  1.00 55.30           C
ATOM   2356  N   LYS A 311      45.525  94.606 103.829  1.00 53.55           N
ATOM   2357  CA  LYS A 311      45.217  95.961 104.277  1.00 53.55           C
ATOM   2358  C   LYS A 311      44.067  95.969 105.271  1.00 53.55           C
ATOM   2359  O   LYS A 311      44.145  96.622 106.315  1.00 53.55           O
ATOM   2360  CB  LYS A 311      44.889  96.855 103.090  1.00 55.83           C
ATOM   2361  CG  LYS A 311      46.052  97.056 102.177  1.00 55.83           C
ATOM   2362  CD  LYS A 311      47.148  97.826 102.879  1.00 55.83           C
ATOM   2363  CE  LYS A 311      48.327  98.012 101.959  1.00 55.83           C
ATOM   2364  NZ  LYS A 311      47.970  98.835 100.785  1.00 55.83           N
ATOM   2365  N   ALA A 312      42.984  95.258 104.956  1.00 53.73           N
ATOM   2366  CA  ALA A 312      41.837  95.215 105.850  1.00 53.73           C
ATOM   2367  C   ALA A 312      42.216  94.688 107.222  1.00 53.73           C
ATOM   2368  O   ALA A 312      41.707  95.175 108.234  1.00 53.73           O
ATOM   2369  CB  ALA A 312      40.731  94.360 105.247  1.00 50.47           C
ATOM   2370  N   TRP A 313      43.115  93.712 107.279  1.00 56.78           N
ATOM   2371  CA  TRP A 313      43.548  93.178 108.561  1.00 56.78           C
ATOM   2372  C   TRP A 313      44.363  94.203 109.337  1.00 56.78           C
ATOM   2373  O   TRP A 313      44.152  94.401 110.537  1.00 56.78           O
ATOM   2374  CB  TRP A 313      44.317  91.878 108.324  1.00 58.71           C
ATOM   2375  CG  TRP A 313      44.929  91.250 109.522  1.00 58.71           C
ATOM   2376  CD1 TRP A 313      44.276  90.774 110.613  1.00 58.71           C
ATOM   2377  CD2 TRP A 313      46.294  90.848 109.670  1.00 58.71           C
ATOM   2378  NE1 TRP A 313      45.161  90.194 111.479  1.00 58.71           N
ATOM   2379  CE2 TRP A 313      46.408  90.213 110.915  1.00 58.71           C
ATOM   2380  CE3 TRP A 313      47.436  90.988 108.881  1.00 58.71           C
ATOM   2381  CZ2 TRP A 313      47.617  89.726 111.396  1.00 58.71           C
ATOM   2382  CZ3 TRP A 313      48.636  90.505 109.362  1.00 58.71           C
ATOM   2383  CH2 TRP A 313      48.717  89.884 110.609  1.00 58.71           C
ATOM   2384  N   GLY A 314      45.293  94.874 108.669  1.00 59.81           N
ATOM   2385  CA  GLY A 314      46.103  95.877 109.328  1.00 59.81           C
ATOM   2386  C   GLY A 314      46.855  95.388 110.540  1.00 59.81           C
ATOM   2387  O   GLY A 314      47.279  96.199 111.361  1.00 59.81           O
ATOM   2388  N   GLY A 315      47.030  94.078 110.679  1.00 61.48           N
ATOM   2389  CA  GLY A 315      47.762  93.510 111.780  1.00 61.48           C
ATOM   2390  C   GLY A 315      46.984  93.352 113.061  1.00 61.48           C
ATOM   2391  O   GLY A 315      47.458  92.669 113.976  1.00 61.48           O
ATOM   2392  N   LYS A 316      45.806  93.946 113.168  1.00 63.38           N
ATOM   2393  CA  LYS A 316      45.071  93.881 114.419  1.00 63.38           C
ATOM   2394  C   LYS A 316      43.977  92.828 114.334  1.00 63.38           C
ATOM   2395  O   LYS A 316      43.251  92.746 113.342  1.00 63.38           O
ATOM   2396  CB  LYS A 316      44.515  95.256 114.789  1.00 66.26           C
ATOM   2397  CG  LYS A 316      43.547  95.899 113.827  1.00 66.26           C
ATOM   2398  CD  LYS A 316      43.329  97.347 114.255  1.00 66.26           C
ATOM   2399  CE  LYS A 316      42.286  98.059 113.420  1.00 66.26           C
ATOM   2400  NZ  LYS A 316      40.915  97.567 113.708  1.00 66.26           N
ATOM   2401  N   LYS A 317      43.880  92.011 115.382  1.00 64.93           N
ATOM   2402  CA  LYS A 317      43.072  90.799 115.372  1.00 64.93           C
ATOM   2403  C   LYS A 317      41.582  91.076 115.255  1.00 64.93           C
ATOM   2404  O   LYS A 317      40.818  90.154 114.959  1.00 64.93           O
ATOM   2405  CB  LYS A 317      43.336  89.993 116.643  1.00 65.18           C
ATOM   2406  CG  LYS A 317      44.807  89.736 116.936  1.00 65.18           C
ATOM   2407  CD  LYS A 317      45.505  88.963 115.823  1.00 65.18           C
ATOM   2408  CE  LYS A 317      46.935  88.609 116.199  1.00 65.18           C
ATOM   2409  NZ  LYS A 317      47.804  88.491 114.995  1.00 65.18           N
ATOM   2410  N   GLU A 318      41.153  92.309 115.501  1.00 65.90           N
ATOM   2411  CA  GLU A 318      39.743  92.663 115.429  1.00 65.90           C
ATOM   2412  C   GLU A 318      39.188  92.562 114.020  1.00 65.90           C
ATOM   2413  O   GLU A 318      37.980  92.369 113.852  1.00 65.90           O
ATOM   2414  CB  GLU A 318      39.543  94.089 115.941  1.00 68.75           C
ATOM   2415  CG  GLU A 318      39.880  94.307 117.408  1.00 68.75           C
ATOM   2416  CD  GLU A 318      41.367  94.493 117.654  1.00 68.75           C
ATOM   2417  OE1 GLU A 318      42.161  94.305 116.714  1.00 68.75           O
ATOM   2418  OE2 GLU A 318      41.743  94.849 118.788  1.00 68.75           O
ATOM   2419  N   ASN A 319      40.045  92.681 113.013  1.00 61.22           N
ATOM   2420  CA  ASN A 319      39.632  92.820 111.628  1.00 61.22           C
ATOM   2421  C   ASN A 319      39.512  91.492 110.899  1.00 61.22           C
ATOM   2422  O   ASN A 319      39.305  91.493 109.683  1.00 61.22           O
ATOM   2423  CB  ASN A 319      40.600  93.737 110.893  1.00 61.85           C
ATOM   2424  CG  ASN A 319      40.483  95.172 111.341  1.00 61.85           C
ATOM   2425  OD1 ASN A 319      39.453  95.589 111.860  1.00 61.85           O
ATOM   2426  ND2 ASN A 319      41.539  95.935 111.144  1.00 61.85           N
ATOM   2427  N   LEU A 320      39.631  90.373 111.616  1.00 57.87           N
ATOM   2428  CA  LEU A 320      39.703  89.055 110.994  1.00 57.87           C
ATOM   2429  C   LEU A 320      38.629  88.849 109.927  1.00 57.87           C
ATOM   2430  O   LEU A 320      38.932  88.437 108.801  1.00 57.87           O
ATOM   2431  CB  LEU A 320      39.599  87.977 112.069  1.00 58.39           C
ATOM   2432  CG  LEU A 320      39.660  86.532 111.578  1.00 58.39           C
ATOM   2433  CD1 LEU A 320      41.037  86.235 111.010  1.00 58.39           C
ATOM   2434  CD2 LEU A 320      39.284  85.546 112.670  1.00 58.39           C
ATOM   2435  N   LYS A 321      37.368  89.143 110.249  1.00 56.72           N
ATOM   2436  CA  LYS A 321      36.300  88.817 109.306  1.00 56.72           C
ATOM   2437  C   LYS A 321      36.255  89.803 108.143  1.00 56.72           C
ATOM   2438  O   LYS A 321      35.881  89.437 107.021  1.00 56.72           O
ATOM   2439  CB  LYS A 321      34.944  88.752 110.006  1.00 62.37           C
ATOM   2440  CG  LYS A 321      33.817  88.412 109.033  1.00 62.37           C
ATOM   2441  CD  LYS A 321      33.253  87.020 109.258  1.00 62.37           C
ATOM   2442  CE  LYS A 321      32.145  86.729 108.255  1.00 62.37           C
ATOM   2443  NZ  LYS A 321      32.148  85.308 107.780  1.00 62.37           N
ATOM   2444  N   ALA A 322      36.638  91.053 108.386  1.00 53.33           N
ATOM   2445  CA  ALA A 322      36.731  92.014 107.294  1.00 53.33           C
ATOM   2446  C   ALA A 322      37.793  91.588 106.290  1.00 53.33           C
ATOM   2447  O   ALA A 322      37.540  91.533 105.078  1.00 53.33           O
ATOM   2448  CB  ALA A 322      37.030  93.402 107.849  1.00 53.56           C
ATOM   2449  N   ALA A 323      38.987  91.265 106.788  1.00 51.44           N
ATOM   2450  CA  ALA A 323      40.055  90.774 105.929  1.00 51.44           C
ATOM   2451  C   ALA A 323      39.613  89.533 105.167  1.00 51.44           C
ATOM   2452  O   ALA A 323      39.766  89.450 103.941  1.00 51.44           O
ATOM   2453  CB  ALA A 323      41.297  90.484 106.764  1.00 51.02           C
ATOM   2454  N   GLN A 324      39.032  88.567 105.876  1.00 49.64           N
ATOM   2455  CA  GLN A 324      38.596  87.352 105.210  1.00 49.64           C
ATOM   2456  C   GLN A 324      37.554  87.629 104.139  1.00 49.64           C
ATOM   2457  O   GLN A 324      37.514  86.919 103.132  1.00 49.64           O
ATOM   2458  CB  GLN A 324      38.065  86.335 106.217  1.00 51.90           C
ATOM   2459  CG  GLN A 324      39.145  85.684 107.055  1.00 51.90           C
ATOM   2460  CD  GLN A 324      38.598  84.603 107.955  1.00 51.90           C
ATOM   2461  OE1 GLN A 324      37.424  84.617 108.307  1.00 51.90           O
ATOM   2462  NE2 GLN A 324      39.441  83.647 108.318  1.00 51.90           N
ATOM   2463  N   GLU A 325      36.719  88.651 104.306  1.00 48.75           N
ATOM   2464  CA  GLU A 325      35.750  88.900 103.247  1.00 48.75           C
ATOM   2465  C   GLU A 325      36.375  89.609 102.057  1.00 48.75           C
ATOM   2466  O   GLU A 325      35.935  89.396 100.922  1.00 48.75           O
ATOM   2467  CB  GLU A 325      34.547  89.665 103.783  1.00 55.20           C
ATOM   2468  CG  GLU A 325      33.794  88.835 104.804  1.00 55.20           C
ATOM   2469  CD  GLU A 325      33.468  87.449 104.283  1.00 55.20           C
ATOM   2470  OE1 GLU A 325      32.995  87.338 103.135  1.00 55.20           O
ATOM   2471  OE2 GLU A 325      33.735  86.466 105.008  1.00 55.20           O
ATOM   2472  N   GLU A 326      37.404  90.429 102.280  1.00 46.16           N
ATOM   2473  CA  GLU A 326      38.207  90.905 101.157  1.00 46.16           C
ATOM   2474  C   GLU A 326      38.756  89.734 100.351  1.00 46.16           C
ATOM   2475  O   GLU A 326      38.544  89.639  99.132  1.00 46.16           O
ATOM   2476  CB  GLU A 326      39.347  91.784 101.664  1.00 50.65           C
ATOM   2477  CG  GLU A 326      38.891  93.047 102.335  1.00 50.65           C
ATOM   2478  CD  GLU A 326      38.091  93.937 101.409  1.00 50.65           C
ATOM   2479  OE1 GLU A 326      38.512  94.115 100.246  1.00 50.65           O
ATOM   2480  OE2 GLU A 326      37.032  94.441 101.840  1.00 50.65           O
ATOM   2481  N   TYR A 327      39.448  88.814 101.029  1.00 43.28           N
ATOM   2482  CA  TYR A 327      40.025  87.667 100.341  1.00 43.28           C
ATOM   2483  C   TYR A 327      38.965  86.826  99.638  1.00 43.28           C
ATOM   2484  O   TYR A 327      39.186  86.361  98.517  1.00 43.28           O
ATOM   2485  CB  TYR A 327      40.838  86.826 101.322  1.00 44.82           C
ATOM   2486  CG  TYR A 327      41.148  85.448 100.807  1.00 44.82           C
ATOM   2487  CD1 TYR A 327      42.013  85.258  99.740  1.00 44.82           C
ATOM   2488  CD2 TYR A 327      40.586  84.334 101.399  1.00 44.82           C
ATOM   2489  CE1 TYR A 327      42.281  84.001  99.266  1.00 44.82           C
ATOM   2490  CE2 TYR A 327      40.856  83.079 100.942  1.00 44.82           C
ATOM   2491  CZ  TYR A 327      41.703  82.914  99.875  1.00 44.82           C
ATOM   2492  OH  TYR A 327      41.973  81.650  99.420  1.00 44.82           O
ATOM   2493  N   VAL A 328      37.809  86.625 100.267  1.00 42.28           N
ATOM   2494  CA  VAL A 328      36.763  85.819  99.642  1.00 42.28           C
ATOM   2495  C   VAL A 328      36.241  86.492  98.381  1.00 42.28           C
ATOM   2496  O   VAL A 328      36.018  85.832  97.359  1.00 42.28           O
ATOM   2497  CB  VAL A 328      35.626  85.531 100.640  1.00 44.86           C
ATOM   2498  CG1 VAL A 328      34.451  84.925  99.932  1.00 44.86           C
ATOM   2499  CG2 VAL A 328      36.099  84.587 101.711  1.00 44.86           C
ATOM   2500  N   LYS A 329      36.021  87.806  98.431  1.00 41.01           N
ATOM   2501  CA  LYS A 329      35.564  88.510  97.238  1.00 41.01           C
ATOM   2502  C   LYS A 329      36.565  88.377  96.100  1.00 41.01           C
ATOM   2503  O   LYS A 329      36.181  88.159  94.946  1.00 41.01           O
ATOM   2504  CB  LYS A 329      35.322  89.978  97.558  1.00 47.02           C
ATOM   2505  CG  LYS A 329      34.119  90.221  98.435  1.00 47.02           C
ATOM   2506  CD  LYS A 329      34.219  91.581  99.083  1.00 47.02           C
ATOM   2507  CE  LYS A 329      34.275  92.664  98.037  1.00 47.02           C
ATOM   2508  NZ  LYS A 329      34.439  93.995  98.661  1.00 47.02           N
ATOM   2509  N   ARG A 330      37.855  88.490  96.409  1.00 39.26           N
ATOM   2510  CA  ARG A 330      38.853  88.397  95.355  1.00 39.26           C
ATOM   2511  C   ARG A 330      38.946  86.977  94.799  1.00 39.26           C
ATOM   2512  O   ARG A 330      39.128  86.783  93.589  1.00 39.26           O
ATOM   2513  CB  ARG A 330      40.192  88.890  95.889  1.00 42.28           C
ATOM   2514  CG  ARG A 330      41.254  88.941  94.856  1.00 42.28           C
ATOM   2515  CD  ARG A 330      40.774  89.744  93.649  1.00 42.28           C
ATOM   2516  NE  ARG A 330      40.461  91.136  93.931  1.00 42.28           N
ATOM   2517  CZ  ARG A 330      39.806  91.928  93.076  1.00 42.28           C
ATOM   2518  NH1 ARG A 330      39.372  91.451  91.919  1.00 42.28           N
ATOM   2519  NH2 ARG A 330      39.560  93.186  93.400  1.00 42.28           N
ATOM   2520  N   ALA A 331      38.776  85.974  95.661  1.00 37.52           N
ATOM   2521  CA  ALA A 331      38.803  84.593  95.201  1.00 37.52           C
ATOM   2522  C   ALA A 331      37.603  84.279  94.319  1.00 37.52           C
ATOM   2523  O   ALA A 331      37.725  83.548  93.331  1.00 37.52           O
ATOM   2524  CB  ALA A 331      38.866  83.644  96.392  1.00 39.40           C
ATOM   2525  N   LEU A 332      36.436  84.826  94.649  1.00 36.31           N
ATOM   2526  CA  LEU A 332      35.274  84.635  93.789  1.00 36.31           C
ATOM   2527  C   LEU A 332      35.454  85.340  92.454  1.00 36.31           C
ATOM   2528  O   LEU A 332      35.081  84.801  91.405  1.00 36.31           O
ATOM   2529  CB  LEU A 332      34.017  85.131  94.493  1.00 40.95           C
ATOM   2530  CG  LEU A 332      33.591  84.324  95.714  1.00 40.95           C
ATOM   2531  CD1 LEU A 332      32.501  85.036  96.472  1.00 40.95           C
ATOM   2532  CD2 LEU A 332      33.103  82.986  95.265  1.00 40.95           C
ATOM   2533  N   ALA A 333      36.036  86.540  92.473  1.00 35.71           N
ATOM   2534  CA  ALA A 333      36.302  87.253  91.230  1.00 35.71           C
ATOM   2535  C   ALA A 333      37.202  86.436  90.312  1.00 35.71           C
ATOM   2536  O   ALA A 333      36.880  86.224  89.140  1.00 35.71           O
ATOM   2537  CB  ALA A 333      36.931  88.610  91.527  1.00 37.24           C
ATOM   2538  N   ASN A 334      38.324  85.946  90.836  1.00 33.41           N
ATOM   2539  CA  ASN A 334      39.229  85.184  89.988  1.00 33.41           C
ATOM   2540  C   ASN A 334      38.636  83.846  89.572  1.00 33.41           C
ATOM   2541  O   ASN A 334      38.932  83.355  88.479  1.00 33.41           O
ATOM   2542  CB  ASN A 334      40.565  84.995  90.690  1.00 33.78           C
ATOM   2543  CG  ASN A 334      41.321  86.279  90.810  1.00 33.78           C
ATOM   2544  OD1 ASN A 334      41.810  86.808  89.824  1.00 33.78           O
ATOM   2545  ND2 ASN A 334      41.434  86.790  92.018  1.00 33.78           N
ATOM   2546  N   SER A 335      37.800  83.246  90.415  1.00 33.51           N
ATOM   2547  CA  SER A 335      37.115  82.027  90.016  1.00 33.51           C
ATOM   2548  C   SER A 335      36.205  82.272  88.824  1.00 33.51           C
ATOM   2549  O   SER A 335      36.110  81.429  87.928  1.00 33.51           O
ATOM   2550  CB  SER A 335      36.321  81.459  91.185  1.00 33.09           C
ATOM   2551  OG  SER A 335      35.580  80.328  90.787  1.00 33.09           O
ATOM   2552  N   LEU A 336      35.521  83.414  88.791  1.00 34.69           N
ATOM   2553  CA  LEU A 336      34.746  83.737  87.599  1.00 34.69           C
ATOM   2554  C   LEU A 336      35.642  84.087  86.416  1.00 34.69           C
ATOM   2555  O   LEU A 336      35.302  83.774  85.273  1.00 34.69           O
ATOM   2556  CB  LEU A 336      33.784  84.880  87.889  1.00 37.33           C
ATOM   2557  CG  LEU A 336      32.663  84.568  88.873  1.00 37.33           C
ATOM   2558  CD1 LEU A 336      31.876  85.814  89.160  1.00 37.33           C
ATOM   2559  CD2 LEU A 336      31.769  83.487  88.316  1.00 37.33           C
ATOM   2560  N   ALA A 337      36.783  84.727  86.666  1.00 33.01           N
ATOM   2561  CA  ALA A 337      37.669  85.113  85.576  1.00 33.01           C
ATOM   2562  C   ALA A 337      38.236  83.896  84.858  1.00 33.01           C
ATOM   2563  O   ALA A 337      38.321  83.884  83.627  1.00 33.01           O
ATOM   2564  CB  ALA A 337      38.796  85.996  86.099  1.00 30.86           C
ATOM   2565  N   CYS A 338      38.625  82.858  85.604  1.00 32.67           N
ATOM   2566  CA  CYS A 338      39.214  81.702  84.944  1.00 32.67           C
ATOM   2567  C   CYS A 338      38.193  80.905  84.146  1.00 32.67           C
ATOM   2568  O   CYS A 338      38.583  80.023  83.382  1.00 32.67           O
ATOM   2569  CB  CYS A 338      39.922  80.788  85.947  1.00 33.47           C
ATOM   2570  SG  CYS A 338      38.892  80.020  87.196  1.00 33.47           S
ATOM   2571  N   GLN A 339      36.908  81.175  84.316  1.00 35.00           N
ATOM   2572  CA  GLN A 339      35.870  80.655  83.439  1.00 35.00           C
ATOM   2573  C   GLN A 339      35.429  81.655  82.384  1.00 35.00           C
ATOM   2574  O   GLN A 339      34.493  81.372  81.639  1.00 35.00           O
ATOM   2575  CB  GLN A 339      34.671  80.201  84.265  1.00 38.70           C
ATOM   2576  CG  GLN A 339      34.951  78.959  85.066  1.00 38.70           C
ATOM   2577  CD  GLN A 339      33.836  78.617  86.023  1.00 38.70           C
ATOM   2578  OE1 GLN A 339      33.153  79.496  86.535  1.00 38.70           O
ATOM   2579  NE2 GLN A 339      33.626  77.328  86.244  1.00 38.70           N
ATOM   2580  N   GLY A 340      36.062  82.823  82.321  1.00 35.74           N
ATOM   2581  CA  GLY A 340      35.648  83.864  81.408  1.00 35.74           C
ATOM   2582  C   GLY A 340      34.352  84.546  81.772  1.00 35.74           C
ATOM   2583  O   GLY A 340      33.793  85.260  80.941  1.00 35.74           O
ATOM   2584  N   LYS A 341      33.852  84.330  82.987  1.00 39.45           N
ATOM   2585  CA  LYS A 341      32.556  84.819  83.433  1.00 39.45           C
ATOM   2586  C   LYS A 341      32.630  86.085  84.278  1.00 39.45           C
ATOM   2587  O   LYS A 341      31.615  86.483  84.851  1.00 39.45           O
ATOM   2588  CB  LYS A 341      31.818  83.724  84.195  1.00 43.05           C
ATOM   2589  CG  LYS A 341      31.715  82.440  83.414  1.00 43.05           C
ATOM   2590  CD  LYS A 341      30.599  82.485  82.395  1.00 43.05           C
ATOM   2591  CE  LYS A 341      30.183  81.079  82.001  1.00 43.05           C
ATOM   2592  NZ  LYS A 341      29.126  81.091  80.960  1.00 43.05           N
ATOM   2593  N   TYR A 342      33.798  86.696  84.422  1.00 41.94           N
ATOM   2594  CA  TYR A 342      33.974  87.798  85.364  1.00 41.94           C
ATOM   2595  C   TYR A 342      33.705  89.130  84.681  1.00 41.94           C
ATOM   2596  O   TYR A 342      34.476  89.567  83.825  1.00 41.94           O
ATOM   2597  CB  TYR A 342      35.377  87.777  85.959  1.00 42.45           C
ATOM   2598  CG  TYR A 342      35.712  88.972  86.813  1.00 42.45           C
ATOM   2599  CD1 TYR A 342      35.139  89.139  88.064  1.00 42.45           C
ATOM   2600  CD2 TYR A 342      36.633  89.916  86.387  1.00 42.45           C
ATOM   2601  CE1 TYR A 342      35.456  90.222  88.852  1.00 42.45           C
ATOM   2602  CE2 TYR A 342      36.958  90.998  87.170  1.00 42.45           C
ATOM   2603  CZ  TYR A 342      36.367  91.146  88.401  1.00 42.45           C
ATOM   2604  OH  TYR A 342      36.691  92.227  89.184  1.00 42.45           O
ATOM   2605  N   THR A 343      32.622  89.784  85.078  1.00 49.18           N
ATOM   2606  CA  THR A 343      32.345  91.155  84.673  1.00 49.18           C
ATOM   2607  C   THR A 343      32.306  92.055  85.902  1.00 49.18           C
ATOM   2608  O   THR A 343      31.477  91.837  86.801  1.00 49.18           O
ATOM   2609  CB  THR A 343      31.040  91.251  83.873  1.00 50.27           C
ATOM   2610  OG1 THR A 343      30.779  92.622  83.543  1.00 50.27           O
ATOM   2611  CG2 THR A 343      29.853  90.634  84.617  1.00 50.27           C
ATOM   2612  N   PRO A 344      33.199  93.040  86.018  1.00 52.38           N
ATOM   2613  CA  PRO A 344      33.204  93.979  87.141  1.00 52.38           C
ATOM   2614  C   PRO A 344      31.948  94.848  87.167  1.00 52.38           C
ATOM   2615  O   PRO A 344      30.937  94.439  87.734  1.00 52.38           O
ATOM   2616  CB  PRO A 344      34.442  94.835  86.874  1.00 51.62           C
ATOM   2617  CG  PRO A 344      35.293  93.999  86.001  1.00 51.62           C
ATOM   2618  CD  PRO A 344      34.342  93.261  85.124  1.00 51.62           C
TER
HETATM 2620  O   HOH A 345      60.326  73.176  71.916  1.00  7.58           O
HETATM 2621  O   HOH A 346      67.772  64.774  94.906  1.00 10.43           O
HETATM 2622  O   HOH A 347      59.202  61.994  85.042  1.00 10.91           O
HETATM 2623  O   HOH A 348      65.587  62.449  88.130  1.00  8.40           O
HETATM 2624  O   HOH A 349      64.505  78.935  72.913  1.00  6.94           O
HETATM 2625  O   HOH A 350      54.111  72.019  82.378  1.00  8.32           O
HETATM 2626  O   HOH A 351      65.983  73.405  76.247  1.00  4.96           O
HETATM 2627  O   HOH A 352      54.549  63.488  78.605  1.00 10.41           O
HETATM 2628  O   HOH A 353      63.779  65.421  73.693  1.00  6.81           O
HETATM 2629  O   HOH A 354      58.078  68.424  76.696  1.00  5.05           O
HETATM 2630  O   HOH A 355      62.636  61.611 103.030  1.00 16.49           O
HETATM 2631  O   HOH A 356      56.653  92.312  80.032  1.00 21.89           O
HETATM 2632  O   HOH A 357      66.598  70.927  98.135  1.00 14.06           O
HETATM 2633  O   HOH A 358      62.992  95.542  78.859  1.00 25.52           O
HETATM 2634  O   HOH A 359      68.295  73.217  78.895  1.00 11.50           O
HETATM 2635  O   HOH A 360      56.875  89.029  68.903  1.00 15.63           O
HETATM 2636  O   HOH A 361      53.597  95.618  70.566  1.00 23.44           O
HETATM 2637  O   HOH A 362      62.074  91.923  82.477  1.00 25.19           O
HETATM 2638  O   HOH A 363      55.304  59.166  91.167  1.00 15.06           O
HETATM 2639  O   HOH A 364      66.479  82.202  87.966  1.00 16.26           O
HETATM 2640  O   HOH A 365      46.729  66.660  80.292  1.00 14.03           O
HETATM 2641  O   HOH A 366      56.084  57.823  93.913  1.00 14.32           O
HETATM 2642  O   HOH A 367      49.471  88.554  69.317  1.00 19.72           O
HETATM 2643  O   HOH A 368      67.795  85.118  84.707  1.00 18.61           O
HETATM 2644  O   HOH A 369      72.876  70.673  92.883  1.00 13.98           O
HETATM 2645  O   HOH A 370      51.366  76.190 114.816  1.00 37.82           O
HETATM 2646  O   HOH A 371      39.766  88.405  75.117  1.00 25.11           O
HETATM 2647  O   HOH A 372      59.332  63.120  77.959  1.00  8.48           O
HETATM 2648  O   HOH A 373      47.494  67.605  99.256  1.00 20.79           O
HETATM 2649  O   HOH A 374      51.772  88.023  84.647  1.00 23.76           O
HETATM 2650  O   HOH A 375      48.222  62.943  76.522  1.00 12.52           O
HETATM 2651  O   HOH A 376      38.383  91.143  80.691  1.00 26.94           O
HETATM 2652  O   HOH A 377      53.214  80.864 108.484  1.00 35.36           O
HETATM 2653  O   HOH A 378      62.680  75.824  99.657  1.00 16.91           O
HETATM 2654  O   HOH A 379      74.314  87.903  87.516  1.00 18.29           O
HETATM 2655  O   HOH A 380      48.328  91.246  70.718  1.00 20.92           O
HETATM 2656  O   HOH A 381      59.993  51.675  74.565  1.00 23.95           O
HETATM 2657  O   HOH A 382      67.192  62.668  76.588  1.00 11.49           O
HETATM 2658  O   HOH A 383      64.642  61.445  92.208  1.00 10.57           O
HETATM 2659  O   HOH A 384      39.170  76.478  74.077  1.00 22.85           O
HETATM 2660  O   HOH A 385      68.491  70.788  79.864  1.00 11.37           O
HETATM 2661  O   HOH A 386      61.314  68.089 103.653  1.00 19.17           O
HETATM 2662  O   HOH A 387      60.607  96.622  72.951  1.00 24.76           O
HETATM 2663  O   HOH A 388      71.171  93.004  78.286  1.00 29.43           O
HETATM 2664  O   HOH A 389      47.637  58.425  83.598  1.00 12.03           O
HETATM 2665  O   HOH A 390      71.195  75.437  90.329  1.00 13.09           O
HETATM 2666  O   HOH A 391      67.123  70.541  76.890  1.00 10.20           O
HETATM 2667  O   HOH A 392      39.473  74.915  98.643  1.00 32.28           O
HETATM 2668  O   HOH A 393      76.143  81.240  90.627  1.00 12.60           O
HETATM 2669  O   HOH A 394      56.727  59.943 100.589  1.00 21.98           O
HETATM 2670  O   HOH A 395      57.493  59.814  97.804  1.00 17.17           O
HETATM 2671  O   HOH A 396      42.611  90.713  98.685  1.00 36.19           O
HETATM 2672  O   HOH A 397      67.349  62.506  93.084  1.00 11.37           O
HETATM 2673  O   HOH A 398      67.589  86.569  82.173  1.00 19.36           O
HETATM 2674  O   HOH A 399      50.360  63.896 100.131  1.00 15.81           O
HETATM 2675  O   HOH A 400      44.079  74.790  67.758  1.00 19.01           O
HETATM 2676  O   HOH A 401      73.681  88.361  79.592  1.00 23.40           O
HETATM 2677  O   HOH A 402      40.699  76.082  86.358  1.00 24.66           O
HETATM 2678  O   HOH A 403      62.795  84.133  93.445  1.00 18.55           O
HETATM 2679  O   HOH A 404      68.136  59.206  78.473  1.00 16.25           O
HETATM 2680  O   HOH A 405      56.595  82.290  67.786  1.00 10.91           O
HETATM 2681  O   HOH A 406      41.440  70.529  94.142  1.00 24.87           O
HETATM 2682  O   HOH A 407      45.518  69.913  78.885  1.00 12.97           O
HETATM 2683  O   HOH A 408      63.398  81.243  92.801  1.00 18.61           O
HETATM 2684  O   HOH A 409      76.548  84.120  94.941  1.00 13.43           O
HETATM 2685  O   HOH A 410      41.352  76.393  78.546  1.00 18.55           O
HETATM 2686  O   HOH A 411      67.687  66.273 101.991  1.00 13.96           O
HETATM 2687  O   HOH A 412      58.019  60.568  81.729  1.00 12.43           O
HETATM 2688  O   HOH A 413      39.016  69.330  92.399  1.00 24.66           O
HETATM 2689  O   HOH A 414      56.501  72.152  71.987  1.00 12.65           O
HETATM 2690  O   HOH A 415      70.497  66.789  90.940  1.00 15.10           O
HETATM 2691  O   HOH A 416      75.117  83.301  76.621  1.00 16.78           O
HETATM 2692  O   HOH A 417      59.642  56.663  90.977  1.00 16.21           O
HETATM 2693  O   HOH A 418      43.143  88.399  92.144  1.00 31.74           O
HETATM 2694  O   HOH A 419      65.322  84.587  95.580  1.00 22.31           O
HETATM 2695  O   HOH A 420      57.280  76.269  69.754  1.00 11.44           O
HETATM 2696  O   HOH A 421      57.760  57.605  81.891  1.00 17.35           O
HETATM 2697  O   HOH A 422      51.423  85.175  91.579  1.00 27.37           O
HETATM 2698  O   HOH A 423      59.248  80.632  94.656  1.00 20.57           O
HETATM 2699  O   HOH A 424      59.841  83.862  69.560  1.00 12.75           O
HETATM 2700  O   HOH A 425      40.837  68.416  96.017  1.00 29.40           O
TER
ATOM   2702  N   HIS B   2      67.571  90.698  68.812  1.00 42.24           N
ATOM   2703  CA  HIS B   2      66.196  90.596  69.283  1.00 42.24           C
ATOM   2704  C   HIS B   2      65.288  89.980  68.228  1.00 42.24           C
ATOM   2705  O   HIS B   2      65.650  89.014  67.565  1.00 42.24           O
ATOM   2706  CB  HIS B   2      65.658  91.972  69.676  1.00 45.46           C
ATOM   2707  CG  HIS B   2      66.412  92.622  70.790  1.00 45.46           C
ATOM   2708  ND1 HIS B   2      66.242  93.947  71.128  1.00 45.46           N
ATOM   2709  CD2 HIS B   2      67.348  92.134  71.637  1.00 45.46           C
ATOM   2710  CE1 HIS B   2      67.037  94.246  72.139  1.00 45.46           C
ATOM   2711  NE2 HIS B   2      67.716  93.162  72.470  1.00 45.46           N
ATOM   2712  N   SER B   3      64.103  90.555  68.082  1.00 38.32           N
ATOM   2713  CA  SER B   3      63.136  90.114  67.088  1.00 38.32           C
ATOM   2714  C   SER B   3      63.271  90.972  65.838  1.00 38.32           C
ATOM   2715  O   SER B   3      62.966  92.168  65.856  1.00 38.32           O
ATOM   2716  CB  SER B   3      61.721  90.189  67.649  1.00 35.81           C
ATOM   2717  OG  SER B   3      60.764  89.909  66.646  1.00 35.81           O
ATOM   2718  N   HIS B   4      63.738  90.362  64.757  1.00 35.98           N
ATOM   2719  CA  HIS B   4      63.674  90.946  63.423  1.00 35.98           C
ATOM   2720  C   HIS B   4      62.706  90.071  62.658  1.00 35.98           C
ATOM   2721  O   HIS B   4      63.076  88.965  62.246  1.00 35.98           O
ATOM   2722  CB  HIS B   4      65.052  90.935  62.761  1.00 39.51           C
ATOM   2723  CG  HIS B   4      66.097  91.646  63.553  1.00 39.51           C
ATOM   2724  ND1 HIS B   4      66.231  93.016  63.547  1.00 39.51           N
ATOM   2725  CD2 HIS B   4      67.019  91.182  64.427  1.00 39.51           C
ATOM   2726  CE1 HIS B   4      67.218  93.363  64.352  1.00 39.51           C
ATOM   2727  NE2 HIS B   4      67.710  92.269  64.901  1.00 39.51           N
ATOM   2728  N   PRO B   5      61.471  90.508  62.434  1.00 30.25           N
ATOM   2729  CA  PRO B   5      60.418  89.566  62.045  1.00 30.25           C
ATOM   2730  C   PRO B   5      60.739  88.888  60.725  1.00 30.25           C
ATOM   2731  O   PRO B   5      61.117  89.536  59.751  1.00 30.25           O
ATOM   2732  CB  PRO B   5      59.177  90.456  61.936  1.00 31.38           C
ATOM   2733  CG  PRO B   5      59.482  91.619  62.791  1.00 31.38           C
ATOM   2734  CD  PRO B   5      60.943  91.865  62.620  1.00 31.38           C
ATOM   2735  N   ALA B   6      60.600  87.566  60.709  1.00 24.34           N
ATOM   2736  CA  ALA B   6      60.779  86.837  59.465  1.00 24.34           C
ATOM   2737  C   ALA B   6      59.683  87.184  58.472  1.00 24.34           C
ATOM   2738  O   ALA B   6      59.939  87.285  57.273  1.00 24.34           O
ATOM   2739  CB  ALA B   6      60.819  85.337  59.740  1.00 21.37           C
ATOM   2740  N   LEU B   7      58.469  87.402  58.952  1.00 23.43           N
ATOM   2741  CA  LEU B   7      57.311  87.580  58.096  1.00 23.43           C
ATOM   2742  C   LEU B   7      56.536  88.816  58.516  1.00 23.43           C
ATOM   2743  O   LEU B   7      56.418  89.105  59.705  1.00 23.43           O
ATOM   2744  CB  LEU B   7      56.398  86.359  58.163  1.00 20.40           C
ATOM   2745  CG  LEU B   7      56.999  85.028  57.722  1.00 20.40           C
ATOM   2746  CD1 LEU B   7      56.037  83.917  58.042  1.00 20.40           C
ATOM   2747  CD2 LEU B   7      57.332  85.038  56.249  1.00 20.40           C
ATOM   2748  N   THR B   8      55.998  89.529  57.541  1.00 24.30           N
ATOM   2749  CA  THR B   8      55.064  90.602  57.814  1.00 24.30           C
ATOM   2750  C   THR B   8      53.709  90.017  58.186  1.00 24.30           C
ATOM   2751  O   THR B   8      53.458  88.835  57.971  1.00 24.30           O
ATOM   2752  CB  THR B   8      54.921  91.507  56.595  1.00 24.79           C
ATOM   2753  OG1 THR B   8      54.359  90.766  55.509  1.00 24.79           O
ATOM   2754  CG2 THR B   8      56.260  92.036  56.174  1.00 24.79           C
ATOM   2755  N   PRO B   9      52.817  90.819  58.763  1.00 25.65           N
ATOM   2756  CA  PRO B   9      51.466  90.309  59.044  1.00 25.65           C
ATOM   2757  C   PRO B   9      50.712  89.839  57.812  1.00 25.65           C
ATOM   2758  O   PRO B   9      49.920  88.898  57.907  1.00 25.65           O
ATOM   2759  CB  PRO B   9      50.781  91.512  59.701  1.00 25.49           C
ATOM   2760  CG  PRO B   9      51.886  92.245  60.340  1.00 25.49           C
ATOM   2761  CD  PRO B   9      53.063  92.107  59.436  1.00 25.49           C
ATOM   2762  N   GLU B  10      50.935  90.459  56.657  1.00 25.53           N
ATOM   2763  CA  GLU B  10      50.230  90.048  55.451  1.00 25.53           C
ATOM   2764  C   GLU B  10      50.751  88.714  54.928  1.00 25.53           C
ATOM   2765  O   GLU B  10      49.969  87.865  54.486  1.00 25.53           O
ATOM   2766  CB  GLU B  10      50.350  91.144  54.395  1.00 29.91           C
ATOM   2767  CG  GLU B  10      49.649  92.427  54.801  1.00 29.91           C
ATOM   2768  CD  GLU B  10      50.469  93.289  55.757  1.00 29.91           C
ATOM   2769  OE1 GLU B  10      51.633  92.942  56.048  1.00 29.91           O
ATOM   2770  OE2 GLU B  10      49.926  94.292  56.262  1.00 29.91           O
ATOM   2771  N   GLN B  11      52.064  88.507  54.987  1.00 22.35           N
ATOM   2772  CA  GLN B  11      52.628  87.204  54.666  1.00 22.35           C
ATOM   2773  C   GLN B  11      52.054  86.113  55.561  1.00 22.35           C
ATOM   2774  O   GLN B  11      51.743  85.011  55.089  1.00 22.35           O
ATOM   2775  CB  GLN B  11      54.147  87.262  54.779  1.00 23.93           C
ATOM   2776  CG  GLN B  11      54.807  88.038  53.665  1.00 23.93           C
ATOM   2777  CD  GLN B  11      56.294  88.189  53.853  1.00 23.93           C
ATOM   2778  OE1 GLN B  11      56.784  88.299  54.966  1.00 23.93           O
ATOM   2779  NE2 GLN B  11      57.025  88.144  52.765  1.00 23.93           N
ATOM   2780  N   LYS B  12      51.883  86.407  56.848  1.00 20.84           N
ATOM   2781  CA  LYS B  12      51.302  85.431  57.759  1.00 20.84           C
ATOM   2782  C   LYS B  12      49.852  85.148  57.418  1.00 20.84           C
ATOM   2783  O   LYS B  12      49.422  83.993  57.440  1.00 20.84           O
ATOM   2784  CB  LYS B  12      51.415  85.920  59.193  1.00 21.53           C
ATOM   2785  CG  LYS B  12      52.807  85.941  59.702  1.00 21.53           C
ATOM   2786  CD  LYS B  12      52.846  86.453  61.103  1.00 21.53           C
ATOM   2787  CE  LYS B  12      54.250  86.399  61.627  1.00 21.53           C
ATOM   2788  NZ  LYS B  12      54.331  86.881  63.014  1.00 21.53           N
ATOM   2789  N   LYS B  13      49.081  86.196  57.143  1.00 23.21           N
ATOM   2790  CA  LYS B  13      47.716  86.030  56.665  1.00 23.21           C
ATOM   2791  C   LYS B  13      47.649  85.062  55.500  1.00 23.21           C
ATOM   2792  O   LYS B  13      46.819  84.147  55.476  1.00 23.21           O
ATOM   2793  CB  LYS B  13      47.179  87.386  56.240  1.00 32.39           C
ATOM   2794  CG  LYS B  13      46.513  88.116  57.321  1.00 32.39           C
ATOM   2795  CD  LYS B  13      45.035  87.906  57.223  1.00 32.39           C
ATOM   2796  CE  LYS B  13      44.484  88.761  56.100  1.00 32.39           C
ATOM   2797  NZ  LYS B  13      43.156  89.332  56.479  1.00 32.39           N
ATOM   2798  N   GLU B  14      48.531  85.251  54.531  1.00 20.99           N
ATOM   2799  CA  GLU B  14      48.510  84.442  53.325  1.00 20.99           C
ATOM   2800  C   GLU B  14      48.830  82.984  53.641  1.00 20.99           C
ATOM   2801  O   GLU B  14      48.097  82.070  53.235  1.00 20.99           O
ATOM   2802  CB  GLU B  14      49.495  85.067  52.344  1.00 23.91           C
ATOM   2803  CG  GLU B  14      49.452  84.635  50.925  1.00 23.91           C
ATOM   2804  CD  GLU B  14      50.402  83.517  50.597  1.00 23.91           C
ATOM   2805  OE1 GLU B  14      51.336  83.250  51.380  1.00 23.91           O
ATOM   2806  OE2 GLU B  14      50.248  82.952  49.501  1.00 23.91           O
ATOM   2807  N   LEU B  15      49.889  82.753  54.421  1.00 18.37           N
ATOM   2808  CA  LEU B  15      50.272  81.389  54.773  1.00 18.37           C
ATOM   2809  C   LEU B  15      49.178  80.680  55.562  1.00 18.37           C
ATOM   2810  O   LEU B  15      48.842  79.527  55.278  1.00 18.37           O
ATOM   2811  CB  LEU B  15      51.575  81.395  55.559  1.00 15.26           C
ATOM   2812  CG  LEU B  15      52.790  81.852  54.778  1.00 15.26           C
ATOM   2813  CD1 LEU B  15      53.949  82.025  55.706  1.00 15.26           C
ATOM   2814  CD2 LEU B  15      53.114  80.851  53.697  1.00 15.26           C
ATOM   2815  N   SER B  16      48.609  81.347  56.560  1.00 19.84           N
ATOM   2816  CA  SER B  16      47.599  80.678  57.363  1.00 19.84           C
ATOM   2817  C   SER B  16      46.323  80.436  56.573  1.00 19.84           C
ATOM   2818  O   SER B  16      45.652  79.428  56.797  1.00 19.84           O
ATOM   2819  CB  SER B  16      47.303  81.473  58.627  1.00 19.76           C
ATOM   2820  OG  SER B  16      46.721  82.713  58.316  1.00 19.76           O
ATOM   2821  N   ASP B  17      45.982  81.320  55.634  1.00 21.76           N
ATOM   2822  CA  ASP B  17      44.827  81.059  54.783  1.00 21.76           C
ATOM   2823  C   ASP B  17      45.034  79.810  53.937  1.00 21.76           C
ATOM   2824  O   ASP B  17      44.151  78.951  53.859  1.00 21.76           O
ATOM   2825  CB  ASP B  17      44.525  82.266  53.903  1.00 26.93           C
ATOM   2826  CG  ASP B  17      43.893  83.399  54.675  1.00 26.93           C
ATOM   2827  OD1 ASP B  17      43.431  83.157  55.808  1.00 26.93           O
ATOM   2828  OD2 ASP B  17      43.844  84.531  54.150  1.00 26.93           O
ATOM   2829  N   ILE B  18      46.206  79.677  53.316  1.00 20.09           N
ATOM   2830  CA  ILE B  18      46.490  78.461  52.558  1.00 20.09           C
ATOM   2831  C   ILE B  18      46.399  77.234  53.457  1.00 20.09           C
ATOM   2832  O   ILE B  18      45.745  76.240  53.117  1.00 20.09           O
ATOM   2833  CB  ILE B  18      47.865  78.559  51.882  1.00 19.57           C
ATOM   2834  CG1 ILE B  18      47.870  79.673  50.849  1.00 19.57           C
ATOM   2835  CG2 ILE B  18      48.226  77.254  51.228  1.00 19.57           C
ATOM   2836  CD1 ILE B  18      49.228  79.981  50.331  1.00 19.57           C
ATOM   2837  N   ALA B  19      47.041  77.293  54.628  1.00 19.67           N
ATOM   2838  CA  ALA B  19      47.102  76.123  55.498  1.00 19.67           C
ATOM   2839  C   ALA B  19      45.717  75.693  55.959  1.00 19.67           C
ATOM   2840  O   ALA B  19      45.399  74.502  55.951  1.00 19.67           O
ATOM   2841  CB  ALA B  19      48.008  76.398  56.695  1.00 18.16           C
ATOM   2842  N   HIS B  20      44.876  76.641  56.360  1.00 22.50           N
ATOM   2843  CA  HIS B  20      43.512  76.280  56.715  1.00 22.50           C
ATOM   2844  C   HIS B  20      42.735  75.766  55.520  1.00 22.50           C
ATOM   2845  O   HIS B  20      41.842  74.933  55.675  1.00 22.50           O
ATOM   2846  CB  HIS B  20      42.792  77.464  57.339  1.00 23.26           C
ATOM   2847  CG  HIS B  20      43.287  77.809  58.701  1.00 23.26           C
ATOM   2848  ND1 HIS B  20      42.963  77.067  59.813  1.00 23.26           N
ATOM   2849  CD2 HIS B  20      44.109  78.791  59.130  1.00 23.26           C
ATOM   2850  CE1 HIS B  20      43.550  77.590  60.872  1.00 23.26           C
ATOM   2851  NE2 HIS B  20      44.253  78.635  60.483  1.00 23.26           N
ATOM   2852  N   ARG B  21      43.061  76.242  54.329  1.00 25.78           N
ATOM   2853  CA  ARG B  21      42.353  75.787  53.144  1.00 25.78           C
ATOM   2854  C   ARG B  21      42.662  74.326  52.845  1.00 25.78           C
ATOM   2855  O   ARG B  21      41.782  73.574  52.423  1.00 25.78           O
ATOM   2856  CB  ARG B  21      42.725  76.694  51.979  1.00 29.57           C
ATOM   2857  CG  ARG B  21      41.975  76.486  50.731  1.00 29.57           C
ATOM   2858  CD  ARG B  21      42.208  77.645  49.783  1.00 29.57           C
ATOM   2859  NE  ARG B  21      41.758  78.894  50.381  1.00 29.57           N
ATOM   2860  CZ  ARG B  21      42.554  79.909  50.706  1.00 29.57           C
ATOM   2861  NH1 ARG B  21      43.850  79.859  50.444  1.00 29.57           N
ATOM   2862  NH2 ARG B  21      42.039  80.998  51.260  1.00 29.57           N
ATOM   2863  N   ILE B  22      43.895  73.896  53.095  1.00 26.18           N
ATOM   2864  CA  ILE B  22      44.290  72.533  52.754  1.00 26.18           C
ATOM   2865  C   ILE B  22      43.587  71.513  53.649  1.00 26.18           C
ATOM   2866  O   ILE B  22      43.093  70.487  53.173  1.00 26.18           O
ATOM   2867  CB  ILE B  22      45.817  72.391  52.832  1.00 23.42           C
ATOM   2868  CG1 ILE B  22      46.482  73.265  51.781  1.00 23.42           C
ATOM   2869  CG2 ILE B  22      46.227  70.965  52.629  1.00 23.42           C
ATOM   2870  CD1 ILE B  22      47.952  73.366  51.937  1.00 23.42           C
ATOM   2871  N   VAL B  23      43.568  71.753  54.957  1.00 28.31           N
ATOM   2872  CA  VAL B  23      43.112  70.767  55.933  1.00 28.31           C
ATOM   2873  C   VAL B  23      41.672  70.991  56.374  1.00 28.31           C
ATOM   2874  O   VAL B  23      41.264  70.438  57.393  1.00 28.31           O
ATOM   2875  CB  VAL B  23      44.045  70.674  57.147  1.00 25.66           C
ATOM   2876  CG1 VAL B  23      45.390  70.157  56.716  1.00 25.66           C
ATOM   2877  CG2 VAL B  23      44.159  72.003  57.856  1.00 25.66           C
ATOM   2878  N   ALA B  24      40.920  71.826  55.682  1.00 30.58           N
ATOM   2879  CA  ALA B  24      39.541  72.140  56.044  1.00 30.58           C
ATOM   2880  C   ALA B  24      38.718  70.875  56.294  1.00 30.58           C
ATOM   2881  O   ALA B  24      39.036  69.817  55.744  1.00 30.58           O
ATOM   2882  CB  ALA B  24      38.905  72.984  54.938  1.00 29.99           C
ATOM   2883  N   PRO B  25      37.682  70.935  57.133  1.00 35.10           N
ATOM   2884  CA  PRO B  25      37.034  69.706  57.617  1.00 35.10           C
ATOM   2885  C   PRO B  25      36.570  68.781  56.502  1.00 35.10           C
ATOM   2886  O   PRO B  25      35.857  69.187  55.585  1.00 35.10           O
ATOM   2887  CB  PRO B  25      35.846  70.238  58.421  1.00 34.56           C
ATOM   2888  CG  PRO B  25      36.254  71.586  58.838  1.00 34.56           C
ATOM   2889  CD  PRO B  25      37.066  72.136  57.718  1.00 34.56           C
ATOM   2890  N   GLY B  26      36.960  67.515  56.611  1.00 34.28           N
ATOM   2891  CA  GLY B  26      36.642  66.511  55.625  1.00 34.28           C
ATOM   2892  C   GLY B  26      37.657  66.355  54.520  1.00 34.28           C
ATOM   2893  O   GLY B  26      37.520  65.441  53.707  1.00 34.28           O
ATOM   2894  N   LYS B  27      38.685  67.189  54.478  1.00 30.63           N
ATOM   2895  CA  LYS B  27      39.608  67.230  53.360  1.00 30.63           C
ATOM   2896  C   LYS B  27      40.957  66.660  53.751  1.00 30.63           C
ATOM   2897  O   LYS B  27      41.339  66.659  54.919  1.00 30.63           O
ATOM   2898  CB  LYS B  27      39.799  68.649  52.836  1.00 35.53           C
ATOM   2899  CG  LYS B  27      38.595  69.227  52.157  1.00 35.53           C
ATOM   2900  CD  LYS B  27      38.923  70.574  51.574  1.00 35.53           C
ATOM   2901  CE  LYS B  27      37.779  71.109  50.750  1.00 35.53           C
ATOM   2902  NZ  LYS B  27      36.666  71.583  51.601  1.00 35.53           N
ATOM   2903  N   GLY B  28      41.668  66.165  52.750  1.00 26.40           N
ATOM   2904  CA  GLY B  28      42.972  65.579  52.931  1.00 26.40           C
ATOM   2905  C   GLY B  28      43.758  65.798  51.666  1.00 26.40           C
ATOM   2906  O   GLY B  28      43.304  66.464  50.738  1.00 26.40           O
ATOM   2907  N   ILE B  29      44.954  65.243  51.637  1.00 24.89           N
ATOM   2908  CA  ILE B  29      45.897  65.486  50.563  1.00 24.89           C
ATOM   2909  C   ILE B  29      46.093  64.203  49.776  1.00 24.89           C
ATOM   2910  O   ILE B  29      46.359  63.145  50.352  1.00 24.89           O
ATOM   2911  CB  ILE B  29      47.231  66.014  51.106  1.00 23.69           C
ATOM   2912  CG1 ILE B  29      47.034  67.406  51.699  1.00 23.69           C
ATOM   2913  CG2 ILE B  29      48.288  66.011  50.031  1.00 23.69           C
ATOM   2914  CD1 ILE B  29      48.201  67.881  52.487  1.00 23.69           C
ATOM   2915  N   LEU B  30      45.936  64.298  48.467  1.00 28.52           N
ATOM   2916  CA  LEU B  30      46.410  63.268  47.562  1.00 28.52           C
ATOM   2917  C   LEU B  30      47.890  63.479  47.315  1.00 28.52           C
ATOM   2918  O   LEU B  30      48.288  64.512  46.778  1.00 28.52           O
ATOM   2919  CB  LEU B  30      45.641  63.321  46.245  1.00 33.04           C
ATOM   2920  CG  LEU B  30      46.239  62.493  45.105  1.00 33.04           C
ATOM   2921  CD1 LEU B  30      46.235  61.009  45.418  1.00 33.04           C
ATOM   2922  CD2 LEU B  30      45.537  62.791  43.799  1.00 33.04           C
ATOM   2923  N   ALA B  31      48.707  62.503  47.673  1.00 34.63           N
ATOM   2924  CA  ALA B  31      50.124  62.601  47.361  1.00 34.63           C
ATOM   2925  C   ALA B  31      50.312  61.920  46.018  1.00 34.63           C
ATOM   2926  O   ALA B  31      50.380  60.697  45.928  1.00 34.63           O
ATOM   2927  CB  ALA B  31      50.968  61.956  48.452  1.00 32.48           C
ATOM   2928  N   ALA B  32      50.420  62.730  44.977  1.00 40.70           N
ATOM   2929  CA  ALA B  32      50.662  62.288  43.616  1.00 40.70           C
ATOM   2930  C   ALA B  32      52.125  62.409  43.242  1.00 40.70           C
ATOM   2931  O   ALA B  32      52.463  62.311  42.063  1.00 40.70           O
ATOM   2932  CB  ALA B  32      49.790  63.067  42.634  1.00 38.40           C
ATOM   2933  N   ASP B  33      52.987  62.699  44.208  1.00 45.08           N
ATOM   2934  CA  ASP B  33      54.383  62.990  43.933  1.00 45.08           C
ATOM   2935  C   ASP B  33      55.172  61.690  43.985  1.00 45.08           C
ATOM   2936  O   ASP B  33      55.385  61.114  45.055  1.00 45.08           O
ATOM   2937  CB  ASP B  33      54.925  64.013  44.930  1.00 39.06           C
ATOM   2938  CG  ASP B  33      54.766  63.573  46.387  1.00 39.06           C
ATOM   2939  OD1 ASP B  33      54.002  62.629  46.667  1.00 39.06           O
ATOM   2940  OD2 ASP B  33      55.439  64.150  47.259  1.00 39.06           O
ATOM   2941  N   GLU B  34      55.605  61.228  42.827  1.00 53.51           N
ATOM   2942  CA  GLU B  34      56.516  60.104  42.728  1.00 53.51           C
ATOM   2943  C   GLU B  34      57.440  60.407  41.570  1.00 53.51           C
ATOM   2944  O   GLU B  34      56.988  60.863  40.521  1.00 53.51           O
ATOM   2945  CB  GLU B  34      55.788  58.770  42.500  1.00 52.98           C
ATOM   2946  CG  GLU B  34      54.885  58.312  43.638  1.00 52.98           C
ATOM   2947  CD  GLU B  34      53.480  58.876  43.545  1.00 52.98           C
ATOM   2948  OE1 GLU B  34      53.212  59.652  42.609  1.00 52.98           O
ATOM   2949  OE2 GLU B  34      52.640  58.544  44.406  1.00 52.98           O
ATOM   2950  N   SER B  35      58.731  60.178  41.763  1.00 60.64           N
ATOM   2951  CA  SER B  35      59.664  60.434  40.683  1.00 60.64           C
ATOM   2952  C   SER B  35      59.505  59.361  39.612  1.00 60.64           C
ATOM   2953  O   SER B  35      58.729  58.415  39.751  1.00 60.64           O
ATOM   2954  CB  SER B  35      61.092  60.472  41.208  1.00 60.87           C
ATOM   2955  OG  SER B  35      62.002  60.670  40.144  1.00 60.87           O
ATOM   2956  N   THR B  36      60.260  59.507  38.525  1.00 65.08           N
ATOM   2957  CA  THR B  36      60.239  58.490  37.482  1.00 65.08           C
ATOM   2958  C   THR B  36      60.914  57.205  37.932  1.00 65.08           C
ATOM   2959  O   THR B  36      60.595  56.136  37.408  1.00 65.08           O
ATOM   2960  CB  THR B  36      60.894  59.027  36.215  1.00 63.84           C
ATOM   2961  OG1 THR B  36      62.247  59.401  36.502  1.00 63.84           O
ATOM   2962  CG2 THR B  36      60.125  60.238  35.716  1.00 63.84           C
ATOM   2963  N   GLY B  37      61.835  57.283  38.891  1.00 65.91           N
ATOM   2964  CA  GLY B  37      62.364  56.074  39.494  1.00 65.91           C
ATOM   2965  C   GLY B  37      61.438  55.478  40.530  1.00 65.91           C
ATOM   2966  O   GLY B  37      61.459  54.266  40.759  1.00 65.91           O
ATOM   2967  N   SER B  38      60.615  56.310  41.166  1.00 66.32           N
ATOM   2968  CA  SER B  38      59.682  55.814  42.169  1.00 66.32           C
ATOM   2969  C   SER B  38      58.448  55.190  41.530  1.00 66.32           C
ATOM   2970  O   SER B  38      57.977  54.139  41.971  1.00 66.32           O
ATOM   2971  CB  SER B  38      59.274  56.947  43.110  1.00 64.28           C
ATOM   2972  OG  SER B  38      58.308  56.502  44.042  1.00 64.28           O
ATOM   2973  N   ILE B  39      57.905  55.832  40.494  1.00 67.50           N
ATOM   2974  CA  ILE B  39      56.690  55.342  39.853  1.00 67.50           C
ATOM   2975  C   ILE B  39      56.982  54.130  38.976  1.00 67.50           C
ATOM   2976  O   ILE B  39      56.055  53.412  38.577  1.00 67.50           O
ATOM   2977  CB  ILE B  39      56.046  56.487  39.047  1.00 64.39           C
ATOM   2978  CG1 ILE B  39      54.608  56.161  38.652  1.00 64.39           C
ATOM   2979  CG2 ILE B  39      56.864  56.783  37.817  1.00 64.39           C
ATOM   2980  CD1 ILE B  39      53.658  56.088  39.818  1.00 64.39           C
ATOM   2981  N   ALA B  40      58.259  53.875  38.680  1.00 69.12           N
ATOM   2982  CA  ALA B  40      58.625  52.727  37.860  1.00 69.12           C
ATOM   2983  C   ALA B  40      58.218  51.420  38.522  1.00 69.12           C
ATOM   2984  O   ALA B  40      57.708  50.515  37.856  1.00 69.12           O
ATOM   2985  CB  ALA B  40      60.126  52.741  37.577  1.00 65.43           C
ATOM   2986  N   LYS B  41      58.435  51.300  39.833  1.00 70.85           N
ATOM   2987  CA  LYS B  41      58.040  50.083  40.533  1.00 70.85           C
ATOM   2988  C   LYS B  41      56.548  49.832  40.397  1.00 70.85           C
ATOM   2989  O   LYS B  41      56.112  48.688  40.234  1.00 70.85           O
ATOM   2990  CB  LYS B  41      58.421  50.173  42.010  1.00 73.34           C
ATOM   2991  CG  LYS B  41      59.900  50.381  42.268  1.00 73.34           C
ATOM   2992  CD  LYS B  41      60.709  49.162  41.868  1.00 73.34           C
ATOM   2993  CE  LYS B  41      62.175  49.347  42.214  1.00 73.34           C
ATOM   2994  NZ  LYS B  41      62.799  50.416  41.391  1.00 73.34           N
ATOM   2995  N   ARG B  42      55.749  50.892  40.459  1.00 69.15           N
ATOM   2996  CA  ARG B  42      54.306  50.733  40.438  1.00 69.15           C
ATOM   2997  C   ARG B  42      53.775  50.496  39.033  1.00 69.15           C
ATOM   2998  O   ARG B  42      52.730  49.858  38.874  1.00 69.15           O
ATOM   2999  CB  ARG B  42      53.650  51.958  41.063  1.00 63.34           C
ATOM   3000  CG  ARG B  42      54.019  52.140  42.519  1.00 63.34           C
ATOM   3001  CD  ARG B  42      53.420  53.405  43.049  1.00 63.34           C
ATOM   3002  NE  ARG B  42      51.969  53.360  42.970  1.00 63.34           N
ATOM   3003  CZ  ARG B  42      51.180  54.390  43.239  1.00 63.34           C
ATOM   3004  NH1 ARG B  42      51.707  55.550  43.604  1.00 63.34           N
ATOM   3005  NH2 ARG B  42      49.867  54.261  43.138  1.00 63.34           N
ATOM   3006  N   LEU B  43      54.458  51.003  38.010  1.00 70.23           N
ATOM   3007  CA  LEU B  43      54.066  50.667  36.648  1.00 70.23           C
ATOM   3008  C   LEU B  43      54.574  49.294  36.221  1.00 70.23           C
ATOM   3009  O   LEU B  43      53.989  48.689  35.320  1.00 70.23           O
ATOM   3010  CB  LEU B  43      54.549  51.744  35.674  1.00 67.63           C
ATOM   3011  CG  LEU B  43      53.919  53.129  35.838  1.00 67.63           C
ATOM   3012  CD1 LEU B  43      54.549  54.132  34.892  1.00 67.63           C
ATOM   3013  CD2 LEU B  43      52.420  53.085  35.638  1.00 67.63           C
ATOM   3014  N   GLN B  44      55.635  48.784  36.852  1.00 72.07           N
ATOM   3015  CA  GLN B  44      56.052  47.411  36.593  1.00 72.07           C
ATOM   3016  C   GLN B  44      55.082  46.404  37.193  1.00 72.07           C
ATOM   3017  O   GLN B  44      54.870  45.335  36.612  1.00 72.07           O
ATOM   3018  CB  GLN B  44      57.458  47.157  37.137  1.00 74.21           C
ATOM   3019  CG  GLN B  44      58.558  47.914  36.424  1.00 74.21           C
ATOM   3020  CD  GLN B  44      58.665  47.545  34.963  1.00 74.21           C
ATOM   3021  OE1 GLN B  44      58.210  48.284  34.092  1.00 74.21           O
ATOM   3022  NE2 GLN B  44      59.258  46.392  34.684  1.00 74.21           N
ATOM   3023  N   SER B  45      54.487  46.717  38.348  1.00 71.50           N
ATOM   3024  CA  SER B  45      53.520  45.811  38.960  1.00 71.50           C
ATOM   3025  C   SER B  45      52.317  45.568  38.065  1.00 71.50           C
ATOM   3026  O   SER B  45      51.550  44.634  38.318  1.00 71.50           O
ATOM   3027  CB  SER B  45      53.059  46.358  40.313  1.00 69.78           C
ATOM   3028  OG  SER B  45      52.376  47.589  40.169  1.00 69.78           O
ATOM   3029  N   ILE B  46      52.136  46.392  37.040  1.00 71.19           N
ATOM   3030  CA  ILE B  46      51.217  46.140  35.940  1.00 71.19           C
ATOM   3031  C   ILE B  46      51.963  45.393  34.845  1.00 71.19           C
ATOM   3032  O   ILE B  46      51.566  44.297  34.435  1.00 71.19           O
ATOM   3033  CB  ILE B  46      50.622  47.438  35.384  1.00 67.38           C
ATOM   3034  CG1 ILE B  46      49.692  48.093  36.403  1.00 67.38           C
ATOM   3035  CG2 ILE B  46      49.918  47.148  34.073  1.00 67.38           C
ATOM   3036  CD1 ILE B  46      49.326  49.501  36.029  1.00 67.38           C
ATOM   3037  N   GLY B  47      53.050  45.991  34.366  1.00 71.17           N
ATOM   3038  CA  GLY B  47      53.637  45.678  33.081  1.00 71.17           C
ATOM   3039  C   GLY B  47      53.508  46.795  32.075  1.00 71.17           C
ATOM   3040  O   GLY B  47      53.937  46.627  30.927  1.00 71.17           O
ATOM   3041  N   THR B  48      52.930  47.926  32.469  1.00 70.25           N
ATOM   3042  CA  THR B  48      53.045  49.153  31.698  1.00 70.25           C
ATOM   3043  C   THR B  48      54.456  49.705  31.838  1.00 70.25           C
ATOM   3044  O   THR B  48      54.967  49.841  32.952  1.00 70.25           O
ATOM   3045  CB  THR B  48      52.032  50.180  32.199  1.00 67.81           C
ATOM   3046  OG1 THR B  48      50.714  49.639  32.098  1.00 67.81           O
ATOM   3047  CG2 THR B  48      52.104  51.450  31.386  1.00 67.81           C
ATOM   3048  N   GLU B  49      55.101  50.004  30.716  1.00 68.97           N
ATOM   3049  CA  GLU B  49      56.421  50.602  30.819  1.00 68.97           C
ATOM   3050  C   GLU B  49      56.298  52.066  31.225  1.00 68.97           C
ATOM   3051  O   GLU B  49      55.260  52.707  31.043  1.00 68.97           O
ATOM   3052  CB  GLU B  49      57.196  50.484  29.508  1.00 71.26           C
ATOM   3053  CG  GLU B  49      56.686  51.374  28.394  1.00 71.26           C
ATOM   3054  CD  GLU B  49      55.499  50.778  27.676  1.00 71.26           C
ATOM   3055  OE1 GLU B  49      55.059  49.676  28.070  1.00 71.26           O
ATOM   3056  OE2 GLU B  49      55.003  51.416  26.725  1.00 71.26           O
ATOM   3057  N   ASN B  50      57.386  52.600  31.767  1.00 65.97           N
ATOM   3058  CA  ASN B  50      57.365  53.924  32.373  1.00 65.97           C
ATOM   3059  C   ASN B  50      57.718  54.939  31.295  1.00 65.97           C
ATOM   3060  O   ASN B  50      58.871  55.024  30.866  1.00 65.97           O
ATOM   3061  CB  ASN B  50      58.354  53.982  33.534  1.00 65.24           C
ATOM   3062  CG  ASN B  50      58.203  55.226  34.374  1.00 65.24           C
ATOM   3063  OD1 ASN B  50      57.614  56.215  33.948  1.00 65.24           O
ATOM   3064  ND2 ASN B  50      58.742  55.183  35.581  1.00 65.24           N
ATOM   3065  N   THR B  51      56.731  55.721  30.871  1.00 60.97           N
ATOM   3066  CA  THR B  51      56.937  56.741  29.859  1.00 60.97           C
ATOM   3067  C   THR B  51      56.242  58.018  30.291  1.00 60.97           C
ATOM   3068  O   THR B  51      55.299  58.001  31.083  1.00 60.97           O
ATOM   3069  CB  THR B  51      56.414  56.318  28.478  1.00 62.11           C
ATOM   3070  OG1 THR B  51      55.010  56.062  28.552  1.00 62.11           O
ATOM   3071  CG2 THR B  51      57.125  55.074  27.989  1.00 62.11           C
ATOM   3072  N   GLU B  52      56.741  59.133  29.762  1.00 58.67           N
ATOM   3073  CA  GLU B  52      56.118  60.424  30.013  1.00 58.67           C
ATOM   3074  C   GLU B  52      54.626  60.369  29.742  1.00 58.67           C
ATOM   3075  O   GLU B  52      53.824  60.937  30.491  1.00 58.67           O
ATOM   3076  CB  GLU B  52      56.771  61.484  29.134  1.00 60.06           C
ATOM   3077  CG  GLU B  52      56.253  62.886  29.326  1.00 60.06           C
ATOM   3078  CD  GLU B  52      56.659  63.475  30.654  1.00 60.06           C
ATOM   3079  OE1 GLU B  52      57.520  62.876  31.326  1.00 60.06           O
ATOM   3080  OE2 GLU B  52      56.130  64.545  31.016  1.00 60.06           O
ATOM   3081  N   GLU B  53      54.241  59.664  28.680  1.00 58.41           N
ATOM   3082  CA  GLU B  53      52.840  59.562  28.304  1.00 58.41           C
ATOM   3083  C   GLU B  53      52.043  58.728  29.299  1.00 58.41           C
ATOM   3084  O   GLU B  53      50.900  59.062  29.618  1.00 58.41           O
ATOM   3085  CB  GLU B  53      52.739  58.973  26.901  1.00 61.77           C
ATOM   3086  CG  GLU B  53      51.326  58.828  26.417  1.00 61.77           C
ATOM   3087  CD  GLU B  53      50.615  60.163  26.288  1.00 61.77           C
ATOM   3088  OE1 GLU B  53      51.297  61.206  26.240  1.00 61.77           O
ATOM   3089  OE2 GLU B  53      49.370  60.164  26.261  1.00 61.77           O
ATOM   3090  N   ASN B  54      52.618  57.631  29.786  1.00 57.04           N
ATOM   3091  CA  ASN B  54      51.892  56.781  30.721  1.00 57.04           C
ATOM   3092  C   ASN B  54      51.762  57.448  32.081  1.00 57.04           C
ATOM   3093  O   ASN B  54      50.669  57.500  32.650  1.00 57.04           O
ATOM   3094  CB  ASN B  54      52.581  55.429  30.848  1.00 61.28           C
ATOM   3095  CG  ASN B  54      52.379  54.564  29.632  1.00 61.28           C
ATOM   3096  OD1 ASN B  54      51.390  54.702  28.917  1.00 61.28           O
ATOM   3097  ND2 ASN B  54      53.331  53.681  29.374  1.00 61.28           N
ATOM   3098  N   ARG B  55      52.873  57.948  32.623  1.00 55.09           N
ATOM   3099  CA  ARG B  55      52.819  58.734  33.854  1.00 55.09           C
ATOM   3100  C   ARG B  55      51.817  59.870  33.734  1.00 55.09           C
ATOM   3101  O   ARG B  55      50.972  60.070  34.615  1.00 55.09           O
ATOM   3102  CB  ARG B  55      54.199  59.295  34.179  1.00 58.78           C
ATOM   3103  CG  ARG B  55      55.235  58.266  34.504  1.00 58.78           C
ATOM   3104  CD  ARG B  55      56.466  58.936  35.063  1.00 58.78           C
ATOM   3105  NE  ARG B  55      57.078  59.860  34.116  1.00 58.78           N
ATOM   3106  CZ  ARG B  55      57.998  59.527  33.217  1.00 58.78           C
ATOM   3107  NH1 ARG B  55      58.435  58.283  33.126  1.00 58.78           N
ATOM   3108  NH2 ARG B  55      58.483  60.451  32.408  1.00 58.78           N
ATOM   3109  N   ARG B  56      51.887  60.617  32.636  1.00 53.12           N
ATOM   3110  CA  ARG B  56      50.989  61.748  32.454  1.00 53.12           C
ATOM   3111  C   ARG B  56      49.533  61.301  32.397  1.00 53.12           C
ATOM   3112  O   ARG B  56      48.657  61.928  33.003  1.00 53.12           O
ATOM   3113  CB  ARG B  56      51.391  62.507  31.195  1.00 57.26           C
ATOM   3114  CG  ARG B  56      50.305  63.339  30.585  1.00 57.26           C
ATOM   3115  CD  ARG B  56      50.876  64.122  29.412  1.00 57.26           C
ATOM   3116  NE  ARG B  56      49.905  64.804  28.552  1.00 57.26           N
ATOM   3117  CZ  ARG B  56      48.873  64.228  27.932  1.00 57.26           C
ATOM   3118  NH1 ARG B  56      48.634  62.938  28.066  1.00 57.26           N
ATOM   3119  NH2 ARG B  56      48.070  64.966  27.178  1.00 57.26           N
ATOM   3120  N   PHE B  57      49.257  60.203  31.696  1.00 53.26           N
ATOM   3121  CA  PHE B  57      47.886  59.724  31.596  1.00 53.26           C
ATOM   3122  C   PHE B  57      47.368  59.244  32.942  1.00 53.26           C
ATOM   3123  O   PHE B  57      46.202  59.465  33.277  1.00 53.26           O
ATOM   3124  CB  PHE B  57      47.777  58.599  30.567  1.00 58.98           C
ATOM   3125  CG  PHE B  57      46.385  58.063  30.434  1.00 58.98           C
ATOM   3126  CD1 PHE B  57      45.458  58.707  29.634  1.00 58.98           C
ATOM   3127  CD2 PHE B  57      45.983  56.950  31.146  1.00 58.98           C
ATOM   3128  CE1 PHE B  57      44.168  58.234  29.532  1.00 58.98           C
ATOM   3129  CE2 PHE B  57      44.696  56.480  31.049  1.00 58.98           C
ATOM   3130  CZ  PHE B  57      43.790  57.117  30.240  1.00 58.98           C
ATOM   3131  N   TYR B  58      48.215  58.577  33.720  1.00 51.48           N
ATOM   3132  CA  TYR B  58      47.787  58.089  35.022  1.00 51.48           C
ATOM   3133  C   TYR B  58      47.488  59.237  35.977  1.00 51.48           C
ATOM   3134  O   TYR B  58      46.470  59.228  36.687  1.00 51.48           O
ATOM   3135  CB  TYR B  58      48.846  57.152  35.590  1.00 54.23           C
ATOM   3136  CG  TYR B  58      48.597  56.791  37.021  1.00 54.23           C
ATOM   3137  CD1 TYR B  58      47.475  56.065  37.382  1.00 54.23           C
ATOM   3138  CD2 TYR B  58      49.501  57.139  38.007  1.00 54.23           C
ATOM   3139  CE1 TYR B  58      47.237  55.738  38.683  1.00 54.23           C
ATOM   3140  CE2 TYR B  58      49.280  56.804  39.307  1.00 54.23           C
ATOM   3141  CZ  TYR B  58      48.146  56.103  39.643  1.00 54.23           C
ATOM   3142  OH  TYR B  58      47.918  55.766  40.949  1.00 54.23           O
ATOM   3143  N   ARG B  59      48.343  60.253  35.991  1.00 49.10           N
ATOM   3144  CA  ARG B  59      48.048  61.379  36.860  1.00 49.10           C
ATOM   3145  C   ARG B  59      46.857  62.177  36.358  1.00 49.10           C
ATOM   3146  O   ARG B  59      46.131  62.762  37.163  1.00 49.10           O
ATOM   3147  CB  ARG B  59      49.289  62.242  37.033  1.00 50.89           C
ATOM   3148  CG  ARG B  59      50.358  61.484  37.810  1.00 50.89           C
ATOM   3149  CD  ARG B  59      51.536  62.328  38.144  1.00 50.89           C
ATOM   3150  NE  ARG B  59      52.484  61.617  38.995  1.00 50.89           N
ATOM   3151  CZ  ARG B  59      53.561  60.979  38.564  1.00 50.89           C
ATOM   3152  NH1 ARG B  59      53.875  60.992  37.281  1.00 50.89           N
ATOM   3153  NH2 ARG B  59      54.348  60.362  39.429  1.00 50.89           N
ATOM   3154  N   GLN B  60      46.611  62.188  35.049  1.00 49.36           N
ATOM   3155  CA  GLN B  60      45.356  62.748  34.562  1.00 49.36           C
ATOM   3156  C   GLN B  60      44.163  61.959  35.081  1.00 49.36           C
ATOM   3157  O   GLN B  60      43.148  62.542  35.474  1.00 49.36           O
ATOM   3158  CB  GLN B  60      45.335  62.777  33.042  1.00 53.93           C
ATOM   3159  CG  GLN B  60      44.041  63.334  32.511  1.00 53.93           C
ATOM   3160  CD  GLN B  60      44.040  63.500  31.025  1.00 53.93           C
ATOM   3161  OE1 GLN B  60      45.053  63.300  30.362  1.00 53.93           O
ATOM   3162  NE2 GLN B  60      42.895  63.871  30.484  1.00 53.93           N
ATOM   3163  N   LEU B  61      44.265  60.631  35.066  1.00 49.09           N
ATOM   3164  CA  LEU B  61      43.245  59.779  35.661  1.00 49.09           C
ATOM   3165  C   LEU B  61      42.916  60.223  37.077  1.00 49.09           C
ATOM   3166  O   LEU B  61      41.748  60.412  37.425  1.00 49.09           O
ATOM   3167  CB  LEU B  61      43.730  58.332  35.650  1.00 51.31           C
ATOM   3168  CG  LEU B  61      42.873  57.187  36.172  1.00 51.31           C
ATOM   3169  CD1 LEU B  61      43.250  55.941  35.420  1.00 51.31           C
ATOM   3170  CD2 LEU B  61      43.106  56.992  37.652  1.00 51.31           C
ATOM   3171  N   LEU B  62      43.943  60.409  37.906  1.00 47.98           N
ATOM   3172  CA  LEU B  62      43.689  60.790  39.292  1.00 47.98           C
ATOM   3173  C   LEU B  62      43.130  62.204  39.407  1.00 47.98           C
ATOM   3174  O   LEU B  62      42.190  62.438  40.168  1.00 47.98           O
ATOM   3175  CB  LEU B  62      44.965  60.652  40.113  1.00 48.82           C
ATOM   3176  CG  LEU B  62      45.461  59.220  40.239  1.00 48.82           C
ATOM   3177  CD1 LEU B  62      46.811  59.192  40.900  1.00 48.82           C
ATOM   3178  CD2 LEU B  62      44.460  58.391  41.017  1.00 48.82           C
ATOM   3179  N   LEU B  63      43.685  63.159  38.665  1.00 47.99           N
ATOM   3180  CA  LEU B  63      43.329  64.554  38.896  1.00 47.99           C
ATOM   3181  C   LEU B  63      41.980  64.928  38.301  1.00 47.99           C
ATOM   3182  O   LEU B  63      41.314  65.828  38.817  1.00 47.99           O
ATOM   3183  CB  LEU B  63      44.405  65.478  38.334  1.00 45.02           C
ATOM   3184  CG  LEU B  63      45.785  65.309  38.957  1.00 45.02           C
ATOM   3185  CD1 LEU B  63      46.788  66.255  38.323  1.00 45.02           C
ATOM   3186  CD2 LEU B  63      45.715  65.477  40.460  1.00 45.02           C
ATOM   3187  N   THR B  64      41.564  64.263  37.230  1.00 50.48           N
ATOM   3188  CA  THR B  64      40.350  64.603  36.501  1.00 50.48           C
ATOM   3189  C   THR B  64      39.134  63.825  36.971  1.00 50.48           C
ATOM   3190  O   THR B  64      38.097  63.866  36.307  1.00 50.48           O
ATOM   3191  CB  THR B  64      40.543  64.399  34.997  1.00 49.82           C
ATOM   3192  OG1 THR B  64      40.936  63.049  34.735  1.00 49.82           O
ATOM   3193  CG2 THR B  64      41.594  65.342  34.472  1.00 49.82           C
ATOM   3194  N   ALA B  65      39.235  63.105  38.080  1.00 51.17           N
ATOM   3195  CA  ALA B  65      38.176  62.204  38.483  1.00 51.17           C
ATOM   3196  C   ALA B  65      36.929  62.987  38.878  1.00 51.17           C
ATOM   3197  O   ALA B  65      36.876  64.215  38.812  1.00 51.17           O
ATOM   3198  CB  ALA B  65      38.644  61.318  39.630  1.00 49.66           C
ATOM   3199  N   ASP B  66      35.919  62.246  39.317  1.00 53.76           N
ATOM   3200  CA  ASP B  66      34.561  62.756  39.409  1.00 53.76           C
ATOM   3201  C   ASP B  66      34.451  63.908  40.400  1.00 53.76           C
ATOM   3202  O   ASP B  66      35.275  64.073  41.298  1.00 53.76           O
ATOM   3203  CB  ASP B  66      33.618  61.620  39.807  1.00 57.26           C
ATOM   3204  CG  ASP B  66      32.176  62.058  39.896  1.00 57.26           C
ATOM   3205  OD1 ASP B  66      31.607  62.445  38.856  1.00 57.26           O
ATOM   3206  OD2 ASP B  66      31.603  62.004  41.002  1.00 57.26           O
ATOM   3207  N   ASP B  67      33.411  64.715  40.213  1.00 54.31           N
ATOM   3208  CA  ASP B  67      33.092  65.867  41.044  1.00 54.31           C
ATOM   3209  C   ASP B  67      32.836  65.496  42.503  1.00 54.31           C
ATOM   3210  O   ASP B  67      32.804  66.387  43.353  1.00 54.31           O
ATOM   3211  CB  ASP B  67      31.866  66.569  40.447  1.00 58.05           C
ATOM   3212  CG  ASP B  67      31.632  67.960  41.008  1.00 58.05           C
ATOM   3213  OD1 ASP B  67      32.480  68.468  41.766  1.00 58.05           O
ATOM   3214  OD2 ASP B  67      30.583  68.552  40.682  1.00 58.05           O
ATOM   3215  N   ARG B  68      32.658  64.212  42.822  1.00 52.08           N
ATOM   3216  CA  ARG B  68      32.453  63.827  44.214  1.00 52.08           C
ATOM   3217  C   ARG B  68      33.715  63.951  45.057  1.00 52.08           C
ATOM   3218  O   ARG B  68      33.616  64.003  46.286  1.00 52.08           O
ATOM   3219  CB  ARG B  68      31.937  62.396  44.309  1.00 55.15           C
ATOM   3220  CG  ARG B  68      30.500  62.181  43.902  1.00 55.15           C
ATOM   3221  CD  ARG B  68      30.240  60.692  43.863  1.00 55.15           C
ATOM   3222  NE  ARG B  68      31.021  60.072  42.802  1.00 55.15           N
ATOM   3223  CZ  ARG B  68      31.121  58.765  42.610  1.00 55.15           C
ATOM   3224  NH1 ARG B  68      30.518  57.921  43.435  1.00 55.15           N
ATOM   3225  NH2 ARG B  68      31.853  58.308  41.608  1.00 55.15           N
ATOM   3226  N   VAL B  69      34.897  63.988  44.436  1.00 47.91           N
ATOM   3227  CA  VAL B  69      36.129  64.100  45.200  1.00 47.91           C
ATOM   3228  C   VAL B  69      36.483  65.538  45.527  1.00 47.91           C
ATOM   3229  O   VAL B  69      37.533  65.779  46.135  1.00 47.91           O
ATOM   3230  CB  VAL B  69      37.340  63.466  44.485  1.00 47.96           C
ATOM   3231  CG1 VAL B  69      37.090  62.007  44.203  1.00 47.96           C
ATOM   3232  CG2 VAL B  69      37.709  64.242  43.233  1.00 47.96           C
ATOM   3233  N   ASN B  70      35.655  66.506  45.135  1.00 45.93           N
ATOM   3234  CA  ASN B  70      35.993  67.896  45.434  1.00 45.93           C
ATOM   3235  C   ASN B  70      35.967  68.183  46.929  1.00 45.93           C
ATOM   3236  O   ASN B  70      36.943  68.756  47.440  1.00 45.93           O
ATOM   3237  CB  ASN B  70      35.080  68.846  44.655  1.00 47.78           C
ATOM   3238  CG  ASN B  70      35.323  68.796  43.172  1.00 47.78           C
ATOM   3239  OD1 ASN B  70      36.321  68.253  42.721  1.00 47.78           O
ATOM   3240  ND2 ASN B  70      34.445  69.416  42.409  1.00 47.78           N
ATOM   3241  N   PRO B  71      34.916  67.840  47.683  1.00 43.45           N
ATOM   3242  CA  PRO B  71      34.974  68.049  49.135  1.00 43.45           C
ATOM   3243  C   PRO B  71      35.959  67.134  49.849  1.00 43.45           C
ATOM   3244  O   PRO B  71      36.240  67.363  51.029  1.00 43.45           O
ATOM   3245  CB  PRO B  71      33.533  67.790  49.581  1.00 44.17           C
ATOM   3246  CG  PRO B  71      32.989  66.894  48.562  1.00 44.17           C
ATOM   3247  CD  PRO B  71      33.611  67.288  47.276  1.00 44.17           C
ATOM   3248  N   CYS B  72      36.452  66.088  49.194  1.00 38.36           N
ATOM   3249  CA  CYS B  72      37.369  65.160  49.837  1.00 38.36           C
ATOM   3250  C   CYS B  72      38.811  65.644  49.804  1.00 38.36           C
ATOM   3251  O   CYS B  72      39.554  65.440  50.766  1.00 38.36           O
ATOM   3252  CB  CYS B  72      37.265  63.791  49.174  1.00 43.13           C
ATOM   3253  SG  CYS B  72      35.638  63.074  49.314  1.00 43.13           S
ATOM   3254  N   ILE B  73      39.241  66.250  48.708  1.00 34.83           N
ATOM   3255  CA  ILE B  73      40.655  66.505  48.467  1.00 34.83           C
ATOM   3256  C   ILE B  73      40.928  67.988  48.655  1.00 34.83           C
ATOM   3257  O   ILE B  73      40.413  68.824  47.905  1.00 34.83           O
ATOM   3258  CB  ILE B  73      41.081  66.024  47.075  1.00 34.82           C
ATOM   3259  CG1 ILE B  73      40.811  64.525  46.941  1.00 34.82           C
ATOM   3260  CG2 ILE B  73      42.538  66.341  46.819  1.00 34.82           C
ATOM   3261  CD1 ILE B  73      41.530  63.673  47.949  1.00 34.82           C
ATOM   3262  N   GLY B  74      41.736  68.312  49.658  1.00 29.49           N
ATOM   3263  CA  GLY B  74      42.090  69.685  49.933  1.00 29.49           C
ATOM   3264  C   GLY B  74      43.343  70.121  49.210  1.00 29.49           C
ATOM   3265  O   GLY B  74      43.554  71.312  48.998  1.00 29.49           O
ATOM   3266  N   GLY B  75      44.177  69.170  48.820  1.00 25.54           N
ATOM   3267  CA  GLY B  75      45.417  69.497  48.152  1.00 25.54           C
ATOM   3268  C   GLY B  75      45.965  68.306  47.411  1.00 25.54           C
ATOM   3269  O   GLY B  75      45.594  67.161  47.673  1.00 25.54           O
ATOM   3270  N   VAL B  76      46.855  68.588  46.469  1.00 25.13           N
ATOM   3271  CA  VAL B  76      47.466  67.560  45.642  1.00 25.13           C
ATOM   3272  C   VAL B  76      48.946  67.873  45.533  1.00 25.13           C
ATOM   3273  O   VAL B  76      49.318  68.967  45.108  1.00 25.13           O
ATOM   3274  CB  VAL B  76      46.835  67.481  44.239  1.00 27.44           C
ATOM   3275  CG1 VAL B  76      47.541  66.445  43.411  1.00 27.44           C
ATOM   3276  CG2 VAL B  76      45.354  67.192  44.323  1.00 27.44           C
ATOM   3277  N   ILE B  77      49.785  66.922  45.898  1.00 27.87           N
ATOM   3278  CA  ILE B  77      51.225  67.105  45.835  1.00 27.87           C
ATOM   3279  C   ILE B  77      51.705  66.577  44.495  1.00 27.87           C
ATOM   3280  O   ILE B  77      51.466  65.419  44.152  1.00 27.87           O
ATOM   3281  CB  ILE B  77      51.930  66.387  46.992  1.00 27.93           C
ATOM   3282  CG1 ILE B  77      51.379  66.888  48.316  1.00 27.93           C
ATOM   3283  CG2 ILE B  77      53.412  66.662  46.944  1.00 27.93           C
ATOM   3284  CD1 ILE B  77      51.824  66.082  49.489  1.00 27.93           C
ATOM   3285  N   LEU B  78      52.382  67.419  43.738  1.00 29.93           N
ATOM   3286  CA  LEU B  78      52.855  67.051  42.420  1.00 29.93           C
ATOM   3287  C   LEU B  78      54.366  66.923  42.411  1.00 29.93           C
ATOM   3288  O   LEU B  78      55.073  67.585  43.170  1.00 29.93           O
ATOM   3289  CB  LEU B  78      52.421  68.074  41.374  1.00 33.41           C
ATOM   3290  CG  LEU B  78      50.912  68.204  41.203  1.00 33.41           C
ATOM   3291  CD1 LEU B  78      50.579  69.256  40.168  1.00 33.41           C
ATOM   3292  CD2 LEU B  78      50.313  66.873  40.838  1.00 33.41           C
ATOM   3293  N   PHE B  79      54.847  66.035  41.567  1.00 37.12           N
ATOM   3294  CA  PHE B  79      56.244  66.016  41.196  1.00 37.12           C
ATOM   3295  C   PHE B  79      56.523  67.153  40.213  1.00 37.12           C
ATOM   3296  O   PHE B  79      55.609  67.737  39.633  1.00 37.12           O
ATOM   3297  CB  PHE B  79      56.601  64.648  40.623  1.00 46.19           C
ATOM   3298  CG  PHE B  79      58.022  64.508  40.225  1.00 46.19           C
ATOM   3299  CD1 PHE B  79      59.004  64.369  41.182  1.00 46.19           C
ATOM   3300  CD2 PHE B  79      58.377  64.473  38.893  1.00 46.19           C
ATOM   3301  CE1 PHE B  79      60.319  64.232  40.817  1.00 46.19           C
ATOM   3302  CE2 PHE B  79      59.688  64.331  38.523  1.00 46.19           C
ATOM   3303  CZ  PHE B  79      60.662  64.212  39.486  1.00 46.19           C
ATOM   3304  N   HIS B  80      57.804  67.491  40.065  1.00 40.78           N
ATOM   3305  CA  HIS B  80      58.199  68.640  39.250  1.00 40.78           C
ATOM   3306  C   HIS B  80      57.609  68.593  37.843  1.00 40.78           C
ATOM   3307  O   HIS B  80      56.961  69.547  37.403  1.00 40.78           O
ATOM   3308  CB  HIS B  80      59.720  68.724  39.169  1.00 39.79           C
ATOM   3309  CG  HIS B  80      60.212  69.877  38.352  1.00 39.79           C
ATOM   3310  ND1 HIS B  80      59.981  71.188  38.701  1.00 39.79           N
ATOM   3311  CD2 HIS B  80      60.900  69.916  37.188  1.00 39.79           C
ATOM   3312  CE1 HIS B  80      60.521  71.985  37.798  1.00 39.79           C
ATOM   3313  NE2 HIS B  80      61.086  71.238  36.869  1.00 39.79           N
ATOM   3314  N   GLU B  81      57.835  67.498  37.111  1.00 43.70           N
ATOM   3315  CA  GLU B  81      57.441  67.484  35.705  1.00 43.70           C
ATOM   3316  C   GLU B  81      55.928  67.537  35.554  1.00 43.70           C
ATOM   3317  O   GLU B  81      55.413  68.159  34.620  1.00 43.70           O
ATOM   3318  CB  GLU B  81      57.987  66.253  34.990  1.00 52.59           C
ATOM   3319  CG  GLU B  81      57.332  64.956  35.381  1.00 52.59           C
ATOM   3320  CD  GLU B  81      57.813  63.796  34.546  1.00 52.59           C
ATOM   3321  OE1 GLU B  81      58.450  64.049  33.506  1.00 52.59           O
ATOM   3322  OE2 GLU B  81      57.534  62.635  34.909  1.00 52.59           O
ATOM   3323  N   THR B  82      55.200  66.908  36.475  1.00 42.59           N
ATOM   3324  CA  THR B  82      53.748  66.908  36.405  1.00 42.59           C
ATOM   3325  C   THR B  82      53.188  68.313  36.530  1.00 42.59           C
ATOM   3326  O   THR B  82      52.140  68.618  35.956  1.00 42.59           O
ATOM   3327  CB  THR B  82      53.182  66.014  37.504  1.00 41.67           C
ATOM   3328  OG1 THR B  82      53.746  64.708  37.383  1.00 41.67           O
ATOM   3329  CG2 THR B  82      51.681  65.913  37.390  1.00 41.67           C
ATOM   3330  N   LEU B  83      53.877  69.183  37.265  1.00 41.38           N
ATOM   3331  CA  LEU B  83      53.396  70.542  37.457  1.00 41.38           C
ATOM   3332  C   LEU B  83      53.293  71.288  36.133  1.00 41.38           C
ATOM   3333  O   LEU B  83      52.464  72.189  35.990  1.00 41.38           O
ATOM   3334  CB  LEU B  83      54.327  71.277  38.423  1.00 38.31           C
ATOM   3335  CG  LEU B  83      53.933  72.675  38.890  1.00 38.31           C
ATOM   3336  CD1 LEU B  83      52.721  72.590  39.789  1.00 38.31           C
ATOM   3337  CD2 LEU B  83      55.077  73.345  39.593  1.00 38.31           C
ATOM   3338  N   TYR B  84      54.134  70.939  35.167  1.00 44.68           N
ATOM   3339  CA  TYR B  84      54.163  71.566  33.854  1.00 44.68           C
ATOM   3340  C   TYR B  84      53.443  70.764  32.777  1.00 44.68           C
ATOM   3341  O   TYR B  84      53.446  71.178  31.616  1.00 44.68           O
ATOM   3342  CB  TYR B  84      55.619  71.821  33.465  1.00 42.98           C
ATOM   3343  CG  TYR B  84      56.231  72.766  34.452  1.00 42.98           C
ATOM   3344  CD1 TYR B  84      55.635  73.985  34.712  1.00 42.98           C
ATOM   3345  CD2 TYR B  84      57.312  72.386  35.231  1.00 42.98           C
ATOM   3346  CE1 TYR B  84      56.148  74.835  35.645  1.00 42.98           C
ATOM   3347  CE2 TYR B  84      57.827  73.230  36.178  1.00 42.98           C
ATOM   3348  CZ  TYR B  84      57.241  74.456  36.382  1.00 42.98           C
ATOM   3349  OH  TYR B  84      57.749  75.317  37.325  1.00 42.98           O
ATOM   3350  N   GLN B  85      52.856  69.621  33.121  1.00 48.11           N
ATOM   3351  CA  GLN B  85      52.053  68.849  32.186  1.00 48.11           C
ATOM   3352  C   GLN B  85      50.626  69.379  32.098  1.00 48.11           C
ATOM   3353  O   GLN B  85      50.117  70.045  33.001  1.00 48.11           O
ATOM   3354  CB  GLN B  85      52.027  67.377  32.568  1.00 48.72           C
ATOM   3355  CG  GLN B  85      53.328  66.676  32.349  1.00 48.72           C
ATOM   3356  CD  GLN B  85      53.263  65.240  32.770  1.00 48.72           C
ATOM   3357  OE1 GLN B  85      52.451  64.869  33.611  1.00 48.72           O
ATOM   3358  NE2 GLN B  85      54.110  64.413  32.180  1.00 48.72           N
ATOM   3359  N   LYS B  86      49.984  69.074  30.974  1.00 52.89           N
ATOM   3360  CA  LYS B  86      48.604  69.451  30.716  1.00 52.89           C
ATOM   3361  C   LYS B  86      47.743  68.210  30.527  1.00 52.89           C
ATOM   3362  O   LYS B  86      48.225  67.154  30.111  1.00 52.89           O
ATOM   3363  CB  LYS B  86      48.506  70.354  29.489  1.00 55.30           C
ATOM   3364  CG  LYS B  86      49.041  71.740  29.744  1.00 55.30           C
ATOM   3365  CD  LYS B  86      49.046  72.596  28.501  1.00 55.30           C
ATOM   3366  CE  LYS B  86      50.059  72.080  27.502  1.00 55.30           C
ATOM   3367  NZ  LYS B  86      51.435  72.147  28.065  1.00 55.30           N
ATOM   3368  N   ALA B  87      46.461  68.352  30.845  1.00 56.80           N
ATOM   3369  CA  ALA B  87      45.498  67.282  30.639  1.00 56.80           C
ATOM   3370  C   ALA B  87      45.150  67.163  29.150  1.00 56.80           C
ATOM   3371  O   ALA B  87      45.723  67.838  28.293  1.00 56.80           O
ATOM   3372  CB  ALA B  87      44.257  67.530  31.489  1.00 53.12           C
ATOM   3373  N   ASP B  88      44.203  66.274  28.838  1.00 60.05           N
ATOM   3374  CA  ASP B  88      43.778  66.087  27.449  1.00 60.05           C
ATOM   3375  C   ASP B  88      43.206  67.372  26.865  1.00 60.05           C
ATOM   3376  O   ASP B  88      43.605  67.805  25.779  1.00 60.05           O
ATOM   3377  CB  ASP B  88      42.752  64.962  27.357  1.00 60.02           C
ATOM   3378  CG  ASP B  88      43.378  63.598  27.468  1.00 60.02           C
ATOM   3379  OD1 ASP B  88      44.603  63.493  27.256  1.00 60.02           O
ATOM   3380  OD2 ASP B  88      42.644  62.633  27.771  1.00 60.02           O
ATOM   3381  N   ASP B  89      42.282  68.007  27.586  1.00 59.83           N
ATOM   3382  CA  ASP B  89      41.674  69.250  27.129  1.00 59.83           C
ATOM   3383  C   ASP B  89      42.668  70.399  27.018  1.00 59.83           C
ATOM   3384  O   ASP B  89      42.286  71.482  26.563  1.00 59.83           O
ATOM   3385  CB  ASP B  89      40.528  69.638  28.063  1.00 58.91           C
ATOM   3386  CG  ASP B  89      40.979  69.840  29.503  1.00 58.91           C
ATOM   3387  OD1 ASP B  89      42.198  69.871  29.777  1.00 58.91           O
ATOM   3388  OD2 ASP B  89      40.100  69.966  30.376  1.00 58.91           O
ATOM   3389  N   GLY B  90      43.911  70.208  27.447  1.00 57.97           N
ATOM   3390  CA  GLY B  90      44.913  71.241  27.357  1.00 57.97           C
ATOM   3391  C   GLY B  90      45.047  72.120  28.582  1.00 57.97           C
ATOM   3392  O   GLY B  90      45.952  72.957  28.621  1.00 57.97           O
ATOM   3393  N   ARG B  91      44.173  71.977  29.571  1.00 54.06           N
ATOM   3394  CA  ARG B  91      44.361  72.707  30.811  1.00 54.06           C
ATOM   3395  C   ARG B  91      45.616  72.203  31.516  1.00 54.06           C
ATOM   3396  O   ARG B  91      45.867  70.995  31.554  1.00 54.06           O
ATOM   3397  CB  ARG B  91      43.171  72.542  31.747  1.00 53.55           C
ATOM   3398  CG  ARG B  91      41.876  73.160  31.293  1.00 53.55           C
ATOM   3399  CD  ARG B  91      40.832  72.843  32.329  1.00 53.55           C
ATOM   3400  NE  ARG B  91      40.702  71.401  32.475  1.00 53.55           N
ATOM   3401  CZ  ARG B  91      39.955  70.804  33.394  1.00 53.55           C
ATOM   3402  NH1 ARG B  91      39.272  71.529  34.268  1.00 53.55           N
ATOM   3403  NH2 ARG B  91      39.903  69.483  33.441  1.00 53.55           N
ATOM   3404  N   PRO B  92      46.426  73.096  32.071  1.00 47.81           N
ATOM   3405  CA  PRO B  92      47.528  72.648  32.928  1.00 47.81           C
ATOM   3406  C   PRO B  92      46.983  71.971  34.174  1.00 47.81           C
ATOM   3407  O   PRO B  92      45.938  72.351  34.698  1.00 47.81           O
ATOM   3408  CB  PRO B  92      48.263  73.947  33.265  1.00 48.59           C
ATOM   3409  CG  PRO B  92      47.882  74.887  32.176  1.00 48.59           C
ATOM   3410  CD  PRO B  92      46.468  74.546  31.832  1.00 48.59           C
ATOM   3411  N   PHE B  93      47.694  70.948  34.632  1.00 43.80           N
ATOM   3412  CA  PHE B  93      47.299  70.249  35.852  1.00 43.80           C
ATOM   3413  C   PHE B  93      47.095  71.153  37.060  1.00 43.80           C
ATOM   3414  O   PHE B  93      46.121  70.928  37.796  1.00 43.80           O
ATOM   3415  CB  PHE B  93      48.319  69.147  36.155  1.00 46.94           C
ATOM   3416  CG  PHE B  93      48.141  67.926  35.319  1.00 46.94           C
ATOM   3417  CD1 PHE B  93      46.894  67.586  34.838  1.00 46.94           C
ATOM   3418  CD2 PHE B  93      49.212  67.132  34.991  1.00 46.94           C
ATOM   3419  CE1 PHE B  93      46.722  66.460  34.072  1.00 46.94           C
ATOM   3420  CE2 PHE B  93      49.041  66.008  34.213  1.00 46.94           C
ATOM   3421  CZ  PHE B  93      47.802  65.673  33.758  1.00 46.94           C
ATOM   3422  N   PRO B  94      47.928  72.167  37.326  1.00 39.51           N
ATOM   3423  CA  PRO B  94      47.594  73.089  38.419  1.00 39.51           C
ATOM   3424  C   PRO B  94      46.225  73.722  38.271  1.00 39.51           C
ATOM   3425  O   PRO B  94      45.493  73.833  39.261  1.00 39.51           O
ATOM   3426  CB  PRO B  94      48.714  74.126  38.343  1.00 38.40           C
ATOM   3427  CG  PRO B  94      49.824  73.417  37.747  1.00 38.40           C
ATOM   3428  CD  PRO B  94      49.248  72.477  36.758  1.00 38.40           C
ATOM   3429  N   GLN B  95      45.844  74.121  37.054  1.00 42.55           N
ATOM   3430  CA  GLN B  95      44.513  74.684  36.846  1.00 42.55           C
ATOM   3431  C   GLN B  95      43.425  73.641  37.053  1.00 42.55           C
ATOM   3432  O   GLN B  95      42.368  73.949  37.608  1.00 42.55           O
ATOM   3433  CB  GLN B  95      44.398  75.288  35.450  1.00 48.93           C
ATOM   3434  CG  GLN B  95      43.061  75.945  35.203  1.00 48.93           C
ATOM   3435  CD  GLN B  95      42.973  76.620  33.849  1.00 48.93           C
ATOM   3436  OE1 GLN B  95      43.953  76.691  33.109  1.00 48.93           O
ATOM   3437  NE2 GLN B  95      41.788  77.113  33.514  1.00 48.93           N
ATOM   3438  N   VAL B  96      43.652  72.412  36.593  1.00 41.98           N
ATOM   3439  CA  VAL B  96      42.692  71.340  36.840  1.00 41.98           C
ATOM   3440  C   VAL B  96      42.459  71.177  38.335  1.00 41.98           C
ATOM   3441  O   VAL B  96      41.318  71.109  38.799  1.00 41.98           O
ATOM   3442  CB  VAL B  96      43.174  70.027  36.202  1.00 44.29           C
ATOM   3443  CG1 VAL B  96      42.261  68.892  36.588  1.00 44.29           C
ATOM   3444  CG2 VAL B  96      43.250  70.164  34.697  1.00 44.29           C
ATOM   3445  N   ILE B  97      43.543  71.125  39.108  1.00 38.15           N
ATOM   3446  CA  ILE B  97      43.429  70.957  40.553  1.00 38.15           C
ATOM   3447  C   ILE B  97      42.686  72.133  41.171  1.00 38.15           C
ATOM   3448  O   ILE B  97      41.784  71.953  41.993  1.00 38.15           O
ATOM   3449  CB  ILE B  97      44.823  70.770  41.174  1.00 35.01           C
ATOM   3450  CG1 ILE B  97      45.446  69.474  40.666  1.00 35.01           C
ATOM   3451  CG2 ILE B  97      44.742  70.781  42.686  1.00 35.01           C
ATOM   3452  CD1 ILE B  97      46.908  69.367  40.897  1.00 35.01           C
ATOM   3453  N   LYS B  98      43.037  73.356  40.770  1.00 39.28           N
ATOM   3454  CA  LYS B  98      42.401  74.525  41.368  1.00 39.28           C
ATOM   3455  C   LYS B  98      40.917  74.584  41.042  1.00 39.28           C
ATOM   3456  O   LYS B  98      40.112  74.993  41.885  1.00 39.28           O
ATOM   3457  CB  LYS B  98      43.087  75.802  40.903  1.00 39.99           C
ATOM   3458  CG  LYS B  98      44.519  75.929  41.352  1.00 39.99           C
ATOM   3459  CD  LYS B  98      45.114  77.235  40.897  1.00 39.99           C
ATOM   3460  CE  LYS B  98      46.524  77.389  41.399  1.00 39.99           C
ATOM   3461  NZ  LYS B  98      47.432  76.500  40.645  1.00 39.99           N
ATOM   3462  N   SER B  99      40.535  74.190  39.824  1.00 42.02           N
ATOM   3463  CA  SER B  99      39.132  74.256  39.429  1.00 42.02           C
ATOM   3464  C   SER B  99      38.268  73.339  40.280  1.00 42.02           C
ATOM   3465  O   SER B  99      37.094  73.632  40.514  1.00 42.02           O
ATOM   3466  CB  SER B  99      38.986  73.892  37.957  1.00 43.65           C
ATOM   3467  OG  SER B  99      39.363  72.546  37.735  1.00 43.65           O
ATOM   3468  N   LYS B 100      38.832  72.239  40.760  1.00 42.81           N
ATOM   3469  CA  LYS B 100      38.123  71.321  41.632  1.00 42.81           C
ATOM   3470  C   LYS B 100      38.141  71.778  43.081  1.00 42.81           C
ATOM   3471  O   LYS B 100      37.605  71.079  43.943  1.00 42.81           O
ATOM   3472  CB  LYS B 100      38.729  69.926  41.499  1.00 46.67           C
ATOM   3473  CG  LYS B 100      38.535  69.338  40.116  1.00 46.67           C
ATOM   3474  CD  LYS B 100      39.162  67.971  39.964  1.00 46.67           C
ATOM   3475  CE  LYS B 100      38.435  66.935  40.785  1.00 46.67           C
ATOM   3476  NZ  LYS B 100      37.033  66.768  40.327  1.00 46.67           N
ATOM   3477  N   GLY B 101      38.732  72.935  43.362  1.00 39.95           N
ATOM   3478  CA  GLY B 101      38.780  73.479  44.697  1.00 39.95           C
ATOM   3479  C   GLY B 101      39.995  73.087  45.497  1.00 39.95           C
ATOM   3480  O   GLY B 101      40.046  73.378  46.696  1.00 39.95           O
ATOM   3481  N   GLY B 102      40.961  72.434  44.886  1.00 34.54           N
ATOM   3482  CA  GLY B 102      42.127  71.984  45.605  1.00 34.54           C
ATOM   3483  C   GLY B 102      43.255  72.985  45.583  1.00 34.54           C
ATOM   3484  O   GLY B 102      43.245  73.966  44.850  1.00 34.54           O
ATOM   3485  N   VAL B 103      44.243  72.716  46.421  1.00 25.72           N
ATOM   3486  CA  VAL B 103      45.466  73.495  46.497  1.00 25.72           C
ATOM   3487  C   VAL B 103      46.571  72.666  45.871  1.00 25.72           C
ATOM   3488  O   VAL B 103      46.610  71.447  46.035  1.00 25.72           O
ATOM   3489  CB  VAL B 103      45.793  73.868  47.957  1.00 26.38           C
ATOM   3490  CG1 VAL B 103      47.090  74.625  48.047  1.00 26.38           C
ATOM   3491  CG2 VAL B 103      44.664  74.668  48.559  1.00 26.38           C
ATOM   3492  N   VAL B 104      47.430  73.302  45.150  1.00 23.17           N
ATOM   3493  CA  VAL B 104      48.493  72.608  44.446  1.00 23.17           C
ATOM   3494  C   VAL B 104      49.735  72.603  45.315  1.00 23.17           C
ATOM   3495  O   VAL B 104      50.051  73.591  45.973  1.00 23.17           O
ATOM   3496  CB  VAL B 104      48.760  73.271  43.085  1.00 26.89           C
ATOM   3497  CG1 VAL B 104      49.898  72.587  42.370  1.00 26.89           C
ATOM   3498  CG2 VAL B 104      47.507  73.253  42.254  1.00 26.89           C
ATOM   3499  N   GLY B 105      50.472  71.503  45.277  1.00 22.09           N
ATOM   3500  CA  GLY B 105      51.662  71.368  46.079  1.00 22.09           C
ATOM   3501  C   GLY B 105      52.725  70.639  45.289  1.00 22.09           C
ATOM   3502  O   GLY B 105      52.455  70.020  44.265  1.00 22.09           O
ATOM   3503  N   ILE B 106      53.945  70.748  45.774  1.00 20.83           N
ATOM   3504  CA  ILE B 106      55.118  70.343  45.019  1.00 20.83           C
ATOM   3505  C   ILE B 106      56.120  69.714  45.976  1.00 20.83           C
ATOM   3506  O   ILE B 106      56.256  70.150  47.119  1.00 20.83           O
ATOM   3507  CB  ILE B 106      55.706  71.548  44.246  1.00 23.86           C
ATOM   3508  CG1 ILE B 106      56.920  71.151  43.416  1.00 23.86           C
ATOM   3509  CG2 ILE B 106      56.001  72.717  45.159  1.00 23.86           C
ATOM   3510  CD1 ILE B 106      56.611  70.228  42.301  1.00 23.86           C
ATOM   3511  N   LYS B 107      56.802  68.675  45.516  1.00 21.23           N
ATOM   3512  CA  LYS B 107      57.864  68.034  46.275  1.00 21.23           C
ATOM   3513  C   LYS B 107      59.178  68.740  45.983  1.00 21.23           C
ATOM   3514  O   LYS B 107      59.643  68.738  44.845  1.00 21.23           O
ATOM   3515  CB  LYS B 107      57.973  66.561  45.909  1.00 28.64           C
ATOM   3516  CG  LYS B 107      59.067  65.843  46.657  1.00 28.64           C
ATOM   3517  CD  LYS B 107      59.168  64.395  46.247  1.00 28.64           C
ATOM   3518  CE  LYS B 107      59.704  64.246  44.845  1.00 28.64           C
ATOM   3519  NZ  LYS B 107      61.122  64.654  44.732  1.00 28.64           N
ATOM   3520  N   VAL B 108      59.763  69.372  46.996  1.00 19.03           N
ATOM   3521  CA  VAL B 108      60.968  70.155  46.767  1.00 19.03           C
ATOM   3522  C   VAL B 108      62.250  69.464  47.200  1.00 19.03           C
ATOM   3523  O   VAL B 108      63.333  70.004  46.950  1.00 19.03           O
ATOM   3524  CB  VAL B 108      60.850  71.541  47.435  1.00 17.70           C
ATOM   3525  CG1 VAL B 108      59.718  72.297  46.818  1.00 17.70           C
ATOM   3526  CG2 VAL B 108      60.651  71.425  48.920  1.00 17.70           C
ATOM   3527  N   ASP B 109      62.179  68.302  47.831  1.00 20.04           N
ATOM   3528  CA  ASP B 109      63.408  67.676  48.296  1.00 20.04           C
ATOM   3529  C   ASP B 109      64.081  66.890  47.177  1.00 20.04           C
ATOM   3530  O   ASP B 109      63.442  66.454  46.223  1.00 20.04           O
ATOM   3531  CB  ASP B 109      63.146  66.795  49.524  1.00 22.12           C
ATOM   3532  CG  ASP B 109      62.265  65.584  49.235  1.00 22.12           C
ATOM   3533  OD1 ASP B 109      62.164  65.115  48.098  1.00 22.12           O
ATOM   3534  OD2 ASP B 109      61.590  65.131  50.168  1.00 22.12           O
ATOM   3535  N   LYS B 110      65.396  66.761  47.275  1.00 20.07           N
ATOM   3536  CA  LYS B 110      66.191  66.027  46.302  1.00 20.07           C
ATOM   3537  C   LYS B 110      66.585  64.623  46.746  1.00 20.07           C
ATOM   3538  O   LYS B 110      67.471  64.032  46.135  1.00 20.07           O
ATOM   3539  CB  LYS B 110      67.419  66.835  45.909  1.00 24.76           C
ATOM   3540  CG  LYS B 110      67.038  68.069  45.149  1.00 24.76           C
ATOM   3541  CD  LYS B 110      68.238  68.815  44.631  1.00 24.76           C
ATOM   3542  CE  LYS B 110      67.786  70.099  43.981  1.00 24.76           C
ATOM   3543  NZ  LYS B 110      66.827  69.824  42.884  1.00 24.76           N
ATOM   3544  N   GLY B 111      66.032  64.112  47.835  1.00 20.63           N
ATOM   3545  CA  GLY B 111      66.307  62.748  48.245  1.00 20.63           C
ATOM   3546  C   GLY B 111      67.260  62.680  49.419  1.00 20.63           C
ATOM   3547  O   GLY B 111      67.735  63.689  49.943  1.00 20.63           O
ATOM   3548  N   VAL B 112      67.554  61.456  49.820  1.00 20.02           N
ATOM   3549  CA  VAL B 112      68.318  61.191  51.032  1.00 20.02           C
ATOM   3550  C   VAL B 112      69.756  60.867  50.670  1.00 20.02           C
ATOM   3551  O   VAL B 112      70.047  60.315  49.608  1.00 20.02           O
ATOM   3552  CB  VAL B 112      67.704  60.055  51.881  1.00 21.61           C
ATOM   3553  CG1 VAL B 112      66.329  60.420  52.351  1.00 21.61           C
ATOM   3554  CG2 VAL B 112      67.698  58.754  51.123  1.00 21.61           C
ATOM   3555  N   VAL B 113      70.665  61.237  51.561  1.00 19.03           N
ATOM   3556  CA  VAL B 113      72.085  60.936  51.428  1.00 19.03           C
ATOM   3557  C   VAL B 113      72.564  60.339  52.744  1.00 19.03           C
ATOM   3558  O   VAL B 113      71.969  60.609  53.789  1.00 19.03           O
ATOM   3559  CB  VAL B 113      72.890  62.187  51.048  1.00 20.51           C
ATOM   3560  CG1 VAL B 113      72.505  62.669  49.673  1.00 20.51           C
ATOM   3561  CG2 VAL B 113      72.670  63.286  52.059  1.00 20.51           C
ATOM   3562  N   PRO B 114      73.622  59.535  52.752  1.00 19.42           N
ATOM   3563  CA  PRO B 114      74.051  58.899  54.004  1.00 19.42           C
ATOM   3564  C   PRO B 114      74.708  59.882  54.960  1.00 19.42           C
ATOM   3565  O   PRO B 114      75.404  60.807  54.549  1.00 19.42           O
ATOM   3566  CB  PRO B 114      75.061  57.849  53.533  1.00 19.97           C
ATOM   3567  CG  PRO B 114      74.761  57.641  52.128  1.00 19.97           C
ATOM   3568  CD  PRO B 114      74.318  58.953  51.598  1.00 19.97           C
ATOM   3569  N   LEU B 115      74.486  59.667  56.247  1.00 20.47           N
ATOM   3570  CA  LEU B 115      75.241  60.348  57.290  1.00 20.47           C
ATOM   3571  C   LEU B 115      76.398  59.453  57.700  1.00 20.47           C
ATOM   3572  O   LEU B 115      76.188  58.370  58.244  1.00 20.47           O
ATOM   3573  CB  LEU B 115      74.359  60.676  58.487  1.00 19.63           C
ATOM   3574  CG  LEU B 115      73.295  61.743  58.296  1.00 19.63           C
ATOM   3575  CD1 LEU B 115      72.422  61.830  59.516  1.00 19.63           C
ATOM   3576  CD2 LEU B 115      73.968  63.070  58.026  1.00 19.63           C
ATOM   3577  N   ALA B 116      77.615  59.902  57.436  1.00 19.92           N
ATOM   3578  CA  ALA B 116      78.779  59.109  57.783  1.00 19.92           C
ATOM   3579  C   ALA B 116      78.903  58.972  59.293  1.00 19.92           C
ATOM   3580  O   ALA B 116      78.550  59.873  60.051  1.00 19.92           O
ATOM   3581  CB  ALA B 116      80.040  59.736  57.211  1.00 18.22           C
ATOM   3582  N   GLY B 117      79.400  57.824  59.728  1.00 22.62           N
ATOM   3583  CA  GLY B 117      79.560  57.573  61.140  1.00 22.62           C
ATOM   3584  C   GLY B 117      78.319  57.109  61.860  1.00 22.62           C
ATOM   3585  O   GLY B 117      78.343  56.997  63.084  1.00 22.62           O
ATOM   3586  N   THR B 118      77.237  56.848  61.152  1.00 26.08           N
ATOM   3587  CA  THR B 118      76.019  56.326  61.740  1.00 26.08           C
ATOM   3588  C   THR B 118      75.782  54.922  61.213  1.00 26.08           C
ATOM   3589  O   THR B 118      76.526  54.415  60.374  1.00 26.08           O
ATOM   3590  CB  THR B 118      74.824  57.222  61.419  1.00 24.02           C
ATOM   3591  OG1 THR B 118      74.590  57.214  60.010  1.00 24.02           O
ATOM   3592  CG2 THR B 118      75.085  58.641  61.865  1.00 24.02           C
ATOM   3593  N   ASN B 119      74.723  54.298  61.691  1.00 28.27           N
ATOM   3594  CA  ASN B 119      74.325  52.989  61.196  1.00 28.27           C
ATOM   3595  C   ASN B 119      73.156  53.195  60.248  1.00 28.27           C
ATOM   3596  O   ASN B 119      72.008  53.290  60.678  1.00 28.27           O
ATOM   3597  CB  ASN B 119      73.945  52.088  62.364  1.00 32.72           C
ATOM   3598  CG  ASN B 119      73.656  50.676  61.938  1.00 32.72           C
ATOM   3599  OD1 ASN B 119      74.234  50.169  60.980  1.00 32.72           O
ATOM   3600  ND2 ASN B 119      72.740  50.032  62.641  1.00 32.72           N
ATOM   3601  N   GLY B 120      73.446  53.196  58.956  1.00 26.53           N
ATOM   3602  CA  GLY B 120      72.442  53.385  57.929  1.00 26.53           C
ATOM   3603  C   GLY B 120      71.546  54.604  58.016  1.00 26.53           C
ATOM   3604  O   GLY B 120      70.494  54.630  57.380  1.00 26.53           O
ATOM   3605  N   GLU B 121      71.923  55.616  58.786  1.00 22.97           N
ATOM   3606  CA  GLU B 121      71.090  56.804  58.909  1.00 22.97           C
ATOM   3607  C   GLU B 121      71.338  57.779  57.764  1.00 22.97           C
ATOM   3608  O   GLU B 121      72.426  57.841  57.199  1.00 22.97           O
ATOM   3609  CB  GLU B 121      71.327  57.474  60.254  1.00 26.56           C
ATOM   3610  CG  GLU B 121      70.738  56.686  61.399  1.00 26.56           C
ATOM   3611  CD  GLU B 121      71.061  57.275  62.742  1.00 26.56           C
ATOM   3612  OE1 GLU B 121      72.036  58.036  62.849  1.00 26.56           O
ATOM   3613  OE2 GLU B 121      70.304  57.037  63.687  1.00 26.56           O
ATOM   3614  N   THR B 122      70.305  58.531  57.412  1.00 19.74           N
ATOM   3615  CA  THR B 122      70.361  59.447  56.287  1.00 19.74           C
ATOM   3616  C   THR B 122      69.893  60.831  56.700  1.00 19.74           C
ATOM   3617  O   THR B 122      69.281  61.025  57.747  1.00 19.74           O
ATOM   3618  CB  THR B 122      69.505  58.967  55.103  1.00 21.11           C
ATOM   3619  OG1 THR B 122      68.140  58.849  55.507  1.00 21.11           O
ATOM   3620  CG2 THR B 122      69.999  57.638  54.573  1.00 21.11           C
ATOM   3621  N   THR B 123      70.192  61.795  55.844  1.00 18.16           N
ATOM   3622  CA  THR B 123      69.594  63.114  55.885  1.00 18.16           C
ATOM   3623  C   THR B 123      69.093  63.435  54.483  1.00 18.16           C
ATOM   3624  O   THR B 123      69.406  62.740  53.522  1.00 18.16           O
ATOM   3625  CB  THR B 123      70.588  64.171  56.397  1.00 19.09           C
ATOM   3626  OG1 THR B 123      69.902  65.398  56.657  1.00 19.09           O
ATOM   3627  CG2 THR B 123      71.683  64.421  55.392  1.00 19.09           C
ATOM   3628  N   THR B 124      68.284  64.474  54.371  1.00 18.08           N
ATOM   3629  CA  THR B 124      67.695  64.867  53.101  1.00 18.08           C
ATOM   3630  C   THR B 124      68.430  66.082  52.553  1.00 18.08           C
ATOM   3631  O   THR B 124      68.795  66.985  53.304  1.00 18.08           O
ATOM   3632  CB  THR B 124      66.208  65.183  53.272  1.00 18.78           C
ATOM   3633  OG1 THR B 124      65.551  64.054  53.847  1.00 18.78           O
ATOM   3634  CG2 THR B 124      65.564  65.472  51.946  1.00 18.78           C
ATOM   3635  N   GLN B 125      68.671  66.089  51.255  1.00 17.99           N
ATOM   3636  CA  GLN B 125      69.265  67.229  50.575  1.00 17.99           C
ATOM   3637  C   GLN B 125      68.215  67.947  49.733  1.00 17.99           C
ATOM   3638  O   GLN B 125      67.063  67.529  49.647  1.00 17.99           O
ATOM   3639  CB  GLN B 125      70.453  66.785  49.726  1.00 20.42           C
ATOM   3640  CG  GLN B 125      70.103  65.802  48.655  1.00 20.42           C
ATOM   3641  CD  GLN B 125      71.280  65.456  47.793  1.00 20.42           C
ATOM   3642  OE1 GLN B 125      72.417  65.738  48.136  1.00 20.42           O
ATOM   3643  NE2 GLN B 125      71.015  64.821  46.673  1.00 20.42           N
ATOM   3644  N   GLY B 126      68.648  68.993  49.037  1.00 18.11           N
ATOM   3645  CA  GLY B 126      67.751  69.845  48.288  1.00 18.11           C
ATOM   3646  C   GLY B 126      67.551  71.267  48.769  1.00 18.11           C
ATOM   3647  O   GLY B 126      66.612  71.916  48.308  1.00 18.11           O
ATOM   3648  N   LEU B 127      68.372  71.778  49.682  1.00 17.12           N
ATOM   3649  CA  LEU B 127      68.245  73.183  50.055  1.00 17.12           C
ATOM   3650  C   LEU B 127      68.897  74.147  49.066  1.00 17.12           C
ATOM   3651  O   LEU B 127      68.539  75.324  49.061  1.00 17.12           O
ATOM   3652  CB  LEU B 127      68.841  73.444  51.436  1.00 14.16           C
ATOM   3653  CG  LEU B 127      68.206  72.831  52.678  1.00 14.16           C
ATOM   3654  CD1 LEU B 127      69.066  73.173  53.861  1.00 14.16           C
ATOM   3655  CD2 LEU B 127      66.790  73.300  52.887  1.00 14.16           C
ATOM   3656  N   ASP B 128      69.835  73.694  48.239  1.00 18.80           N
ATOM   3657  CA  ASP B 128      70.547  74.600  47.346  1.00 18.80           C
ATOM   3658  C   ASP B 128      69.611  75.203  46.316  1.00 18.80           C
ATOM   3659  O   ASP B 128      68.890  74.486  45.623  1.00 18.80           O
ATOM   3660  CB  ASP B 128      71.670  73.881  46.620  1.00 21.31           C
ATOM   3661  CG  ASP B 128      72.777  73.477  47.527  1.00 21.31           C
ATOM   3662  OD1 ASP B 128      72.828  73.976  48.663  1.00 21.31           O
ATOM   3663  OD2 ASP B 128      73.609  72.664  47.093  1.00 21.31           O
ATOM   3664  N   GLY B 129      69.641  76.524  46.206  1.00 17.61           N
ATOM   3665  CA  GLY B 129      68.780  77.206  45.271  1.00 17.61           C
ATOM   3666  C   GLY B 129      67.312  77.028  45.532  1.00 17.61           C
ATOM   3667  O   GLY B 129      66.505  77.307  44.652  1.00 17.61           O
ATOM   3668  N   LEU B 130      66.938  76.576  46.730  1.00 16.74           N
ATOM   3669  CA  LEU B 130      65.539  76.278  47.000  1.00 16.74           C
ATOM   3670  C   LEU B 130      64.681  77.529  46.966  1.00 16.74           C
ATOM   3671  O   LEU B 130      63.514  77.454  46.603  1.00 16.74           O
ATOM   3672  CB  LEU B 130      65.391  75.567  48.346  1.00 16.49           C
ATOM   3673  CG  LEU B 130      63.968  75.238  48.806  1.00 16.49           C
ATOM   3674  CD1 LEU B 130      63.303  74.296  47.839  1.00 16.49           C
ATOM   3675  CD2 LEU B 130      63.934  74.667  50.208  1.00 16.49           C
ATOM   3676  N   SER B 131      65.233  78.680  47.323  1.00 17.89           N
ATOM   3677  CA  SER B 131      64.433  79.896  47.342  1.00 17.89           C
ATOM   3678  C   SER B 131      63.968  80.286  45.943  1.00 17.89           C
ATOM   3679  O   SER B 131      62.802  80.636  45.746  1.00 17.89           O
ATOM   3680  CB  SER B 131      65.231  81.021  47.986  1.00 19.56           C
ATOM   3681  OG  SER B 131      64.475  82.206  48.033  1.00 19.56           O
ATOM   3682  N   GLU B 132      64.865  80.226  44.959  1.00 19.47           N
ATOM   3683  CA  GLU B 132      64.483  80.513  43.580  1.00 19.47           C
ATOM   3684  C   GLU B 132      63.483  79.492  43.059  1.00 19.47           C
ATOM   3685  O   GLU B 132      62.499  79.851  42.402  1.00 19.47           O
ATOM   3686  CB  GLU B 132      65.722  80.541  42.691  1.00 23.07           C
ATOM   3687  CG  GLU B 132      66.689  81.656  43.009  1.00 23.07           C
ATOM   3688  CD  GLU B 132      67.611  81.336  44.176  1.00 23.07           C
ATOM   3689  OE1 GLU B 132      67.476  80.257  44.784  1.00 23.07           O
ATOM   3690  OE2 GLU B 132      68.466  82.179  44.502  1.00 23.07           O
ATOM   3691  N   ARG B 133      63.717  78.215  43.346  1.00 19.57           N
ATOM   3692  CA  ARG B 133      62.759  77.188  42.969  1.00 19.57           C
ATOM   3693  C   ARG B 133      61.393  77.463  43.570  1.00 19.57           C
ATOM   3694  O   ARG B 133      60.379  77.347  42.885  1.00 19.57           O
ATOM   3695  CB  ARG B 133      63.275  75.814  43.381  1.00 19.70           C
ATOM   3696  CG  ARG B 133      64.472  75.378  42.592  1.00 19.70           C
ATOM   3697  CD  ARG B 133      65.055  74.046  43.030  1.00 19.70           C
ATOM   3698  NE  ARG B 133      64.100  72.952  42.918  1.00 19.70           N
ATOM   3699  CZ  ARG B 133      63.787  72.123  43.903  1.00 19.70           C
ATOM   3700  NH1 ARG B 133      64.406  72.211  45.066  1.00 19.70           N
ATOM   3701  NH2 ARG B 133      62.893  71.165  43.701  1.00 19.70           N
ATOM   3702  N   CYS B 134      61.346  77.862  44.838  1.00 19.99           N
ATOM   3703  CA  CYS B 134      60.069  78.124  45.486  1.00 19.99           C
ATOM   3704  C   CYS B 134      59.379  79.340  44.895  1.00 19.99           C
ATOM   3705  O   CYS B 134      58.156  79.357  44.778  1.00 19.99           O
ATOM   3706  CB  CYS B 134      60.256  78.296  46.991  1.00 20.18           C
ATOM   3707  SG  CYS B 134      60.598  76.787  47.894  1.00 20.18           S
ATOM   3708  N   ALA B 135      60.136  80.372  44.531  1.00 21.55           N
ATOM   3709  CA  ALA B 135      59.516  81.516  43.875  1.00 21.55           C
ATOM   3710  C   ALA B 135      58.901  81.110  42.544  1.00 21.55           C
ATOM   3711  O   ALA B 135      57.763  81.484  42.231  1.00 21.55           O
ATOM   3712  CB  ALA B 135      60.539  82.629  43.684  1.00 20.67           C
ATOM   3713  N   GLN B 136      59.628  80.312  41.764  1.00 24.49           N
ATOM   3714  CA  GLN B 136      59.105  79.847  40.487  1.00 24.49           C
ATOM   3715  C   GLN B 136      57.870  78.973  40.672  1.00 24.49           C
ATOM   3716  O   GLN B 136      56.853  79.177  40.008  1.00 24.49           O
ATOM   3717  CB  GLN B 136      60.197  79.107  39.721  1.00 28.42           C
ATOM   3718  CG  GLN B 136      59.778  78.701  38.337  1.00 28.42           C
ATOM   3719  CD  GLN B 136      59.393  79.891  37.492  1.00 28.42           C
ATOM   3720  OE1 GLN B 136      60.199  80.781  37.257  1.00 28.42           O
ATOM   3721  NE2 GLN B 136      58.150  79.920  37.043  1.00 28.42           N
ATOM   3722  N   TYR B 137      57.939  77.989  41.569  1.00 24.20           N
ATOM   3723  CA  TYR B 137      56.778  77.151  41.856  1.00 24.20           C
ATOM   3724  C   TYR B 137      55.596  77.981  42.314  1.00 24.20           C
ATOM   3725  O   TYR B 137      54.451  77.692  41.962  1.00 24.20           O
ATOM   3726  CB  TYR B 137      57.113  76.118  42.925  1.00 24.85           C
ATOM   3727  CG  TYR B 137      58.116  75.091  42.509  1.00 24.85           C
ATOM   3728  CD1 TYR B 137      58.091  74.557  41.241  1.00 24.85           C
ATOM   3729  CD2 TYR B 137      59.084  74.646  43.389  1.00 24.85           C
ATOM   3730  CE1 TYR B 137      58.994  73.620  40.859  1.00 24.85           C
ATOM   3731  CE2 TYR B 137      59.996  73.709  43.012  1.00 24.85           C
ATOM   3732  CZ  TYR B 137      59.943  73.193  41.748  1.00 24.85           C
ATOM   3733  OH  TYR B 137      60.849  72.251  41.357  1.00 24.85           O
ATOM   3734  N   LYS B 138      55.855  79.003  43.120  1.00 24.26           N
ATOM   3735  CA  LYS B 138      54.791  79.870  43.592  1.00 24.26           C
ATOM   3736  C   LYS B 138      54.099  80.565  42.432  1.00 24.26           C
ATOM   3737  O   LYS B 138      52.869  80.634  42.390  1.00 24.26           O
ATOM   3738  CB  LYS B 138      55.356  80.888  44.576  1.00 22.39           C
ATOM   3739  CG  LYS B 138      54.366  81.879  45.124  1.00 22.39           C
ATOM   3740  CD  LYS B 138      53.310  81.223  45.961  1.00 22.39           C
ATOM   3741  CE  LYS B 138      52.486  82.257  46.679  1.00 22.39           C
ATOM   3742  NZ  LYS B 138      51.342  81.650  47.385  1.00 22.39           N
ATOM   3743  N   LYS B 139      54.860  81.082  41.473  1.00 26.81           N
ATOM   3744  CA  LYS B 139      54.158  81.719  40.370  1.00 26.81           C
ATOM   3745  C   LYS B 139      53.646  80.725  39.335  1.00 26.81           C
ATOM   3746  O   LYS B 139      52.835  81.106  38.491  1.00 26.81           O
ATOM   3747  CB  LYS B 139      55.029  82.795  39.721  1.00 30.78           C
ATOM   3748  CG  LYS B 139      56.336  82.369  39.145  1.00 30.78           C
ATOM   3749  CD  LYS B 139      57.062  83.613  38.647  1.00 30.78           C
ATOM   3750  CE  LYS B 139      58.421  83.306  38.049  1.00 30.78           C
ATOM   3751  NZ  LYS B 139      59.400  82.788  39.047  1.00 30.78           N
ATOM   3752  N   ASP B 140      54.048  79.464  39.412  1.00 27.28           N
ATOM   3753  CA  ASP B 140      53.494  78.406  38.582  1.00 27.28           C
ATOM   3754  C   ASP B 140      52.296  77.713  39.219  1.00 27.28           C
ATOM   3755  O   ASP B 140      51.844  76.697  38.695  1.00 27.28           O
ATOM   3756  CB  ASP B 140      54.570  77.381  38.239  1.00 32.13           C
ATOM   3757  CG  ASP B 140      55.599  77.926  37.272  1.00 32.13           C
ATOM   3758  OD1 ASP B 140      55.314  78.939  36.609  1.00 32.13           O
ATOM   3759  OD2 ASP B 140      56.703  77.359  37.184  1.00 32.13           O
ATOM   3760  N   GLY B 141      51.797  78.213  40.346  1.00 26.45           N
ATOM   3761  CA  GLY B 141      50.555  77.742  40.927  1.00 26.45           C
ATOM   3762  C   GLY B 141      50.655  76.954  42.218  1.00 26.45           C
ATOM   3763  O   GLY B 141      49.614  76.681  42.817  1.00 26.45           O
ATOM   3764  N   ALA B 142      51.843  76.586  42.681  1.00 23.28           N
ATOM   3765  CA  ALA B 142      51.968  75.788  43.896  1.00 23.28           C
ATOM   3766  C   ALA B 142      51.813  76.659  45.137  1.00 23.28           C
ATOM   3767  O   ALA B 142      52.493  77.675  45.270  1.00 23.28           O
ATOM   3768  CB  ALA B 142      53.316  75.075  43.925  1.00 23.56           C
ATOM   3769  N   ASP B 143      50.885  76.293  46.022  1.00 19.25           N
ATOM   3770  CA  ASP B 143      50.763  76.964  47.310  1.00 19.25           C
ATOM   3771  C   ASP B 143      51.364  76.216  48.498  1.00 19.25           C
ATOM   3772  O   ASP B 143      51.423  76.790  49.583  1.00 19.25           O
ATOM   3773  CB  ASP B 143      49.302  77.275  47.618  1.00 24.04           C
ATOM   3774  CG  ASP B 143      48.794  78.492  46.876  1.00 24.04           C
ATOM   3775  OD1 ASP B 143      49.623  79.291  46.397  1.00 24.04           O
ATOM   3776  OD2 ASP B 143      47.564  78.659  46.775  1.00 24.04           O
ATOM   3777  N   PHE B 144      51.831  74.984  48.348  1.00 17.39           N
ATOM   3778  CA  PHE B 144      52.464  74.340  49.488  1.00 17.39           C
ATOM   3779  C   PHE B 144      53.531  73.390  48.984  1.00 17.39           C
ATOM   3780  O   PHE B 144      53.583  73.064  47.804  1.00 17.39           O
ATOM   3781  CB  PHE B 144      51.450  73.631  50.404  1.00 20.90           C
ATOM   3782  CG  PHE B 144      50.806  72.419  49.811  1.00 20.90           C
ATOM   3783  CD1 PHE B 144      51.340  71.173  50.026  1.00 20.90           C
ATOM   3784  CD2 PHE B 144      49.662  72.522  49.054  1.00 20.90           C
ATOM   3785  CE1 PHE B 144      50.747  70.060  49.497  1.00 20.90           C
ATOM   3786  CE2 PHE B 144      49.064  71.411  48.523  1.00 20.90           C
ATOM   3787  CZ  PHE B 144      49.604  70.181  48.739  1.00 20.90           C
ATOM   3788  N   ALA B 145      54.408  72.978  49.884  1.00 15.06           N
ATOM   3789  CA  ALA B 145      55.558  72.175  49.526  1.00 15.06           C
ATOM   3790  C   ALA B 145      55.648  70.968  50.438  1.00 15.06           C
ATOM   3791  O   ALA B 145      54.975  70.876  51.460  1.00 15.06           O
ATOM   3792  CB  ALA B 145      56.852  72.978  49.599  1.00 12.27           C
ATOM   3793  N   LYS B 146      56.491  70.034  50.048  1.00 17.52           N
ATOM   3794  CA  LYS B 146      56.665  68.796  50.777  1.00 17.52           C
ATOM   3795  C   LYS B 146      58.133  68.422  50.791  1.00 17.52           C
ATOM   3796  O   LYS B 146      58.817  68.517  49.776  1.00 17.52           O
ATOM   3797  CB  LYS B 146      55.841  67.671  50.157  1.00 27.19           C
ATOM   3798  CG  LYS B 146      56.054  66.334  50.809  1.00 27.19           C
ATOM   3799  CD  LYS B 146      55.145  65.302  50.213  1.00 27.19           C
ATOM   3800  CE  LYS B 146      55.467  63.914  50.704  1.00 27.19           C
ATOM   3801  NZ  LYS B 146      56.762  63.471  50.121  1.00 27.19           N
ATOM   3802  N   TRP B 147      58.601  67.994  51.950  1.00 18.91           N
ATOM   3803  CA  TRP B 147      59.979  67.610  52.175  1.00 18.91           C
ATOM   3804  C   TRP B 147      59.942  66.359  53.030  1.00 18.91           C
ATOM   3805  O   TRP B 147      59.262  66.345  54.056  1.00 18.91           O
ATOM   3806  CB  TRP B 147      60.718  68.713  52.913  1.00 15.77           C
ATOM   3807  CG  TRP B 147      62.141  68.515  53.085  1.00 15.77           C
ATOM   3808  CD1 TRP B 147      62.746  67.809  54.064  1.00 15.77           C
ATOM   3809  CD2 TRP B 147      63.179  69.158  52.354  1.00 15.77           C
ATOM   3810  NE1 TRP B 147      64.091  67.899  53.943  1.00 15.77           N
ATOM   3811  CE2 TRP B 147      64.387  68.732  52.902  1.00 15.77           C
ATOM   3812  CE3 TRP B 147      63.204  70.027  51.266  1.00 15.77           C
ATOM   3813  CZ2 TRP B 147      65.611  69.145  52.410  1.00 15.77           C
ATOM   3814  CZ3 TRP B 147      64.421  70.434  50.778  1.00 15.77           C
ATOM   3815  CH2 TRP B 147      65.605  69.995  51.349  1.00 15.77           C
ATOM   3816  N   ARG B 148      60.655  65.321  52.635  1.00 21.61           N
ATOM   3817  CA  ARG B 148      60.599  64.052  53.343  1.00 21.61           C
ATOM   3818  C   ARG B 148      61.926  63.779  54.036  1.00 21.61           C
ATOM   3819  O   ARG B 148      62.954  63.625  53.378  1.00 21.61           O
ATOM   3820  CB  ARG B 148      60.235  62.923  52.385  1.00 27.36           C
ATOM   3821  CG  ARG B 148      60.120  61.564  53.024  1.00 27.36           C
ATOM   3822  CD  ARG B 148      59.569  60.568  52.027  1.00 27.36           C
ATOM   3823  NE  ARG B 148      59.407  59.244  52.605  1.00 27.36           N
ATOM   3824  CZ  ARG B 148      60.302  58.275  52.504  1.00 27.36           C
ATOM   3825  NH1 ARG B 148      61.414  58.465  51.812  1.00 27.36           N
ATOM   3826  NH2 ARG B 148      60.071  57.108  53.076  1.00 27.36           N
ATOM   3827  N   CYS B 149      61.898  63.738  55.359  1.00 23.68           N
ATOM   3828  CA  CYS B 149      62.997  63.218  56.153  1.00 23.68           C
ATOM   3829  C   CYS B 149      62.651  61.828  56.657  1.00 23.68           C
ATOM   3830  O   CYS B 149      61.516  61.562  57.049  1.00 23.68           O
ATOM   3831  CB  CYS B 149      63.330  64.137  57.329  1.00 26.14           C
ATOM   3832  SG  CYS B 149      64.201  65.640  56.860  1.00 26.14           S
ATOM   3833  N   VAL B 150      63.639  60.949  56.645  1.00 23.18           N
ATOM   3834  CA  VAL B 150      63.453  59.543  56.955  1.00 23.18           C
ATOM   3835  C   VAL B 150      64.310  59.188  58.155  1.00 23.18           C
ATOM   3836  O   VAL B 150      65.510  59.469  58.174  1.00 23.18           O
ATOM   3837  CB  VAL B 150      63.801  58.656  55.751  1.00 25.62           C
ATOM   3838  CG1 VAL B 150      63.751  57.214  56.138  1.00 25.62           C
ATOM   3839  CG2 VAL B 150      62.838  58.925  54.638  1.00 25.62           C
ATOM   3840  N   LEU B 151      63.691  58.576  59.147  1.00 25.16           N
ATOM   3841  CA  LEU B 151      64.374  58.069  60.320  1.00 25.16           C
ATOM   3842  C   LEU B 151      63.972  56.620  60.514  1.00 25.16           C
ATOM   3843  O   LEU B 151      62.821  56.256  60.282  1.00 25.16           O
ATOM   3844  CB  LEU B 151      64.020  58.892  61.546  1.00 23.37           C
ATOM   3845  CG  LEU B 151      64.460  60.349  61.485  1.00 23.37           C
ATOM   3846  CD1 LEU B 151      63.855  61.099  62.611  1.00 23.37           C
ATOM   3847  CD2 LEU B 151      65.961  60.452  61.564  1.00 23.37           C
ATOM   3848  N   LYS B 152      64.913  55.786  60.919  1.00 27.11           N
ATOM   3849  CA  LYS B 152      64.617  54.381  61.133  1.00 27.11           C
ATOM   3850  C   LYS B 152      64.910  54.003  62.572  1.00 27.11           C
ATOM   3851  O   LYS B 152      65.843  54.519  63.186  1.00 27.11           O
ATOM   3852  CB  LYS B 152      65.403  53.486  60.187  1.00 32.55           C
ATOM   3853  CG  LYS B 152      66.885  53.527  60.398  1.00 32.55           C
ATOM   3854  CD  LYS B 152      67.612  52.724  59.345  1.00 32.55           C
ATOM   3855  CE  LYS B 152      69.101  52.686  59.632  1.00 32.55           C
ATOM   3856  NZ  LYS B 152      69.423  51.851  60.821  1.00 32.55           N
ATOM   3857  N   ILE B 153      64.096  53.117  63.103  1.00 29.29           N
ATOM   3858  CA  ILE B 153      64.277  52.604  64.447  1.00 29.29           C
ATOM   3859  C   ILE B 153      65.164  51.374  64.374  1.00 29.29           C
ATOM   3860  O   ILE B 153      64.943  50.484  63.551  1.00 29.29           O
ATOM   3861  CB  ILE B 153      62.924  52.283  65.098  1.00 27.29           C
ATOM   3862  CG1 ILE B 153      62.123  53.561  65.289  1.00 27.29           C
ATOM   3863  CG2 ILE B 153      63.118  51.572  66.418  1.00 27.29           C
ATOM   3864  CD1 ILE B 153      60.740  53.327  65.744  1.00 27.29           C
ATOM   3865  N   GLY B 154      66.168  51.332  65.231  1.00 33.78           N
ATOM   3866  CA  GLY B 154      67.120  50.250  65.289  1.00 33.78           C
ATOM   3867  C   GLY B 154      67.690  50.228  66.683  1.00 33.78           C
ATOM   3868  O   GLY B 154      67.194  50.910  67.578  1.00 33.78           O
ATOM   3869  N   GLU B 155      68.730  49.422  66.884  1.00 40.12           N
ATOM   3870  CA  GLU B 155      69.245  49.299  68.244  1.00 40.12           C
ATOM   3871  C   GLU B 155      69.840  50.620  68.724  1.00 40.12           C
ATOM   3872  O   GLU B 155      69.517  51.088  69.820  1.00 40.12           O
ATOM   3873  CB  GLU B 155      70.244  48.141  68.360  1.00 45.70           C
ATOM   3874  CG  GLU B 155      71.585  48.282  67.669  1.00 45.70           C
ATOM   3875  CD  GLU B 155      71.521  47.993  66.190  1.00 45.70           C
ATOM   3876  OE1 GLU B 155      70.404  47.860  65.654  1.00 45.70           O
ATOM   3877  OE2 GLU B 155      72.595  47.874  65.565  1.00 45.70           O
ATOM   3878  N   HIS B 156      70.708  51.236  67.929  1.00 36.95           N
ATOM   3879  CA  HIS B 156      71.256  52.539  68.267  1.00 36.95           C
ATOM   3880  C   HIS B 156      70.617  53.692  67.499  1.00 36.95           C
ATOM   3881  O   HIS B 156      71.091  54.824  67.605  1.00 36.95           O
ATOM   3882  CB  HIS B 156      72.766  52.517  68.087  1.00 46.37           C
ATOM   3883  CG  HIS B 156      73.404  51.367  68.793  1.00 46.37           C
ATOM   3884  ND1 HIS B 156      73.265  51.167  70.148  1.00 46.37           N
ATOM   3885  CD2 HIS B 156      74.161  50.344  68.336  1.00 46.37           C
ATOM   3886  CE1 HIS B 156      73.902  50.064  70.494  1.00 46.37           C
ATOM   3887  NE2 HIS B 156      74.461  49.551  69.415  1.00 46.37           N
ATOM   3888  N   THR B 157      69.587  53.432  66.704  1.00 30.82           N
ATOM   3889  CA  THR B 157      68.993  54.474  65.880  1.00 30.82           C
ATOM   3890  C   THR B 157      67.539  54.746  66.269  1.00 30.82           C
ATOM   3891  O   THR B 157      66.875  53.878  66.804  1.00 30.82           O
ATOM   3892  CB  THR B 157      69.071  54.099  64.384  1.00 31.37           C
ATOM   3893  OG1 THR B 157      68.365  52.880  64.152  1.00 31.37           O
ATOM   3894  CG2 THR B 157      70.497  53.911  63.960  1.00 31.37           C
ATOM   3895  N   PRO B 158      67.036  55.959  66.001  1.00 26.49           N
ATOM   3896  CA  PRO B 158      67.743  57.122  65.459  1.00 26.49           C
ATOM   3897  C   PRO B 158      68.692  57.769  66.453  1.00 26.49           C
ATOM   3898  O   PRO B 158      68.324  58.005  67.590  1.00 26.49           O
ATOM   3899  CB  PRO B 158      66.607  58.072  65.084  1.00 26.09           C
ATOM   3900  CG  PRO B 158      65.512  57.695  65.943  1.00 26.09           C
ATOM   3901  CD  PRO B 158      65.600  56.232  66.162  1.00 26.09           C
ATOM   3902  N   SER B 159      69.900  58.072  66.007  1.00 21.37           N
ATOM   3903  CA  SER B 159      70.904  58.643  66.883  1.00 21.37           C
ATOM   3904  C   SER B 159      70.619  60.120  67.129  1.00 21.37           C
ATOM   3905  O   SER B 159      69.718  60.717  66.543  1.00 21.37           O
ATOM   3906  CB  SER B 159      72.290  58.449  66.285  1.00 20.92           C
ATOM   3907  OG  SER B 159      72.413  59.117  65.050  1.00 20.92           O
ATOM   3908  N   ALA B 160      71.422  60.719  68.002  1.00 18.39           N
ATOM   3909  CA  ALA B 160      71.304  62.147  68.251  1.00 18.39           C
ATOM   3910  C   ALA B 160      71.631  62.945  67.000  1.00 18.39           C
ATOM   3911  O   ALA B 160      70.948  63.922  66.686  1.00 18.39           O
ATOM   3912  CB  ALA B 160      72.219  62.553  69.402  1.00 19.55           C
ATOM   3913  N   LEU B 161      72.655  62.524  66.261  1.00 15.50           N
ATOM   3914  CA  LEU B 161      73.042  63.233  65.051  1.00 15.50           C
ATOM   3915  C   LEU B 161      71.937  63.191  64.009  1.00 15.50           C
ATOM   3916  O   LEU B 161      71.624  64.205  63.390  1.00 15.50           O
ATOM   3917  CB  LEU B 161      74.334  62.649  64.485  1.00 14.34           C
ATOM   3918  CG  LEU B 161      74.822  63.275  63.178  1.00 14.34           C
ATOM   3919  CD1 LEU B 161      75.178  64.739  63.368  1.00 14.34           C
ATOM   3920  CD2 LEU B 161      75.990  62.511  62.605  1.00 14.34           C
ATOM   3921  N   ALA B 162      71.337  62.024  63.794  1.00 15.23           N
ATOM   3922  CA  ALA B 162      70.301  61.918  62.777  1.00 15.23           C
ATOM   3923  C   ALA B 162      69.112  62.804  63.108  1.00 15.23           C
ATOM   3924  O   ALA B 162      68.595  63.514  62.240  1.00 15.23           O
ATOM   3925  CB  ALA B 162      69.864  60.470  62.619  1.00 17.82           C
ATOM   3926  N   ILE B 163      68.686  62.799  64.365  1.00 15.96           N
ATOM   3927  CA  ILE B 163      67.548  63.610  64.770  1.00 15.96           C
ATOM   3928  C   ILE B 163      67.880  65.092  64.657  1.00 15.96           C
ATOM   3929  O   ILE B 163      67.096  65.879  64.120  1.00 15.96           O
ATOM   3930  CB  ILE B 163      67.107  63.223  66.192  1.00 17.03           C
ATOM   3931  CG1 ILE B 163      66.524  61.814  66.195  1.00 17.03           C
ATOM   3932  CG2 ILE B 163      66.106  64.192  66.717  1.00 17.03           C
ATOM   3933  CD1 ILE B 163      66.273  61.261  67.564  1.00 17.03           C
ATOM   3934  N   MET B 164      69.058  65.485  65.129  1.00 16.16           N
ATOM   3935  CA  MET B 164      69.467  66.883  65.072  1.00 16.16           C
ATOM   3936  C   MET B 164      69.557  67.378  63.634  1.00 16.16           C
ATOM   3937  O   MET B 164      69.002  68.424  63.290  1.00 16.16           O
ATOM   3938  CB  MET B 164      70.805  67.057  65.788  1.00 26.57           C
ATOM   3939  CG  MET B 164      71.399  68.448  65.680  1.00 26.57           C
ATOM   3940  SD  MET B 164      72.984  68.647  66.527  1.00 26.57           S
ATOM   3941  CE  MET B 164      74.101  67.789  65.422  1.00 26.57           C
ATOM   3942  N   GLU B 165      70.249  66.629  62.779  1.00 15.24           N
ATOM   3943  CA  GLU B 165      70.460  67.056  61.404  1.00 15.24           C
ATOM   3944  C   GLU B 165      69.148  67.112  60.632  1.00 15.24           C
ATOM   3945  O   GLU B 165      68.875  68.086  59.925  1.00 15.24           O
ATOM   3946  CB  GLU B 165      71.457  66.127  60.714  1.00 18.87           C
ATOM   3947  CG  GLU B 165      71.712  66.500  59.282  1.00 18.87           C
ATOM   3948  CD  GLU B 165      72.408  67.845  59.127  1.00 18.87           C
ATOM   3949  OE1 GLU B 165      73.088  68.292  60.068  1.00 18.87           O
ATOM   3950  OE2 GLU B 165      72.232  68.482  58.074  1.00 18.87           O
ATOM   3951  N   ASN B 166      68.316  66.084  60.764  1.00 14.21           N
ATOM   3952  CA  ASN B 166      67.060  66.098  60.029  1.00 14.21           C
ATOM   3953  C   ASN B 166      66.136  67.207  60.516  1.00 14.21           C
ATOM   3954  O   ASN B 166      65.489  67.873  59.703  1.00 14.21           O
ATOM   3955  CB  ASN B 166      66.389  64.733  60.106  1.00 17.11           C
ATOM   3956  CG  ASN B 166      67.036  63.728  59.180  1.00 17.11           C
ATOM   3957  OD1 ASN B 166      66.774  63.727  57.989  1.00 17.11           O
ATOM   3958  ND2 ASN B 166      67.903  62.893  59.714  1.00 17.11           N
ATOM   3959  N   ALA B 167      66.084  67.448  61.827  1.00 12.11           N
ATOM   3960  CA  ALA B 167      65.282  68.560  62.329  1.00 12.11           C
ATOM   3961  C   ALA B 167      65.798  69.893  61.807  1.00 12.11           C
ATOM   3962  O   ALA B 167      65.011  70.765  61.427  1.00 12.11           O
ATOM   3963  CB  ALA B 167      65.261  68.558  63.853  1.00 11.38           C
ATOM   3964  N   ASN B 168      67.116  70.058  61.757  1.00 12.12           N
ATOM   3965  CA  ASN B 168      67.693  71.306  61.281  1.00 12.12           C
ATOM   3966  C   ASN B 168      67.348  71.557  59.820  1.00 12.12           C
ATOM   3967  O   ASN B 168      66.982  72.672  59.437  1.00 12.12           O
ATOM   3968  CB  ASN B 168      69.204  71.288  61.443  1.00 17.19           C
ATOM   3969  CG  ASN B 168      69.801  72.642  61.254  1.00 17.19           C
ATOM   3970  OD1 ASN B 168      69.314  73.613  61.809  1.00 17.19           O
ATOM   3971  ND2 ASN B 168      70.778  72.742  60.379  1.00 17.19           N
ATOM   3972  N   VAL B 169      67.493  70.530  58.985  1.00 12.00           N
ATOM   3973  CA  VAL B 169      67.205  70.682  57.567  1.00 12.00           C
ATOM   3974  C   VAL B 169      65.725  70.963  57.347  1.00 12.00           C
ATOM   3975  O   VAL B 169      65.363  71.802  56.519  1.00 12.00           O
ATOM   3976  CB  VAL B 169      67.681  69.441  56.791  1.00 15.29           C
ATOM   3977  CG1 VAL B 169      67.310  69.559  55.359  1.00 15.29           C
ATOM   3978  CG2 VAL B 169      69.166  69.314  56.890  1.00 15.29           C
ATOM   3979  N   LEU B 170      64.851  70.286  58.094  1.00 10.56           N
ATOM   3980  CA  LEU B 170      63.425  70.588  58.021  1.00 10.56           C
ATOM   3981  C   LEU B 170      63.137  72.044  58.354  1.00 10.56           C
ATOM   3982  O   LEU B 170      62.370  72.705  57.655  1.00 10.56           O
ATOM   3983  CB  LEU B 170      62.628  69.670  58.942  1.00 14.28           C
ATOM   3984  CG  LEU B 170      62.413  68.242  58.472  1.00 14.28           C
ATOM   3985  CD1 LEU B 170      61.763  67.391  59.548  1.00 14.28           C
ATOM   3986  CD2 LEU B 170      61.557  68.275  57.232  1.00 14.28           C
ATOM   3987  N   ALA B 171      63.734  72.556  59.429  1.00  8.99           N
ATOM   3988  CA  ALA B 171      63.483  73.939  59.816  1.00  8.99           C
ATOM   3989  C   ALA B 171      63.983  74.902  58.752  1.00  8.99           C
ATOM   3990  O   ALA B 171      63.355  75.927  58.476  1.00  8.99           O
ATOM   3991  CB  ALA B 171      64.142  74.227  61.160  1.00  9.14           C
ATOM   3992  N   ARG B 172      65.091  74.557  58.119  1.00 10.62           N
ATOM   3993  CA  ARG B 172      65.690  75.406  57.104  1.00 10.62           C
ATOM   3994  C   ARG B 172      64.810  75.476  55.851  1.00 10.62           C
ATOM   3995  O   ARG B 172      64.476  76.564  55.360  1.00 10.62           O
ATOM   3996  CB  ARG B 172      67.077  74.841  56.829  1.00 15.97           C
ATOM   3997  CG  ARG B 172      67.917  75.641  56.006  1.00 15.97           C
ATOM   3998  CD  ARG B 172      68.144  76.975  56.615  1.00 15.97           C
ATOM   3999  NE  ARG B 172      68.722  77.789  55.576  1.00 15.97           N
ATOM   4000  CZ  ARG B 172      68.365  79.033  55.362  1.00 15.97           C
ATOM   4001  NH1 ARG B 172      67.403  79.568  56.091  1.00 15.97           N
ATOM   4002  NH2 ARG B 172      68.919  79.711  54.381  1.00 15.97           N
ATOM   4003  N   TYR B 173      64.405  74.313  55.348  1.00  9.66           N
ATOM   4004  CA  TYR B 173      63.402  74.210  54.295  1.00  9.66           C
ATOM   4005  C   TYR B 173      62.124  74.975  54.611  1.00  9.66           C
ATOM   4006  O   TYR B 173      61.602  75.699  53.760  1.00  9.66           O
ATOM   4007  CB  TYR B 173      63.131  72.729  54.045  1.00 11.33           C
ATOM   4008  CG  TYR B 173      61.709  72.350  53.764  1.00 11.33           C
ATOM   4009  CD1 TYR B 173      61.128  72.515  52.526  1.00 11.33           C
ATOM   4010  CD2 TYR B 173      60.953  71.802  54.772  1.00 11.33           C
ATOM   4011  CE1 TYR B 173      59.830  72.143  52.317  1.00 11.33           C
ATOM   4012  CE2 TYR B 173      59.676  71.449  54.588  1.00 11.33           C
ATOM   4013  CZ  TYR B 173      59.110  71.608  53.354  1.00 11.33           C
ATOM   4014  OH  TYR B 173      57.819  71.237  53.170  1.00 11.33           O
ATOM   4015  N   ALA B 174      61.598  74.819  55.825  1.00  9.53           N
ATOM   4016  CA  ALA B 174      60.354  75.489  56.183  1.00  9.53           C
ATOM   4017  C   ALA B 174      60.517  76.999  56.165  1.00  9.53           C
ATOM   4018  O   ALA B 174      59.620  77.725  55.725  1.00  9.53           O
ATOM   4019  CB  ALA B 174      59.876  75.017  57.551  1.00  7.75           C
ATOM   4020  N   SER B 175      61.673  77.483  56.605  1.00  9.68           N
ATOM   4021  CA  SER B 175      61.942  78.913  56.582  1.00  9.68           C
ATOM   4022  C   SER B 175      61.950  79.452  55.159  1.00  9.68           C
ATOM   4023  O   SER B 175      61.296  80.456  54.861  1.00  9.68           O
ATOM   4024  CB  SER B 175      63.268  79.191  57.275  1.00  9.78           C
ATOM   4025  OG  SER B 175      63.549  80.559  57.268  1.00  9.78           O
ATOM   4026  N   ILE B 176      62.675  78.783  54.263  1.00 12.02           N
ATOM   4027  CA  ILE B 176      62.746  79.230  52.876  1.00 12.02           C
ATOM   4028  C   ILE B 176      61.362  79.236  52.233  1.00 12.02           C
ATOM   4029  O   ILE B 176      60.956  80.224  51.597  1.00 12.02           O
ATOM   4030  CB  ILE B 176      63.745  78.351  52.109  1.00 12.96           C
ATOM   4031  CG1 ILE B 176      65.146  78.575  52.669  1.00 12.96           C
ATOM   4032  CG2 ILE B 176      63.689  78.623  50.638  1.00 12.96           C
ATOM   4033  CD1 ILE B 176      66.155  77.601  52.202  1.00 12.96           C
ATOM   4034  N   CYS B 177      60.602  78.155  52.422  1.00 11.78           N
ATOM   4035  CA  CYS B 177      59.258  78.091  51.862  1.00 11.78           C
ATOM   4036  C   CYS B 177      58.395  79.244  52.348  1.00 11.78           C
ATOM   4037  O   CYS B 177      57.724  79.901  51.551  1.00 11.78           O
ATOM   4038  CB  CYS B 177      58.589  76.759  52.196  1.00 14.20           C
ATOM   4039  SG  CYS B 177      59.282  75.347  51.371  1.00 14.20           S
ATOM   4040  N   GLN B 178      58.393  79.505  53.653  1.00 12.32           N
ATOM   4041  CA  GLN B 178      57.548  80.581  54.155  1.00 12.32           C
ATOM   4042  C   GLN B 178      58.019  81.952  53.691  1.00 12.32           C
ATOM   4043  O   GLN B 178      57.199  82.851  53.531  1.00 12.32           O
ATOM   4044  CB  GLN B 178      57.455  80.537  55.673  1.00 10.83           C
ATOM   4045  CG  GLN B 178      56.629  79.395  56.171  1.00 10.83           C
ATOM   4046  CD  GLN B 178      56.405  79.432  57.649  1.00 10.83           C
ATOM   4047  OE1 GLN B 178      57.176  80.012  58.388  1.00 10.83           O
ATOM   4048  NE2 GLN B 178      55.330  78.823  58.087  1.00 10.83           N
ATOM   4049  N   GLN B 179      59.318  82.139  53.473  1.00 13.91           N
ATOM   4050  CA  GLN B 179      59.763  83.384  52.862  1.00 13.91           C
ATOM   4051  C   GLN B 179      59.209  83.549  51.459  1.00 13.91           C
ATOM   4052  O   GLN B 179      59.008  84.675  51.005  1.00 13.91           O
ATOM   4053  CB  GLN B 179      61.282  83.464  52.839  1.00 16.57           C
ATOM   4054  CG  GLN B 179      61.857  83.686  54.194  1.00 16.57           C
ATOM   4055  CD  GLN B 179      61.345  84.966  54.806  1.00 16.57           C
ATOM   4056  OE1 GLN B 179      61.340  86.002  54.165  1.00 16.57           O
ATOM   4057  NE2 GLN B 179      60.851  84.884  56.020  1.00 16.57           N
ATOM   4058  N   ASN B 180      58.950  82.454  50.759  1.00 14.50           N
ATOM   4059  CA  ASN B 180      58.414  82.558  49.413  1.00 14.50           C
ATOM   4060  C   ASN B 180      56.902  82.453  49.330  1.00 14.50           C
ATOM   4061  O   ASN B 180      56.370  82.397  48.228  1.00 14.50           O
ATOM   4062  CB  ASN B 180      59.070  81.521  48.518  1.00 16.38           C
ATOM   4063  CG  ASN B 180      60.489  81.879  48.200  1.00 16.38           C
ATOM   4064  OD1 ASN B 180      60.743  82.705  47.342  1.00 16.38           O
ATOM   4065  ND2 ASN B 180      61.422  81.305  48.927  1.00 16.38           N
ATOM   4066  N   GLY B 181      56.196  82.413  50.449  1.00 15.59           N
ATOM   4067  CA  GLY B 181      54.750  82.359  50.401  1.00 15.59           C
ATOM   4068  C   GLY B 181      54.171  80.982  50.211  1.00 15.59           C
ATOM   4069  O   GLY B 181      53.025  80.857  49.793  1.00 15.59           O
ATOM   4070  N   ILE B 182      54.930  79.943  50.515  1.00 13.32           N
ATOM   4071  CA  ILE B 182      54.520  78.561  50.330  1.00 13.32           C
ATOM   4072  C   ILE B 182      54.437  77.894  51.694  1.00 13.32           C
ATOM   4073  O   ILE B 182      55.367  78.000  52.493  1.00 13.32           O
ATOM   4074  CB  ILE B 182      55.505  77.827  49.405  1.00 15.91           C
ATOM   4075  CG1 ILE B 182      55.339  78.328  47.975  1.00 15.91           C
ATOM   4076  CG2 ILE B 182      55.359  76.334  49.515  1.00 15.91           C
ATOM   4077  CD1 ILE B 182      56.420  77.890  47.075  1.00 15.91           C
ATOM   4078  N   VAL B 183      53.333  77.212  51.957  1.00 12.28           N
ATOM   4079  CA  VAL B 183      53.149  76.510  53.220  1.00 12.28           C
ATOM   4080  C   VAL B 183      53.997  75.246  53.235  1.00 12.28           C
ATOM   4081  O   VAL B 183      53.757  74.336  52.444  1.00 12.28           O
ATOM   4082  CB  VAL B 183      51.673  76.178  53.466  1.00 12.73           C
ATOM   4083  CG1 VAL B 183      51.528  75.265  54.663  1.00 12.73           C
ATOM   4084  CG2 VAL B 183      50.896  77.434  53.679  1.00 12.73           C
ATOM   4085  N   PRO B 184      54.997  75.143  54.096  1.00 12.00           N
ATOM   4086  CA  PRO B 184      55.745  73.891  54.186  1.00 12.00           C
ATOM   4087  C   PRO B 184      54.956  72.828  54.932  1.00 12.00           C
ATOM   4088  O   PRO B 184      54.308  73.094  55.941  1.00 12.00           O
ATOM   4089  CB  PRO B 184      57.005  74.299  54.949  1.00 10.72           C
ATOM   4090  CG  PRO B 184      56.559  75.427  55.781  1.00 10.72           C
ATOM   4091  CD  PRO B 184      55.475  76.136  55.064  1.00 10.72           C
ATOM   4092  N   ILE B 185      55.018  71.611  54.428  1.00 14.44           N
ATOM   4093  CA  ILE B 185      54.567  70.445  55.166  1.00 14.44           C
ATOM   4094  C   ILE B 185      55.795  69.769  55.739  1.00 14.44           C
ATOM   4095  O   ILE B 185      56.681  69.343  54.996  1.00 14.44           O
ATOM   4096  CB  ILE B 185      53.768  69.479  54.285  1.00 15.72           C
ATOM   4097  CG1 ILE B 185      52.474  70.134  53.838  1.00 15.72           C
ATOM   4098  CG2 ILE B 185      53.484  68.206  55.038  1.00 15.72           C
ATOM   4099  CD1 ILE B 185      51.724  69.318  52.894  1.00 15.72           C
ATOM   4100  N   VAL B 186      55.850  69.674  57.052  1.00 17.70           N
ATOM   4101  CA  VAL B 186      56.975  69.067  57.740  1.00 17.70           C
ATOM   4102  C   VAL B 186      56.681  67.581  57.892  1.00 17.70           C
ATOM   4103  O   VAL B 186      55.697  67.198  58.529  1.00 17.70           O
ATOM   4104  CB  VAL B 186      57.210  69.745  59.098  1.00 17.21           C
ATOM   4105  CG1 VAL B 186      58.336  69.084  59.844  1.00 17.21           C
ATOM   4106  CG2 VAL B 186      57.513  71.199  58.884  1.00 17.21           C
ATOM   4107  N   GLU B 187      57.521  66.742  57.288  1.00 21.93           N
ATOM   4108  CA  GLU B 187      57.306  65.299  57.230  1.00 21.93           C
ATOM   4109  C   GLU B 187      58.504  64.558  57.818  1.00 21.93           C
ATOM   4110  O   GLU B 187      59.409  64.142  57.086  1.00 21.93           O
ATOM   4111  CB  GLU B 187      57.056  64.842  55.799  1.00 27.46           C
ATOM   4112  CG  GLU B 187      56.755  63.376  55.679  1.00 27.46           C
ATOM   4113  CD  GLU B 187      56.686  62.922  54.250  1.00 27.46           C
ATOM   4114  OE1 GLU B 187      56.906  63.762  53.363  1.00 27.46           O
ATOM   4115  OE2 GLU B 187      56.447  61.723  54.006  1.00 27.46           O
ATOM   4116  N   PRO B 188      58.551  64.391  59.123  1.00 21.96           N
ATOM   4117  CA  PRO B 188      59.572  63.527  59.729  1.00 21.96           C
ATOM   4118  C   PRO B 188      59.139  62.066  59.794  1.00 21.96           C
ATOM   4119  O   PRO B 188      58.591  61.632  60.805  1.00 21.96           O
ATOM   4120  CB  PRO B 188      59.747  64.138  61.123  1.00 19.36           C
ATOM   4121  CG  PRO B 188      58.436  64.732  61.418  1.00 19.36           C
ATOM   4122  CD  PRO B 188      57.762  65.098  60.140  1.00 19.36           C
ATOM   4123  N   GLU B 189      59.344  61.313  58.726  1.00 24.13           N
ATOM   4124  CA  GLU B 189      58.844  59.949  58.652  1.00 24.13           C
ATOM   4125  C   GLU B 189      59.725  58.979  59.431  1.00 24.13           C
ATOM   4126  O   GLU B 189      60.942  58.942  59.252  1.00 24.13           O
ATOM   4127  CB  GLU B 189      58.739  59.506  57.196  1.00 30.19           C
ATOM   4128  CG  GLU B 189      58.245  58.089  57.020  1.00 30.19           C
ATOM   4129  CD  GLU B 189      58.002  57.720  55.569  1.00 30.19           C
ATOM   4130  OE1 GLU B 189      58.186  58.585  54.689  1.00 30.19           O
ATOM   4131  OE2 GLU B 189      57.636  56.559  55.303  1.00 30.19           O
ATOM   4132  N   ILE B 190      59.100  58.186  60.285  1.00 25.68           N
ATOM   4133  CA  ILE B 190      59.766  57.128  61.029  1.00 25.68           C
ATOM   4134  C   ILE B 190      59.361  55.811  60.387  1.00 25.68           C
ATOM   4135  O   ILE B 190      58.189  55.428  60.427  1.00 25.68           O
ATOM   4136  CB  ILE B 190      59.406  57.185  62.516  1.00 23.07           C
ATOM   4137  CG1 ILE B 190      59.960  58.473  63.114  1.00 23.07           C
ATOM   4138  CG2 ILE B 190      59.947  55.987  63.243  1.00 23.07           C
ATOM   4139  CD1 ILE B 190      59.427  58.803  64.450  1.00 23.07           C
ATOM   4140  N   LEU B 191      60.322  55.127  59.780  1.00 29.85           N
ATOM   4141  CA  LEU B 191      60.018  53.945  58.986  1.00 29.85           C
ATOM   4142  C   LEU B 191      59.479  52.821  59.864  1.00 29.85           C
ATOM   4143  O   LEU B 191      59.979  52.602  60.968  1.00 29.85           O
ATOM   4144  CB  LEU B 191      61.254  53.453  58.248  1.00 30.64           C
ATOM   4145  CG  LEU B 191      61.823  54.352  57.166  1.00 30.64           C
ATOM   4146  CD1 LEU B 191      63.067  53.728  56.591  1.00 30.64           C
ATOM   4147  CD2 LEU B 191      60.790  54.593  56.090  1.00 30.64           C
ATOM   4148  N   PRO B 192      58.479  52.085  59.397  1.00 36.17           N
ATOM   4149  CA  PRO B 192      57.919  50.972  60.169  1.00 36.17           C
ATOM   4150  C   PRO B 192      58.655  49.661  59.920  1.00 36.17           C
ATOM   4151  O   PRO B 192      58.045  48.615  59.710  1.00 36.17           O
ATOM   4152  CB  PRO B 192      56.480  50.903  59.653  1.00 36.16           C
ATOM   4153  CG  PRO B 192      56.618  51.301  58.223  1.00 36.16           C
ATOM   4154  CD  PRO B 192      57.782  52.257  58.113  1.00 36.16           C
ATOM   4155  N   ASP B 193      59.973  49.701  59.978  1.00 35.51           N
ATOM   4156  CA  ASP B 193      60.796  48.536  59.728  1.00 35.51           C
ATOM   4157  C   ASP B 193      61.410  48.066  61.033  1.00 35.51           C
ATOM   4158  O   ASP B 193      61.737  48.870  61.906  1.00 35.51           O
ATOM   4159  CB  ASP B 193      61.891  48.859  58.717  1.00 39.34           C
ATOM   4160  CG  ASP B 193      61.334  49.166  57.353  1.00 39.34           C
ATOM   4161  OD1 ASP B 193      60.177  48.788  57.089  1.00 39.34           O
ATOM   4162  OD2 ASP B 193      62.040  49.806  56.549  1.00 39.34           O
ATOM   4163  N   GLY B 194      61.554  46.753  61.163  1.00 34.15           N
ATOM   4164  CA  GLY B 194      62.092  46.156  62.368  1.00 34.15           C
ATOM   4165  C   GLY B 194      60.997  45.575  63.232  1.00 34.15           C
ATOM   4166  O   GLY B 194      59.803  45.706  62.961  1.00 34.15           O
ATOM   4167  N   ASP B 195      61.424  44.907  64.295  1.00 35.66           N
ATOM   4168  CA  ASP B 195      60.512  44.202  65.180  1.00 35.66           C
ATOM   4169  C   ASP B 195      60.106  45.018  66.402  1.00 35.66           C
ATOM   4170  O   ASP B 195      59.485  44.467  67.312  1.00 35.66           O
ATOM   4171  CB  ASP B 195      61.103  42.858  65.598  1.00 40.49           C
ATOM   4172  CG  ASP B 195      62.422  42.992  66.329  1.00 40.49           C
ATOM   4173  OD1 ASP B 195      62.946  44.114  66.429  1.00 40.49           O
ATOM   4174  OD2 ASP B 195      62.935  41.961  66.808  1.00 40.49           O
ATOM   4175  N   HIS B 196      60.461  46.301  66.460  1.00 30.65           N
ATOM   4176  CA  HIS B 196      60.110  47.126  67.608  1.00 30.65           C
ATOM   4177  C   HIS B 196      58.605  47.156  67.828  1.00 30.65           C
ATOM   4178  O   HIS B 196      57.814  47.037  66.895  1.00 30.65           O
ATOM   4179  CB  HIS B 196      60.616  48.555  67.430  1.00 29.28           C
ATOM   4180  CG  HIS B 196      60.027  49.262  66.251  1.00 29.28           C
ATOM   4181  ND1 HIS B 196      60.541  49.146  64.981  1.00 29.28           N
ATOM   4182  CD2 HIS B 196      58.941  50.059  66.145  1.00 29.28           C
ATOM   4183  CE1 HIS B 196      59.816  49.869  64.148  1.00 29.28           C
ATOM   4184  NE2 HIS B 196      58.834  50.427  64.828  1.00 29.28           N
ATOM   4185  N   ASP B 197      58.215  47.327  69.081  1.00 28.21           N
ATOM   4186  CA  ASP B 197      56.813  47.300  69.454  1.00 28.21           C
ATOM   4187  C   ASP B 197      56.222  48.708  69.428  1.00 28.21           C
ATOM   4188  O   ASP B 197      56.852  49.667  68.985  1.00 28.21           O
ATOM   4189  CB  ASP B 197      56.643  46.648  70.820  1.00 31.03           C
ATOM   4190  CG  ASP B 197      57.327  47.408  71.925  1.00 31.03           C
ATOM   4191  OD1 ASP B 197      58.104  48.338  71.648  1.00 31.03           O
ATOM   4192  OD2 ASP B 197      57.070  47.085  73.096  1.00 31.03           O
ATOM   4193  N   LEU B 198      54.994  48.838  69.920  1.00 24.54           N
ATOM   4194  CA  LEU B 198      54.282  50.103  69.832  1.00 24.54           C
ATOM   4195  C   LEU B 198      54.852  51.134  70.797  1.00 24.54           C
ATOM   4196  O   LEU B 198      54.952  52.317  70.455  1.00 24.54           O
ATOM   4197  CB  LEU B 198      52.801  49.873  70.098  1.00 25.32           C
ATOM   4198  CG  LEU B 198      51.866  51.069  70.034  1.00 25.32           C
ATOM   4199  CD1 LEU B 198      51.868  51.623  68.641  1.00 25.32           C
ATOM   4200  CD2 LEU B 198      50.470  50.669  70.435  1.00 25.32           C
ATOM   4201  N   LYS B 199      55.237  50.705  72.001  1.00 24.07           N
ATOM   4202  CA  LYS B 199      55.804  51.630  72.975  1.00 24.07           C
ATOM   4203  C   LYS B 199      57.072  52.276  72.454  1.00 24.07           C
ATOM   4204  O   LYS B 199      57.301  53.467  72.678  1.00 24.07           O
ATOM   4205  CB  LYS B 199      56.108  50.919  74.287  1.00 31.52           C
ATOM   4206  CG  LYS B 199      54.911  50.497  75.069  1.00 31.52           C
ATOM   4207  CD  LYS B 199      55.344  49.791  76.337  1.00 31.52           C
ATOM   4208  CE  LYS B 199      56.191  48.571  76.013  1.00 31.52           C
ATOM   4209  NZ  LYS B 199      55.480  47.555  75.188  1.00 31.52           N
ATOM   4210  N   ARG B 200      57.922  51.507  71.781  1.00 21.94           N
ATOM   4211  CA  ARG B 200      59.172  52.084  71.323  1.00 21.94           C
ATOM   4212  C   ARG B 200      58.939  53.066  70.187  1.00 21.94           C
ATOM   4213  O   ARG B 200      59.608  54.100  70.108  1.00 21.94           O
ATOM   4214  CB  ARG B 200      60.150  51.009  70.886  1.00 31.65           C
ATOM   4215  CG  ARG B 200      61.456  51.650  70.599  1.00 31.65           C
ATOM   4216  CD  ARG B 200      62.503  50.761  70.100  1.00 31.65           C
ATOM   4217  NE  ARG B 200      63.709  51.549  69.905  1.00 31.65           N
ATOM   4218  CZ  ARG B 200      64.844  51.061  69.436  1.00 31.65           C
ATOM   4219  NH1 ARG B 200      64.916  49.789  69.082  1.00 31.65           N
ATOM   4220  NH2 ARG B 200      65.896  51.853  69.286  1.00 31.65           N
ATOM   4221  N   CYS B 201      57.990  52.765  69.304  1.00 19.56           N
ATOM   4222  CA  CYS B 201      57.637  53.720  68.266  1.00 19.56           C
ATOM   4223  C   CYS B 201      57.073  54.996  68.868  1.00 19.56           C
ATOM   4224  O   CYS B 201      57.372  56.089  68.393  1.00 19.56           O
ATOM   4225  CB  CYS B 201      56.644  53.104  67.285  1.00 22.51           C
ATOM   4226  SG  CYS B 201      56.194  54.192  65.924  1.00 22.51           S
ATOM   4227  N   GLN B 202      56.262  54.881  69.917  1.00 17.83           N
ATOM   4228  CA  GLN B 202      55.743  56.080  70.563  1.00 17.83           C
ATOM   4229  C   GLN B 202      56.865  56.904  71.181  1.00 17.83           C
ATOM   4230  O   GLN B 202      56.895  58.130  71.043  1.00 17.83           O
ATOM   4231  CB  GLN B 202      54.704  55.710  71.614  1.00 18.17           C
ATOM   4232  CG  GLN B 202      54.017  56.904  72.202  1.00 18.17           C
ATOM   4233  CD  GLN B 202      52.884  56.551  73.119  1.00 18.17           C
ATOM   4234  OE1 GLN B 202      52.499  55.399  73.239  1.00 18.17           O
ATOM   4235  NE2 GLN B 202      52.349  57.545  73.785  1.00 18.17           N
ATOM   4236  N   TYR B 203      57.807  56.243  71.847  1.00 16.95           N
ATOM   4237  CA  TYR B 203      58.937  56.940  72.444  1.00 16.95           C
ATOM   4238  C   TYR B 203      59.747  57.685  71.391  1.00 16.95           C
ATOM   4239  O   TYR B 203      60.050  58.875  71.544  1.00 16.95           O
ATOM   4240  CB  TYR B 203      59.808  55.937  73.192  1.00 22.28           C
ATOM   4241  CG  TYR B 203      61.068  56.511  73.760  1.00 22.28           C
ATOM   4242  CD1 TYR B 203      61.081  57.125  74.992  1.00 22.28           C
ATOM   4243  CD2 TYR B 203      62.239  56.471  73.042  1.00 22.28           C
ATOM   4244  CE1 TYR B 203      62.234  57.653  75.501  1.00 22.28           C
ATOM   4245  CE2 TYR B 203      63.380  57.001  73.530  1.00 22.28           C
ATOM   4246  CZ  TYR B 203      63.382  57.589  74.760  1.00 22.28           C
ATOM   4247  OH  TYR B 203      64.551  58.115  75.247  1.00 22.28           O
ATOM   4248  N   VAL B 204      60.104  56.997  70.308  1.00 15.28           N
ATOM   4249  CA  VAL B 204      60.921  57.617  69.275  1.00 15.28           C
ATOM   4250  C   VAL B 204      60.162  58.742  68.589  1.00 15.28           C
ATOM   4251  O   VAL B 204      60.726  59.800  68.308  1.00 15.28           O
ATOM   4252  CB  VAL B 204      61.406  56.558  68.272  1.00 17.13           C
ATOM   4253  CG1 VAL B 204      62.122  57.211  67.117  1.00 17.13           C
ATOM   4254  CG2 VAL B 204      62.319  55.576  68.960  1.00 17.13           C
ATOM   4255  N   THR B 205      58.875  58.544  68.327  1.00 13.81           N
ATOM   4256  CA  THR B 205      58.081  59.584  67.691  1.00 13.81           C
ATOM   4257  C   THR B 205      58.030  60.839  68.552  1.00 13.81           C
ATOM   4258  O   THR B 205      58.175  61.952  68.041  1.00 13.81           O
ATOM   4259  CB  THR B 205      56.676  59.063  67.396  1.00 15.24           C
ATOM   4260  OG1 THR B 205      56.766  57.937  66.525  1.00 15.24           O
ATOM   4261  CG2 THR B 205      55.838  60.114  66.733  1.00 15.24           C
ATOM   4262  N   GLU B 206      57.867  60.678  69.862  1.00 12.75           N
ATOM   4263  CA  GLU B 206      57.864  61.843  70.738  1.00 12.75           C
ATOM   4264  C   GLU B 206      59.216  62.545  70.750  1.00 12.75           C
ATOM   4265  O   GLU B 206      59.272  63.776  70.719  1.00 12.75           O
ATOM   4266  CB  GLU B 206      57.427  61.437  72.139  1.00 18.45           C
ATOM   4267  CG  GLU B 206      55.976  61.048  72.180  1.00 18.45           C
ATOM   4268  CD  GLU B 206      55.536  60.412  73.487  1.00 18.45           C
ATOM   4269  OE1 GLU B 206      56.392  60.109  74.344  1.00 18.45           O
ATOM   4270  OE2 GLU B 206      54.319  60.189  73.650  1.00 18.45           O
ATOM   4271  N   LYS B 207      60.317  61.796  70.758  1.00 12.17           N
ATOM   4272  CA  LYS B 207      61.622  62.453  70.713  1.00 12.17           C
ATOM   4273  C   LYS B 207      61.818  63.225  69.415  1.00 12.17           C
ATOM   4274  O   LYS B 207      62.274  64.375  69.420  1.00 12.17           O
ATOM   4275  CB  LYS B 207      62.743  61.437  70.901  1.00 16.46           C
ATOM   4276  CG  LYS B 207      62.733  60.745  72.229  1.00 16.46           C
ATOM   4277  CD  LYS B 207      62.832  61.745  73.349  1.00 16.46           C
ATOM   4278  CE  LYS B 207      62.867  61.060  74.694  1.00 16.46           C
ATOM   4279  NZ  LYS B 207      62.864  62.032  75.802  1.00 16.46           N
ATOM   4280  N   VAL B 208      61.469  62.606  68.292  1.00 11.09           N
ATOM   4281  CA  VAL B 208      61.653  63.238  66.993  1.00 11.09           C
ATOM   4282  C   VAL B 208      60.818  64.503  66.887  1.00 11.09           C
ATOM   4283  O   VAL B 208      61.305  65.546  66.453  1.00 11.09           O
ATOM   4284  CB  VAL B 208      61.325  62.244  65.867  1.00 11.89           C
ATOM   4285  CG1 VAL B 208      61.315  62.932  64.537  1.00 11.89           C
ATOM   4286  CG2 VAL B 208      62.327  61.132  65.876  1.00 11.89           C
ATOM   4287  N   LEU B 209      59.557  64.439  67.299  1.00  9.40           N
ATOM   4288  CA  LEU B 209      58.712  65.618  67.179  1.00  9.40           C
ATOM   4289  C   LEU B 209      59.150  66.726  68.127  1.00  9.40           C
ATOM   4290  O   LEU B 209      59.076  67.906  67.773  1.00  9.40           O
ATOM   4291  CB  LEU B 209      57.254  65.255  67.410  1.00 11.43           C
ATOM   4292  CG  LEU B 209      56.606  64.363  66.355  1.00 11.43           C
ATOM   4293  CD1 LEU B 209      55.185  64.058  66.729  1.00 11.43           C
ATOM   4294  CD2 LEU B 209      56.677  65.013  65.007  1.00 11.43           C
ATOM   4295  N   ALA B 210      59.624  66.376  69.324  1.00  8.32           N
ATOM   4296  CA  ALA B 210      60.160  67.400  70.213  1.00  8.32           C
ATOM   4297  C   ALA B 210      61.331  68.123  69.562  1.00  8.32           C
ATOM   4298  O   ALA B 210      61.395  69.356  69.570  1.00  8.32           O
ATOM   4299  CB  ALA B 210      60.575  66.792  71.547  1.00  7.07           C
ATOM   4300  N   ALA B 211      62.250  67.372  68.960  1.00  8.14           N
ATOM   4301  CA  ALA B 211      63.376  68.016  68.295  1.00  8.14           C
ATOM   4302  C   ALA B 211      62.921  68.858  67.111  1.00  8.14           C
ATOM   4303  O   ALA B 211      63.456  69.942  66.875  1.00  8.14           O
ATOM   4304  CB  ALA B 211      64.388  66.978  67.844  1.00  7.28           C
ATOM   4305  N   VAL B 212      61.932  68.374  66.361  1.00  8.04           N
ATOM   4306  CA  VAL B 212      61.438  69.110  65.204  1.00  8.04           C
ATOM   4307  C   VAL B 212      60.870  70.457  65.624  1.00  8.04           C
ATOM   4308  O   VAL B 212      61.196  71.488  65.035  1.00  8.04           O
ATOM   4309  CB  VAL B 212      60.406  68.274  64.427  1.00  8.49           C
ATOM   4310  CG1 VAL B 212      59.682  69.124  63.418  1.00  8.49           C
ATOM   4311  CG2 VAL B 212      61.090  67.138  63.715  1.00  8.49           C
ATOM   4312  N   TYR B 213      60.020  70.478  66.647  1.00  8.49           N
ATOM   4313  CA  TYR B 213      59.432  71.761  67.006  1.00  8.49           C
ATOM   4314  C   TYR B 213      60.409  72.668  67.728  1.00  8.49           C
ATOM   4315  O   TYR B 213      60.292  73.890  67.618  1.00  8.49           O
ATOM   4316  CB  TYR B 213      58.134  71.568  67.779  1.00 11.02           C
ATOM   4317  CG  TYR B 213      57.094  71.205  66.785  1.00 11.02           C
ATOM   4318  CD1 TYR B 213      56.490  72.189  66.026  1.00 11.02           C
ATOM   4319  CD2 TYR B 213      56.780  69.889  66.523  1.00 11.02           C
ATOM   4320  CE1 TYR B 213      55.589  71.879  65.070  1.00 11.02           C
ATOM   4321  CE2 TYR B 213      55.873  69.570  65.570  1.00 11.02           C
ATOM   4322  CZ  TYR B 213      55.277  70.570  64.843  1.00 11.02           C
ATOM   4323  OH  TYR B 213      54.360  70.252  63.885  1.00 11.02           O
ATOM   4324  N   LYS B 214      61.406  72.116  68.408  1.00  8.33           N
ATOM   4325  CA  LYS B 214      62.447  72.992  68.916  1.00  8.33           C
ATOM   4326  C   LYS B 214      63.224  73.637  67.772  1.00  8.33           C
ATOM   4327  O   LYS B 214      63.534  74.830  67.823  1.00  8.33           O
ATOM   4328  CB  LYS B 214      63.378  72.233  69.857  1.00  8.78           C
ATOM   4329  CG  LYS B 214      64.419  73.113  70.492  1.00  8.78           C
ATOM   4330  CD  LYS B 214      63.751  74.287  71.192  1.00  8.78           C
ATOM   4331  CE  LYS B 214      64.665  74.975  72.167  1.00  8.78           C
ATOM   4332  NZ  LYS B 214      65.879  75.482  71.526  1.00  8.78           N
ATOM   4333  N   ALA B 215      63.524  72.875  66.721  1.00  8.47           N
ATOM   4334  CA  ALA B 215      64.223  73.450  65.579  1.00  8.47           C
ATOM   4335  C   ALA B 215      63.368  74.489  64.867  1.00  8.47           C
ATOM   4336  O   ALA B 215      63.876  75.529  64.455  1.00  8.47           O
ATOM   4337  CB  ALA B 215      64.657  72.353  64.613  1.00  8.38           C
ATOM   4338  N   LEU B 216      62.070  74.235  64.725  1.00  8.84           N
ATOM   4339  CA  LEU B 216      61.200  75.211  64.087  1.00  8.84           C
ATOM   4340  C   LEU B 216      61.090  76.483  64.908  1.00  8.84           C
ATOM   4341  O   LEU B 216      60.967  77.569  64.345  1.00  8.84           O
ATOM   4342  CB  LEU B 216      59.814  74.628  63.844  1.00  9.36           C
ATOM   4343  CG  LEU B 216      59.689  73.449  62.885  1.00  9.36           C
ATOM   4344  CD1 LEU B 216      58.264  72.979  62.816  1.00  9.36           C
ATOM   4345  CD2 LEU B 216      60.201  73.802  61.529  1.00  9.36           C
ATOM   4346  N   SER B 217      61.138  76.372  66.230  1.00  9.89           N
ATOM   4347  CA  SER B 217      61.206  77.568  67.055  1.00  9.89           C
ATOM   4348  C   SER B 217      62.520  78.313  66.848  1.00  9.89           C
ATOM   4349  O   SER B 217      62.523  79.537  66.717  1.00  9.89           O
ATOM   4350  CB  SER B 217      61.012  77.198  68.519  1.00  9.73           C
ATOM   4351  OG  SER B 217      61.203  78.321  69.339  1.00  9.73           O
ATOM   4352  N   ASP B 218      63.639  77.592  66.795  1.00 10.31           N
ATOM   4353  CA  ASP B 218      64.937  78.236  66.635  1.00 10.31           C
ATOM   4354  C   ASP B 218      65.050  78.997  65.319  1.00 10.31           C
ATOM   4355  O   ASP B 218      65.709  80.035  65.262  1.00 10.31           O
ATOM   4356  CB  ASP B 218      66.057  77.202  66.718  1.00 13.03           C
ATOM   4357  CG  ASP B 218      66.223  76.624  68.101  1.00 13.03           C
ATOM   4358  OD1 ASP B 218      65.702  77.203  69.071  1.00 13.03           O
ATOM   4359  OD2 ASP B 218      66.884  75.580  68.226  1.00 13.03           O
ATOM   4360  N   HIS B 219      64.434  78.497  64.260  1.00 10.82           N
ATOM   4361  CA  HIS B 219      64.503  79.102  62.940  1.00 10.82           C
ATOM   4362  C   HIS B 219      63.390  80.095  62.676  1.00 10.82           C
ATOM   4363  O   HIS B 219      63.243  80.537  61.540  1.00 10.82           O
ATOM   4364  CB  HIS B 219      64.500  78.019  61.868  1.00 11.27           C
ATOM   4365  CG  HIS B 219      65.790  77.281  61.758  1.00 11.27           C
ATOM   4366  ND1 HIS B 219      66.192  76.341  62.678  1.00 11.27           N
ATOM   4367  CD2 HIS B 219      66.754  77.319  60.815  1.00 11.27           C
ATOM   4368  CE1 HIS B 219      67.359  75.848  62.315  1.00 11.27           C
ATOM   4369  NE2 HIS B 219      67.720  76.422  61.186  1.00 11.27           N
ATOM   4370  N   HIS B 220      62.586  80.416  63.683  1.00 10.99           N
ATOM   4371  CA  HIS B 220      61.563  81.456  63.606  1.00 10.99           C
ATOM   4372  C   HIS B 220      60.449  81.083  62.637  1.00 10.99           C
ATOM   4373  O   HIS B 220      59.930  81.932  61.927  1.00 10.99           O
ATOM   4374  CB  HIS B 220      62.161  82.807  63.210  1.00 14.51           C
ATOM   4375  CG  HIS B 220      63.425  83.141  63.927  1.00 14.51           C
ATOM   4376  ND1 HIS B 220      63.484  83.350  65.285  1.00 14.51           N
ATOM   4377  CD2 HIS B 220      64.685  83.307  63.467  1.00 14.51           C
ATOM   4378  CE1 HIS B 220      64.728  83.618  65.631  1.00 14.51           C
ATOM   4379  NE2 HIS B 220      65.475  83.601  64.546  1.00 14.51           N
ATOM   4380  N   ILE B 221      60.074  79.824  62.607  1.00 10.79           N
ATOM   4381  CA  ILE B 221      59.022  79.368  61.711  1.00 10.79           C
ATOM   4382  C   ILE B 221      57.675  79.781  62.269  1.00 10.79           C
ATOM   4383  O   ILE B 221      57.439  79.717  63.475  1.00 10.79           O
ATOM   4384  CB  ILE B 221      59.093  77.845  61.519  1.00  9.48           C
ATOM   4385  CG1 ILE B 221      60.471  77.438  61.023  1.00  9.48           C
ATOM   4386  CG2 ILE B 221      57.994  77.364  60.593  1.00  9.48           C
ATOM   4387  CD1 ILE B 221      60.877  78.119  59.814  1.00  9.48           C
ATOM   4388  N   TYR B 222      56.774  80.177  61.388  1.00 12.43           N
ATOM   4389  CA  TYR B 222      55.428  80.560  61.771  1.00 12.43           C
ATOM   4390  C   TYR B 222      54.554  79.313  61.719  1.00 12.43           C
ATOM   4391  O   TYR B 222      54.249  78.806  60.641  1.00 12.43           O
ATOM   4392  CB  TYR B 222      54.941  81.662  60.842  1.00 15.88           C
ATOM   4393  CG  TYR B 222      53.522  82.090  61.005  1.00 15.88           C
ATOM   4394  CD1 TYR B 222      53.104  82.742  62.147  1.00 15.88           C
ATOM   4395  CD2 TYR B 222      52.620  81.927  59.981  1.00 15.88           C
ATOM   4396  CE1 TYR B 222      51.818  83.157  62.282  1.00 15.88           C
ATOM   4397  CE2 TYR B 222      51.336  82.343  60.106  1.00 15.88           C
ATOM   4398  CZ  TYR B 222      50.938  82.960  61.256  1.00 15.88           C
ATOM   4399  OH  TYR B 222      49.646  83.379  61.386  1.00 15.88           O
ATOM   4400  N   LEU B 223      54.144  78.824  62.887  1.00 13.25           N
ATOM   4401  CA  LEU B 223      53.565  77.488  62.958  1.00 13.25           C
ATOM   4402  C   LEU B 223      52.156  77.449  62.407  1.00 13.25           C
ATOM   4403  O   LEU B 223      51.734  76.422  61.880  1.00 13.25           O
ATOM   4404  CB  LEU B 223      53.569  76.968  64.386  1.00 13.03           C
ATOM   4405  CG  LEU B 223      54.918  76.690  65.033  1.00 13.03           C
ATOM   4406  CD1 LEU B 223      54.696  76.239  66.441  1.00 13.03           C
ATOM   4407  CD2 LEU B 223      55.705  75.669  64.263  1.00 13.03           C
ATOM   4408  N   GLU B 224      51.420  78.549  62.520  1.00 14.32           N
ATOM   4409  CA  GLU B 224      50.100  78.636  61.923  1.00 14.32           C
ATOM   4410  C   GLU B 224      50.149  78.487  60.413  1.00 14.32           C
ATOM   4411  O   GLU B 224      49.128  78.180  59.802  1.00 14.32           O
ATOM   4412  CB  GLU B 224      49.451  79.961  62.299  1.00 15.61           C
ATOM   4413  CG  GLU B 224      49.129  80.135  63.774  1.00 15.61           C
ATOM   4414  CD  GLU B 224      50.317  80.573  64.634  1.00 15.61           C
ATOM   4415  OE1 GLU B 224      51.471  80.525  64.173  1.00 15.61           O
ATOM   4416  OE2 GLU B 224      50.082  81.013  65.771  1.00 15.61           O
ATOM   4417  N   GLY B 225      51.306  78.702  59.805  1.00 13.06           N
ATOM   4418  CA  GLY B 225      51.490  78.516  58.388  1.00 13.06           C
ATOM   4419  C   GLY B 225      52.209  77.241  58.011  1.00 13.06           C
ATOM   4420  O   GLY B 225      52.859  77.199  56.973  1.00 13.06           O
ATOM   4421  N   THR B 226      52.161  76.218  58.853  1.00 13.50           N
ATOM   4422  CA  THR B 226      52.785  74.939  58.558  1.00 13.50           C
ATOM   4423  C   THR B 226      51.772  73.825  58.736  1.00 13.50           C
ATOM   4424  O   THR B 226      50.711  74.003  59.330  1.00 13.50           O
ATOM   4425  CB  THR B 226      54.001  74.636  59.452  1.00 14.80           C
ATOM   4426  OG1 THR B 226      53.601  74.608  60.821  1.00 14.80           O
ATOM   4427  CG2 THR B 226      55.074  75.643  59.276  1.00 14.80           C
ATOM   4428  N   LEU B 227      52.123  72.665  58.219  1.00 14.72           N
ATOM   4429  CA  LEU B 227      51.384  71.444  58.462  1.00 14.72           C
ATOM   4430  C   LEU B 227      52.369  70.379  58.901  1.00 14.72           C
ATOM   4431  O   LEU B 227      53.554  70.447  58.584  1.00 14.72           O
ATOM   4432  CB  LEU B 227      50.622  70.990  57.217  1.00 15.23           C
ATOM   4433  CG  LEU B 227      49.570  71.956  56.677  1.00 15.23           C
ATOM   4434  CD1 LEU B 227      48.985  71.438  55.395  1.00 15.23           C
ATOM   4435  CD2 LEU B 227      48.492  72.176  57.680  1.00 15.23           C
ATOM   4436  N   LEU B 228      51.881  69.398  59.637  1.00 16.40           N
ATOM   4437  CA  LEU B 228      52.707  68.280  60.055  1.00 16.40           C
ATOM   4438  C   LEU B 228      52.259  67.015  59.334  1.00 16.40           C
ATOM   4439  O   LEU B 228      51.063  66.766  59.195  1.00 16.40           O
ATOM   4440  CB  LEU B 228      52.639  68.092  61.569  1.00 15.16           C
ATOM   4441  CG  LEU B 228      53.451  66.935  62.150  1.00 15.16           C
ATOM   4442  CD1 LEU B 228      54.935  67.137  61.940  1.00 15.16           C
ATOM   4443  CD2 LEU B 228      53.139  66.761  63.599  1.00 15.16           C
ATOM   4444  N   LYS B 229      53.218  66.227  58.856  1.00 19.88           N
ATOM   4445  CA  LYS B 229      52.943  64.942  58.211  1.00 19.88           C
ATOM   4446  C   LYS B 229      53.764  63.849  58.878  1.00 19.88           C
ATOM   4447  O   LYS B 229      54.838  63.475  58.394  1.00 19.88           O
ATOM   4448  CB  LYS B 229      53.228  64.998  56.712  1.00 25.82           C
ATOM   4449  CG  LYS B 229      52.899  63.720  55.972  1.00 25.82           C
ATOM   4450  CD  LYS B 229      53.038  63.877  54.478  1.00 25.82           C
ATOM   4451  CE  LYS B 229      52.694  62.580  53.765  1.00 25.82           C
ATOM   4452  NZ  LYS B 229      52.752  62.682  52.279  1.00 25.82           N
ATOM   4453  N   PRO B 230      53.300  63.325  60.001  1.00 21.58           N
ATOM   4454  CA  PRO B 230      54.044  62.278  60.697  1.00 21.58           C
ATOM   4455  C   PRO B 230      53.587  60.880  60.293  1.00 21.58           C
ATOM   4456  O   PRO B 230      52.589  60.695  59.600  1.00 21.58           O
ATOM   4457  CB  PRO B 230      53.693  62.551  62.158  1.00 18.79           C
ATOM   4458  CG  PRO B 230      52.302  63.048  62.088  1.00 18.79           C
ATOM   4459  CD  PRO B 230      52.117  63.740  60.763  1.00 18.79           C
ATOM   4460  N   ASN B 231      54.304  59.890  60.806  1.00 22.64           N
ATOM   4461  CA  ASN B 231      53.808  58.529  60.777  1.00 22.64           C
ATOM   4462  C   ASN B 231      52.743  58.365  61.848  1.00 22.64           C
ATOM   4463  O   ASN B 231      52.717  59.092  62.839  1.00 22.64           O
ATOM   4464  CB  ASN B 231      54.933  57.520  61.016  1.00 26.27           C
ATOM   4465  CG  ASN B 231      55.543  57.617  62.423  1.00 26.27           C
ATOM   4466  OD1 ASN B 231      55.465  58.642  63.087  1.00 26.27           O
ATOM   4467  ND2 ASN B 231      56.097  56.521  62.892  1.00 26.27           N
ATOM   4468  N   MET B 232      51.841  57.421  61.631  1.00 23.79           N
ATOM   4469  CA  MET B 232      51.076  56.912  62.753  1.00 23.79           C
ATOM   4470  C   MET B 232      51.996  56.090  63.641  1.00 23.79           C
ATOM   4471  O   MET B 232      52.974  55.503  63.182  1.00 23.79           O
ATOM   4472  CB  MET B 232      49.900  56.064  62.283  1.00 27.00           C
ATOM   4473  CG  MET B 232      48.825  56.841  61.567  1.00 27.00           C
ATOM   4474  SD  MET B 232      47.488  55.796  60.983  1.00 27.00           S
ATOM   4475  CE  MET B 232      46.437  56.986  60.162  1.00 27.00           C
ATOM   4476  N   VAL B 233      51.691  56.060  64.928  1.00 22.60           N
ATOM   4477  CA  VAL B 233      52.501  55.279  65.849  1.00 22.60           C
ATOM   4478  C   VAL B 233      51.988  53.848  65.766  1.00 22.60           C
ATOM   4479  O   VAL B 233      50.854  53.562  66.143  1.00 22.60           O
ATOM   4480  CB  VAL B 233      52.422  55.833  67.275  1.00 20.83           C
ATOM   4481  CG1 VAL B 233      53.198  54.970  68.226  1.00 20.83           C
ATOM   4482  CG2 VAL B 233      52.931  57.258  67.310  1.00 20.83           C
ATOM   4483  N   THR B 234      52.820  52.954  65.259  1.00 25.46           N
ATOM   4484  CA  THR B 234      52.449  51.580  64.968  1.00 25.46           C
ATOM   4485  C   THR B 234      53.650  50.707  65.284  1.00 25.46           C
ATOM   4486  O   THR B 234      54.787  51.185  65.272  1.00 25.46           O
ATOM   4487  CB  THR B 234      52.039  51.369  63.499  1.00 27.65           C
ATOM   4488  OG1 THR B 234      53.145  51.650  62.637  1.00 27.65           O
ATOM   4489  CG2 THR B 234      50.864  52.248  63.103  1.00 27.65           C
ATOM   4490  N   PRO B 235      53.434  49.430  65.563  1.00 27.54           N
ATOM   4491  CA  PRO B 235      54.571  48.529  65.739  1.00 27.54           C
ATOM   4492  C   PRO B 235      55.309  48.344  64.429  1.00 27.54           C
ATOM   4493  O   PRO B 235      54.794  48.632  63.350  1.00 27.54           O
ATOM   4494  CB  PRO B 235      53.914  47.228  66.198  1.00 27.85           C
ATOM   4495  CG  PRO B 235      52.575  47.286  65.589  1.00 27.85           C
ATOM   4496  CD  PRO B 235      52.159  48.708  65.690  1.00 27.85           C
ATOM   4497  N   GLY B 236      56.542  47.874  64.534  1.00 31.27           N
ATOM   4498  CA  GLY B 236      57.284  47.519  63.345  1.00 31.27           C
ATOM   4499  C   GLY B 236      56.619  46.394  62.578  1.00 31.27           C
ATOM   4500  O   GLY B 236      55.769  45.670  63.092  1.00 31.27           O
ATOM   4501  N   HIS B 237      57.010  46.260  61.312  1.00 36.09           N
ATOM   4502  CA  HIS B 237      56.435  45.215  60.470  1.00 36.09           C
ATOM   4503  C   HIS B 237      56.696  43.827  61.033  1.00 36.09           C
ATOM   4504  O   HIS B 237      55.835  42.947  60.952  1.00 36.09           O
ATOM   4505  CB  HIS B 237      56.985  45.319  59.053  1.00 42.09           C
ATOM   4506  CG  HIS B 237      56.439  46.473  58.278  1.00 42.09           C
ATOM   4507  ND1 HIS B 237      57.060  46.974  57.155  1.00 42.09           N
ATOM   4508  CD2 HIS B 237      55.309  47.199  58.438  1.00 42.09           C
ATOM   4509  CE1 HIS B 237      56.348  47.975  56.671  1.00 42.09           C
ATOM   4510  NE2 HIS B 237      55.279  48.131  57.431  1.00 42.09           N
ATOM   4511  N   ALA B 238      57.864  43.615  61.620  1.00 37.33           N
ATOM   4512  CA  ALA B 238      58.258  42.307  62.113  1.00 37.33           C
ATOM   4513  C   ALA B 238      57.840  42.050  63.553  1.00 37.33           C
ATOM   4514  O   ALA B 238      58.204  41.011  64.103  1.00 37.33           O
ATOM   4515  CB  ALA B 238      59.769  42.137  61.982  1.00 35.68           C
ATOM   4516  N   CYS B 239      57.104  42.960  64.180  1.00 38.92           N
ATOM   4517  CA  CYS B 239      56.715  42.775  65.572  1.00 38.92           C
ATOM   4518  C   CYS B 239      55.642  41.699  65.686  1.00 38.92           C
ATOM   4519  O   CYS B 239      54.641  41.730  64.969  1.00 38.92           O
ATOM   4520  CB  CYS B 239      56.209  44.093  66.159  1.00 36.74           C
ATOM   4521  SG  CYS B 239      55.762  44.032  67.892  1.00 36.74           S
ATOM   4522  N   THR B 240      55.849  40.747  66.595  1.00 41.80           N
ATOM   4523  CA  THR B 240      54.893  39.656  66.749  1.00 41.80           C
ATOM   4524  C   THR B 240      53.677  40.083  67.555  1.00 41.80           C
ATOM   4525  O   THR B 240      52.558  39.653  67.262  1.00 41.80           O
ATOM   4526  CB  THR B 240      55.554  38.452  67.413  1.00 42.71           C
ATOM   4527  OG1 THR B 240      56.009  38.813  68.721  1.00 42.71           O
ATOM   4528  CG2 THR B 240      56.732  37.979  66.585  1.00 42.71           C
ATOM   4529  N   GLN B 241      53.877  40.911  68.574  1.00 40.15           N
ATOM   4530  CA  GLN B 241      52.761  41.395  69.368  1.00 40.15           C
ATOM   4531  C   GLN B 241      51.756  42.115  68.482  1.00 40.15           C
ATOM   4532  O   GLN B 241      52.109  42.756  67.493  1.00 40.15           O
ATOM   4533  CB  GLN B 241      53.266  42.322  70.471  1.00 41.66           C
ATOM   4534  CG  GLN B 241      52.196  42.782  71.437  1.00 41.66           C
ATOM   4535  CD  GLN B 241      52.767  43.566  72.593  1.00 41.66           C
ATOM   4536  OE1 GLN B 241      53.983  43.699  72.724  1.00 41.66           O
ATOM   4537  NE2 GLN B 241      51.893  44.098  73.439  1.00 41.66           N
ATOM   4538  N   LYS B 242      50.488  41.991  68.834  1.00 38.88           N
ATOM   4539  CA  LYS B 242      49.403  42.540  68.042  1.00 38.88           C
ATOM   4540  C   LYS B 242      48.681  43.630  68.816  1.00 38.88           C
ATOM   4541  O   LYS B 242      48.621  43.607  70.045  1.00 38.88           O
ATOM   4542  CB  LYS B 242      48.436  41.436  67.634  1.00 43.66           C
ATOM   4543  CG  LYS B 242      49.115  40.384  66.781  1.00 43.66           C
ATOM   4544  CD  LYS B 242      49.417  40.939  65.407  1.00 43.66           C
ATOM   4545  CE  LYS B 242      50.147  39.934  64.538  1.00 43.66           C
ATOM   4546  NZ  LYS B 242      51.563  39.771  64.975  1.00 43.66           N
ATOM   4547  N   TYR B 243      48.135  44.586  68.079  1.00 33.69           N
ATOM   4548  CA  TYR B 243      47.561  45.781  68.670  1.00 33.69           C
ATOM   4549  C   TYR B 243      46.250  46.094  67.983  1.00 33.69           C
ATOM   4550  O   TYR B 243      46.132  45.935  66.769  1.00 33.69           O
ATOM   4551  CB  TYR B 243      48.512  46.968  68.529  1.00 32.38           C
ATOM   4552  CG  TYR B 243      49.832  46.762  69.207  1.00 32.38           C
ATOM   4553  CD1 TYR B 243      49.995  47.059  70.542  1.00 32.38           C
ATOM   4554  CD2 TYR B 243      50.914  46.262  68.511  1.00 32.38           C
ATOM   4555  CE1 TYR B 243      51.195  46.873  71.161  1.00 32.38           C
ATOM   4556  CE2 TYR B 243      52.115  46.069  69.127  1.00 32.38           C
ATOM   4557  CZ  TYR B 243      52.249  46.379  70.450  1.00 32.38           C
ATOM   4558  OH  TYR B 243      53.451  46.193  71.067  1.00 32.38           O
ATOM   4559  N   SER B 244      45.271  46.540  68.754  1.00 31.65           N
ATOM   4560  CA  SER B 244      44.018  46.944  68.149  1.00 31.65           C
ATOM   4561  C   SER B 244      44.186  48.300  67.476  1.00 31.65           C
ATOM   4562  O   SER B 244      45.223  48.957  67.583  1.00 31.65           O
ATOM   4563  CB  SER B 244      42.912  46.981  69.194  1.00 31.32           C
ATOM   4564  OG  SER B 244      43.173  47.956  70.175  1.00 31.32           O
ATOM   4565  N   HIS B 245      43.135  48.740  66.793  1.00 30.40           N
ATOM   4566  CA  HIS B 245      43.177  50.054  66.175  1.00 30.40           C
ATOM   4567  C   HIS B 245      43.034  51.151  67.212  1.00 30.40           C
ATOM   4568  O   HIS B 245      43.607  52.227  67.048  1.00 30.40           O
ATOM   4569  CB  HIS B 245      42.094  50.170  65.110  1.00 33.22           C
ATOM   4570  CG  HIS B 245      42.223  49.158  64.022  1.00 33.22           C
ATOM   4571  ND1 HIS B 245      43.232  49.195  63.086  1.00 33.22           N
ATOM   4572  CD2 HIS B 245      41.482  48.064  63.734  1.00 33.22           C
ATOM   4573  CE1 HIS B 245      43.099  48.175  62.260  1.00 33.22           C
ATOM   4574  NE2 HIS B 245      42.047  47.472  62.633  1.00 33.22           N
ATOM   4575  N   GLU B 246      42.297  50.892  68.288  1.00 29.43           N
ATOM   4576  CA  GLU B 246      42.176  51.875  69.353  1.00 29.43           C
ATOM   4577  C   GLU B 246      43.493  52.077  70.088  1.00 29.43           C
ATOM   4578  O   GLU B 246      43.744  53.167  70.607  1.00 29.43           O
ATOM   4579  CB  GLU B 246      41.068  51.486  70.342  1.00 36.38           C
ATOM   4580  CG  GLU B 246      39.689  51.064  69.775  1.00 36.38           C
ATOM   4581  CD  GLU B 246      39.688  49.915  68.760  1.00 36.38           C
ATOM   4582  OE1 GLU B 246      40.738  49.290  68.530  1.00 36.38           O
ATOM   4583  OE2 GLU B 246      38.627  49.652  68.164  1.00 36.38           O
ATOM   4584  N   GLU B 247      44.341  51.053  70.144  1.00 28.11           N
ATOM   4585  CA  GLU B 247      45.638  51.203  70.790  1.00 28.11           C
ATOM   4586  C   GLU B 247      46.618  51.966  69.912  1.00 28.11           C
ATOM   4587  O   GLU B 247      47.394  52.781  70.415  1.00 28.11           O
ATOM   4588  CB  GLU B 247      46.191  49.833  71.170  1.00 34.28           C
ATOM   4589  CG  GLU B 247      45.387  49.204  72.286  1.00 34.28           C
ATOM   4590  CD  GLU B 247      45.777  47.775  72.600  1.00 34.28           C
ATOM   4591  OE1 GLU B 247      46.512  47.159  71.805  1.00 34.28           O
ATOM   4592  OE2 GLU B 247      45.335  47.268  73.653  1.00 34.28           O
ATOM   4593  N   ILE B 248      46.594  51.718  68.607  1.00 24.05           N
ATOM   4594  CA  ILE B 248      47.386  52.511  67.678  1.00 24.05           C
ATOM   4595  C   ILE B 248      46.925  53.962  67.678  1.00 24.05           C
ATOM   4596  O   ILE B 248      47.741  54.889  67.632  1.00 24.05           O
ATOM   4597  CB  ILE B 248      47.317  51.885  66.277  1.00 26.54           C
ATOM   4598  CG1 ILE B 248      48.157  50.612  66.236  1.00 26.54           C
ATOM   4599  CG2 ILE B 248      47.708  52.881  65.212  1.00 26.54           C
ATOM   4600  CD1 ILE B 248      47.928  49.785  65.018  1.00 26.54           C
ATOM   4601  N   ALA B 249      45.616  54.177  67.746  1.00 22.94           N
ATOM   4602  CA  ALA B 249      45.080  55.529  67.761  1.00 22.94           C
ATOM   4603  C   ALA B 249      45.445  56.253  69.047  1.00 22.94           C
ATOM   4604  O   ALA B 249      45.831  57.424  69.018  1.00 22.94           O
ATOM   4605  CB  ALA B 249      43.569  55.491  67.583  1.00 24.06           C
ATOM   4606  N   MET B 250      45.323  55.574  70.183  1.00 21.88           N
ATOM   4607  CA  MET B 250      45.702  56.179  71.450  1.00 21.88           C
ATOM   4608  C   MET B 250      47.188  56.502  71.489  1.00 21.88           C
ATOM   4609  O   MET B 250      47.581  57.569  71.961  1.00 21.88           O
ATOM   4610  CB  MET B 250      45.319  55.256  72.599  1.00 28.90           C
ATOM   4611  CG  MET B 250      45.683  55.796  73.953  1.00 28.90           C
ATOM   4612  SD  MET B 250      44.826  57.325  74.346  1.00 28.90           S
ATOM   4613  CE  MET B 250      43.171  56.729  74.642  1.00 28.90           C
ATOM   4614  N   ALA B 251      48.026  55.600  70.987  1.00 19.06           N
ATOM   4615  CA  ALA B 251      49.454  55.876  70.952  1.00 19.06           C
ATOM   4616  C   ALA B 251      49.762  57.068  70.063  1.00 19.06           C
ATOM   4617  O   ALA B 251      50.603  57.905  70.404  1.00 19.06           O
ATOM   4618  CB  ALA B 251      50.216  54.647  70.475  1.00 17.65           C
ATOM   4619  N   THR B 252      49.079  57.170  68.925  1.00 18.07           N
ATOM   4620  CA  THR B 252      49.335  58.258  67.993  1.00 18.07           C
ATOM   4621  C   THR B 252      48.912  59.597  68.577  1.00 18.07           C
ATOM   4622  O   THR B 252      49.694  60.554  68.597  1.00 18.07           O
ATOM   4623  CB  THR B 252      48.607  57.993  66.680  1.00 18.93           C
ATOM   4624  OG1 THR B 252      49.053  56.752  66.138  1.00 18.93           O
ATOM   4625  CG2 THR B 252      48.897  59.083  65.694  1.00 18.93           C
ATOM   4626  N   VAL B 253      47.674  59.682  69.052  1.00 16.91           N
ATOM   4627  CA  VAL B 253      47.169  60.941  69.571  1.00 16.91           C
ATOM   4628  C   VAL B 253      47.928  61.340  70.821  1.00 16.91           C
ATOM   4629  O   VAL B 253      48.203  62.518  71.042  1.00 16.91           O
ATOM   4630  CB  VAL B 253      45.655  60.850  69.823  1.00 21.37           C
ATOM   4631  CG1 VAL B 253      45.156  62.099  70.489  1.00 21.37           C
ATOM   4632  CG2 VAL B 253      44.924  60.643  68.521  1.00 21.37           C
ATOM   4633  N   THR B 254      48.312  60.365  71.637  1.00 16.83           N
ATOM   4634  CA  THR B 254      49.117  60.670  72.808  1.00 16.83           C
ATOM   4635  C   THR B 254      50.470  61.238  72.409  1.00 16.83           C
ATOM   4636  O   THR B 254      50.922  62.233  72.976  1.00 16.83           O
ATOM   4637  CB  THR B 254      49.282  59.428  73.670  1.00 19.02           C
ATOM   4638  OG1 THR B 254      47.996  58.997  74.114  1.00 19.02           O
ATOM   4639  CG2 THR B 254      50.126  59.741  74.864  1.00 19.02           C
ATOM   4640  N   ALA B 255      51.128  60.629  71.428  1.00 15.48           N
ATOM   4641  CA  ALA B 255      52.407  61.164  70.981  1.00 15.48           C
ATOM   4642  C   ALA B 255      52.266  62.586  70.446  1.00 15.48           C
ATOM   4643  O   ALA B 255      53.142  63.422  70.672  1.00 15.48           O
ATOM   4644  CB  ALA B 255      53.026  60.251  69.930  1.00 15.28           C
ATOM   4645  N   LEU B 256      51.165  62.890  69.754  1.00 14.84           N
ATOM   4646  CA  LEU B 256      51.004  64.237  69.211  1.00 14.84           C
ATOM   4647  C   LEU B 256      50.661  65.258  70.294  1.00 14.84           C
ATOM   4648  O   LEU B 256      51.120  66.399  70.235  1.00 14.84           O
ATOM   4649  CB  LEU B 256      49.941  64.249  68.116  1.00 16.08           C
ATOM   4650  CG  LEU B 256      50.236  63.445  66.853  1.00 16.08           C
ATOM   4651  CD1 LEU B 256      49.052  63.469  65.951  1.00 16.08           C
ATOM   4652  CD2 LEU B 256      51.455  63.958  66.136  1.00 16.08           C
ATOM   4653  N   ARG B 257      49.850  64.879  71.277  1.00 13.96           N
ATOM   4654  CA  ARG B 257      49.502  65.819  72.334  1.00 13.96           C
ATOM   4655  C   ARG B 257      50.705  66.196  73.182  1.00 13.96           C
ATOM   4656  O   ARG B 257      50.741  67.289  73.737  1.00 13.96           O
ATOM   4657  CB  ARG B 257      48.403  65.250  73.222  1.00 18.19           C
ATOM   4658  CG  ARG B 257      47.114  65.000  72.511  1.00 18.19           C
ATOM   4659  CD  ARG B 257      46.047  64.468  73.428  1.00 18.19           C
ATOM   4660  NE  ARG B 257      45.559  65.508  74.319  1.00 18.19           N
ATOM   4661  CZ  ARG B 257      45.761  65.526  75.623  1.00 18.19           C
ATOM   4662  NH1 ARG B 257      46.435  64.552  76.202  1.00 18.19           N
ATOM   4663  NH2 ARG B 257      45.287  66.516  76.344  1.00 18.19           N
ATOM   4664  N   ARG B 258      51.700  65.330  73.276  1.00 13.17           N
ATOM   4665  CA  ARG B 258      52.868  65.603  74.095  1.00 13.17           C
ATOM   4666  C   ARG B 258      53.921  66.449  73.396  1.00 13.17           C
ATOM   4667  O   ARG B 258      54.866  66.880  74.050  1.00 13.17           O
ATOM   4668  CB  ARG B 258      53.490  64.290  74.550  1.00 16.28           C
ATOM   4669  CG  ARG B 258      52.610  63.532  75.496  1.00 16.28           C
ATOM   4670  CD  ARG B 258      53.211  62.228  75.878  1.00 16.28           C
ATOM   4671  NE  ARG B 258      52.344  61.527  76.804  1.00 16.28           N
ATOM   4672  CZ  ARG B 258      52.548  60.293  77.233  1.00 16.28           C
ATOM   4673  NH1 ARG B 258      53.593  59.606  76.809  1.00 16.28           N
ATOM   4674  NH2 ARG B 258      51.693  59.745  78.075  1.00 16.28           N
ATOM   4675  N   THR B 259      53.793  66.693  72.101  1.00 14.40           N
ATOM   4676  CA  THR B 259      54.838  67.359  71.334  1.00 14.40           C
ATOM   4677  C   THR B 259      54.310  68.539  70.525  1.00 14.40           C
ATOM   4678  O   THR B 259      54.879  69.623  70.586  1.00 14.40           O
ATOM   4679  CB  THR B 259      55.589  66.364  70.440  1.00 13.31           C
ATOM   4680  OG1 THR B 259      54.667  65.609  69.653  1.00 13.31           O
ATOM   4681  CG2 THR B 259      56.447  65.434  71.270  1.00 13.31           C
ATOM   4682  N   VAL B 260      53.296  68.323  69.702  1.00 13.76           N
ATOM   4683  CA  VAL B 260      52.840  69.288  68.704  1.00 13.76           C
ATOM   4684  C   VAL B 260      52.067  70.438  69.341  1.00 13.76           C
ATOM   4685  O   VAL B 260      50.993  70.224  69.900  1.00 13.76           O
ATOM   4686  CB  VAL B 260      51.985  68.583  67.642  1.00 13.54           C
ATOM   4687  CG1 VAL B 260      51.553  69.545  66.558  1.00 13.54           C
ATOM   4688  CG2 VAL B 260      52.736  67.410  67.085  1.00 13.54           C
ATOM   4689  N   PRO B 261      52.558  71.672  69.253  1.00 13.08           N
ATOM   4690  CA  PRO B 261      51.843  72.784  69.871  1.00 13.08           C
ATOM   4691  C   PRO B 261      50.543  73.085  69.144  1.00 13.08           C
ATOM   4692  O   PRO B 261      50.424  72.848  67.934  1.00 13.08           O
ATOM   4693  CB  PRO B 261      52.840  73.949  69.756  1.00 14.14           C
ATOM   4694  CG  PRO B 261      53.743  73.566  68.705  1.00 14.14           C
ATOM   4695  CD  PRO B 261      53.848  72.093  68.693  1.00 14.14           C
ATOM   4696  N   PRO B 262      49.545  73.610  69.848  1.00 14.32           N
ATOM   4697  CA  PRO B 262      48.225  73.820  69.235  1.00 14.32           C
ATOM   4698  C   PRO B 262      48.223  74.729  68.029  1.00 14.32           C
ATOM   4699  O   PRO B 262      47.277  74.671  67.248  1.00 14.32           O
ATOM   4700  CB  PRO B 262      47.418  74.443  70.380  1.00 15.60           C
ATOM   4701  CG  PRO B 262      48.094  74.028  71.572  1.00 15.60           C
ATOM   4702  CD  PRO B 262      49.530  73.918  71.280  1.00 15.60           C
ATOM   4703  N   ALA B 263      49.237  75.574  67.857  1.00 13.70           N
ATOM   4704  CA  ALA B 263      49.235  76.518  66.750  1.00 13.70           C
ATOM   4705  C   ALA B 263      49.349  75.822  65.400  1.00 13.70           C
ATOM   4706  O   ALA B 263      48.895  76.369  64.394  1.00 13.70           O
ATOM   4707  CB  ALA B 263      50.365  77.532  66.920  1.00 14.92           C
ATOM   4708  N   VAL B 264      49.949  74.630  65.354  1.00 14.40           N
ATOM   4709  CA  VAL B 264      50.071  73.902  64.097  1.00 14.40           C
ATOM   4710  C   VAL B 264      48.687  73.665  63.523  1.00 14.40           C
ATOM   4711  O   VAL B 264      47.778  73.201  64.218  1.00 14.40           O
ATOM   4712  CB  VAL B 264      50.840  72.591  64.305  1.00 13.60           C
ATOM   4713  CG1 VAL B 264      50.865  71.771  63.029  1.00 13.60           C
ATOM   4714  CG2 VAL B 264      52.243  72.884  64.761  1.00 13.60           C
ATOM   4715  N   THR B 265      48.513  74.012  62.252  1.00 17.22           N
ATOM   4716  CA  THR B 265      47.174  74.051  61.677  1.00 17.22           C
ATOM   4717  C   THR B 265      46.593  72.655  61.508  1.00 17.22           C
ATOM   4718  O   THR B 265      45.427  72.423  61.836  1.00 17.22           O
ATOM   4719  CB  THR B 265      47.201  74.789  60.343  1.00 18.53           C
ATOM   4720  OG1 THR B 265      47.618  76.136  60.558  1.00 18.53           O
ATOM   4721  CG2 THR B 265      45.835  74.796  59.703  1.00 18.53           C
ATOM   4722  N   GLY B 266      47.379  71.714  61.020  1.00 17.08           N
ATOM   4723  CA  GLY B 266      46.832  70.398  60.777  1.00 17.08           C
ATOM   4724  C   GLY B 266      47.892  69.329  60.756  1.00 17.08           C
ATOM   4725  O   GLY B 266      49.070  69.588  60.511  1.00 17.08           O
ATOM   4726  N   VAL B 267      47.444  68.109  61.005  1.00 18.95           N
ATOM   4727  CA  VAL B 267      48.286  66.929  60.946  1.00 18.95           C
ATOM   4728  C   VAL B 267      47.738  66.035  59.846  1.00 18.95           C
ATOM   4729  O   VAL B 267      46.601  65.566  59.931  1.00 18.95           O
ATOM   4730  CB  VAL B 267      48.326  66.197  62.295  1.00 20.28           C
ATOM   4731  CG1 VAL B 267      49.160  64.952  62.205  1.00 20.28           C
ATOM   4732  CG2 VAL B 267      48.829  67.112  63.380  1.00 20.28           C
ATOM   4733  N   THR B 268      48.533  65.812  58.816  1.00 21.59           N
ATOM   4734  CA  THR B 268      48.142  64.981  57.684  1.00 21.59           C
ATOM   4735  C   THR B 268      48.983  63.716  57.740  1.00 21.59           C
ATOM   4736  O   THR B 268      50.170  63.747  57.417  1.00 21.59           O
ATOM   4737  CB  THR B 268      48.354  65.723  56.365  1.00 21.47           C
ATOM   4738  OG1 THR B 268      49.749  65.955  56.154  1.00 21.47           O
ATOM   4739  CG2 THR B 268      47.671  67.067  56.402  1.00 21.47           C
ATOM   4740  N   PHE B 269      48.371  62.603  58.113  1.00 23.56           N
ATOM   4741  CA  PHE B 269      49.136  61.384  58.303  1.00 23.56           C
ATOM   4742  C   PHE B 269      49.526  60.751  56.980  1.00 23.56           C
ATOM   4743  O   PHE B 269      48.814  60.848  55.983  1.00 23.56           O
ATOM   4744  CB  PHE B 269      48.357  60.374  59.133  1.00 21.38           C
ATOM   4745  CG  PHE B 269      48.164  60.791  60.543  1.00 21.38           C
ATOM   4746  CD1 PHE B 269      49.177  60.619  61.465  1.00 21.38           C
ATOM   4747  CD2 PHE B 269      46.978  61.355  60.955  1.00 21.38           C
ATOM   4748  CE1 PHE B 269      49.013  61.005  62.754  1.00 21.38           C
ATOM   4749  CE2 PHE B 269      46.809  61.738  62.252  1.00 21.38           C
ATOM   4750  CZ  PHE B 269      47.826  61.560  63.155  1.00 21.38           C
ATOM   4751  N   LEU B 270      50.675  60.099  56.989  1.00 29.43           N
ATOM   4752  CA  LEU B 270      51.108  59.258  55.891  1.00 29.43           C
ATOM   4753  C   LEU B 270      50.704  57.812  56.157  1.00 29.43           C
ATOM   4754  O   LEU B 270      50.625  57.369  57.302  1.00 29.43           O
ATOM   4755  CB  LEU B 270      52.617  59.385  55.681  1.00 31.03           C
ATOM   4756  CG  LEU B 270      53.584  59.103  56.831  1.00 31.03           C
ATOM   4757  CD1 LEU B 270      53.867  57.621  57.040  1.00 31.03           C
ATOM   4758  CD2 LEU B 270      54.878  59.864  56.613  1.00 31.03           C
ATOM   4759  N   SER B 271      50.389  57.095  55.082  1.00 36.31           N
ATOM   4760  CA  SER B 271      49.970  55.706  55.224  1.00 36.31           C
ATOM   4761  C   SER B 271      51.157  54.804  55.530  1.00 36.31           C
ATOM   4762  O   SER B 271      51.055  53.901  56.362  1.00 36.31           O
ATOM   4763  CB  SER B 271      49.245  55.249  53.964  1.00 38.28           C
ATOM   4764  OG  SER B 271      50.093  55.305  52.834  1.00 38.28           O
ATOM   4765  N   GLY B 272      52.287  55.042  54.880  1.00 40.90           N
ATOM   4766  CA  GLY B 272      53.518  54.357  55.212  1.00 40.90           C
ATOM   4767  C   GLY B 272      53.456  52.847  55.140  1.00 40.90           C
ATOM   4768  O   GLY B 272      53.735  52.165  56.128  1.00 40.90           O
ATOM   4769  N   GLY B 273      53.069  52.313  53.989  1.00 44.44           N
ATOM   4770  CA  GLY B 273      53.130  50.879  53.792  1.00 44.44           C
ATOM   4771  C   GLY B 273      52.091  50.068  54.530  1.00 44.44           C
ATOM   4772  O   GLY B 273      52.344  48.908  54.857  1.00 44.44           O
ATOM   4773  N   GLN B 274      50.930  50.640  54.809  1.00 43.02           N
ATOM   4774  CA  GLN B 274      49.795  49.870  55.285  1.00 43.02           C
ATOM   4775  C   GLN B 274      48.675  49.970  54.263  1.00 43.02           C
ATOM   4776  O   GLN B 274      48.618  50.912  53.472  1.00 43.02           O
ATOM   4777  CB  GLN B 274      49.336  50.332  56.672  1.00 40.21           C
ATOM   4778  CG  GLN B 274      48.870  51.751  56.781  1.00 40.21           C
ATOM   4779  CD  GLN B 274      48.516  52.119  58.213  1.00 40.21           C
ATOM   4780  OE1 GLN B 274      48.891  51.423  59.147  1.00 40.21           O
ATOM   4781  NE2 GLN B 274      47.807  53.217  58.388  1.00 40.21           N
ATOM   4782  N   SER B 275      47.784  48.984  54.275  1.00 40.26           N
ATOM   4783  CA  SER B 275      46.871  48.839  53.158  1.00 40.26           C
ATOM   4784  C   SER B 275      45.847  49.966  53.160  1.00 40.26           C
ATOM   4785  O   SER B 275      45.770  50.774  54.085  1.00 40.26           O
ATOM   4786  CB  SER B 275      46.161  47.487  53.217  1.00 39.44           C
ATOM   4787  OG  SER B 275      45.292  47.411  54.329  1.00 39.44           O
ATOM   4788  N   GLU B 276      45.029  49.996  52.112  1.00 39.00           N
ATOM   4789  CA  GLU B 276      44.065  51.078  51.963  1.00 39.00           C
ATOM   4790  C   GLU B 276      43.044  51.050  53.084  1.00 39.00           C
ATOM   4791  O   GLU B 276      42.794  52.064  53.751  1.00 39.00           O
ATOM   4792  CB  GLU B 276      43.370  50.977  50.611  1.00 43.57           C
ATOM   4793  CG  GLU B 276      44.279  51.207  49.440  1.00 43.57           C
ATOM   4794  CD  GLU B 276      43.548  51.136  48.120  1.00 43.57           C
ATOM   4795  OE1 GLU B 276      42.382  50.695  48.100  1.00 43.57           O
ATOM   4796  OE2 GLU B 276      44.135  51.542  47.100  1.00 43.57           O
ATOM   4797  N   GLU B 277      42.451  49.884  53.312  1.00 38.24           N
ATOM   4798  CA  GLU B 277      41.445  49.761  54.350  1.00 38.24           C
ATOM   4799  C   GLU B 277      42.046  49.996  55.726  1.00 38.24           C
ATOM   4800  O   GLU B 277      41.455  50.695  56.551  1.00 38.24           O
ATOM   4801  CB  GLU B 277      40.788  48.388  54.262  1.00 43.11           C
ATOM   4802  CG  GLU B 277      39.680  48.173  55.257  1.00 43.11           C
ATOM   4803  CD  GLU B 277      38.511  49.106  55.040  1.00 43.11           C
ATOM   4804  OE1 GLU B 277      38.440  49.752  53.977  1.00 43.11           O
ATOM   4805  OE2 GLU B 277      37.649  49.190  55.937  1.00 43.11           O
ATOM   4806  N   GLU B 278      43.224  49.432  55.981  1.00 36.81           N
ATOM   4807  CA  GLU B 278      43.898  49.647  57.254  1.00 36.81           C
ATOM   4808  C   GLU B 278      44.154  51.129  57.503  1.00 36.81           C
ATOM   4809  O   GLU B 278      43.960  51.621  58.619  1.00 36.81           O
ATOM   4810  CB  GLU B 278      45.205  48.862  57.273  1.00 41.78           C
ATOM   4811  CG  GLU B 278      45.979  48.961  58.555  1.00 41.78           C
ATOM   4812  CD  GLU B 278      47.292  48.206  58.497  1.00 41.78           C
ATOM   4813  OE1 GLU B 278      47.624  47.658  57.423  1.00 41.78           O
ATOM   4814  OE2 GLU B 278      47.995  48.159  59.527  1.00 41.78           O
ATOM   4815  N   ALA B 279      44.575  51.857  56.468  1.00 34.80           N
ATOM   4816  CA  ALA B 279      44.806  53.286  56.616  1.00 34.80           C
ATOM   4817  C   ALA B 279      43.521  54.020  56.960  1.00 34.80           C
ATOM   4818  O   ALA B 279      43.511  54.873  57.853  1.00 34.80           O
ATOM   4819  CB  ALA B 279      45.430  53.857  55.348  1.00 32.88           C
ATOM   4820  N   SER B 280      42.422  53.701  56.277  1.00 32.45           N
ATOM   4821  CA  SER B 280      41.177  54.389  56.602  1.00 32.45           C
ATOM   4822  C   SER B 280      40.691  54.047  58.007  1.00 32.45           C
ATOM   4823  O   SER B 280      40.161  54.911  58.711  1.00 32.45           O
ATOM   4824  CB  SER B 280      40.102  54.067  55.571  1.00 34.72           C
ATOM   4825  OG  SER B 280      40.433  54.612  54.315  1.00 34.72           O
ATOM   4826  N   ILE B 281      40.860  52.798  58.435  1.00 31.78           N
ATOM   4827  CA  ILE B 281      40.381  52.399  59.754  1.00 31.78           C
ATOM   4828  C   ILE B 281      41.197  53.076  60.844  1.00 31.78           C
ATOM   4829  O   ILE B 281      40.649  53.565  61.836  1.00 31.78           O
ATOM   4830  CB  ILE B 281      40.416  50.867  59.894  1.00 35.50           C
ATOM   4831  CG1 ILE B 281      39.440  50.220  58.919  1.00 35.50           C
ATOM   4832  CG2 ILE B 281      40.085  50.454  61.307  1.00 35.50           C
ATOM   4833  CD1 ILE B 281      39.605  48.737  58.813  1.00 35.50           C
ATOM   4834  N   ASN B 282      42.518  53.117  60.676  1.00 29.62           N
ATOM   4835  CA  ASN B 282      43.360  53.800  61.646  1.00 29.62           C
ATOM   4836  C   ASN B 282      43.055  55.286  61.700  1.00 29.62           C
ATOM   4837  O   ASN B 282      42.945  55.855  62.786  1.00 29.62           O
ATOM   4838  CB  ASN B 282      44.832  53.566  61.328  1.00 31.70           C
ATOM   4839  CG  ASN B 282      45.290  52.187  61.705  1.00 31.70           C
ATOM   4840  OD1 ASN B 282      44.708  51.547  62.568  1.00 31.70           O
ATOM   4841  ND2 ASN B 282      46.344  51.723  61.064  1.00 31.70           N
ATOM   4842  N   LEU B 283      42.909  55.932  60.545  1.00 28.47           N
ATOM   4843  CA  LEU B 283      42.583  57.352  60.553  1.00 28.47           C
ATOM   4844  C   LEU B 283      41.247  57.600  61.235  1.00 28.47           C
ATOM   4845  O   LEU B 283      41.093  58.569  61.989  1.00 28.47           O
ATOM   4846  CB  LEU B 283      42.586  57.902  59.130  1.00 29.35           C
ATOM   4847  CG  LEU B 283      42.211  59.370  58.947  1.00 29.35           C
ATOM   4848  CD1 LEU B 283      43.187  60.263  59.680  1.00 29.35           C
ATOM   4849  CD2 LEU B 283      42.157  59.728  57.476  1.00 29.35           C
ATOM   4850  N   ASN B 284      40.284  56.710  61.017  1.00 28.89           N
ATOM   4851  CA  ASN B 284      39.002  56.819  61.699  1.00 28.89           C
ATOM   4852  C   ASN B 284      39.160  56.712  63.209  1.00 28.89           C
ATOM   4853  O   ASN B 284      38.565  57.487  63.961  1.00 28.89           O
ATOM   4854  CB  ASN B 284      38.054  55.735  61.212  1.00 32.44           C
ATOM   4855  CG  ASN B 284      36.666  55.944  61.709  1.00 32.44           C
ATOM   4856  OD1 ASN B 284      36.141  57.038  61.641  1.00 32.44           O
ATOM   4857  ND2 ASN B 284      36.106  54.927  62.324  1.00 32.44           N
ATOM   4858  N   ALA B 285      39.933  55.728  63.671  1.00 27.78           N
ATOM   4859  CA  ALA B 285      40.115  55.539  65.105  1.00 27.78           C
ATOM   4860  C   ALA B 285      40.836  56.723  65.735  1.00 27.78           C
ATOM   4861  O   ALA B 285      40.466  57.176  66.820  1.00 27.78           O
ATOM   4862  CB  ALA B 285      40.871  54.243  65.366  1.00 26.02           C
ATOM   4863  N   ILE B 286      41.860  57.244  65.062  1.00 26.98           N
ATOM   4864  CA  ILE B 286      42.525  58.459  65.521  1.00 26.98           C
ATOM   4865  C   ILE B 286      41.525  59.593  65.680  1.00 26.98           C
ATOM   4866  O   ILE B 286      41.530  60.298  66.691  1.00 26.98           O
ATOM   4867  CB  ILE B 286      43.674  58.830  64.565  1.00 25.04           C
ATOM   4868  CG1 ILE B 286      44.802  57.824  64.701  1.00 25.04           C
ATOM   4869  CG2 ILE B 286      44.170  60.224  64.824  1.00 25.04           C
ATOM   4870  CD1 ILE B 286      45.861  57.957  63.672  1.00 25.04           C
ATOM   4871  N   ASN B 287      40.629  59.769  64.715  1.00 29.03           N
ATOM   4872  CA  ASN B 287      39.671  60.857  64.860  1.00 29.03           C
ATOM   4873  C   ASN B 287      38.539  60.573  65.837  1.00 29.03           C
ATOM   4874  O   ASN B 287      37.782  61.494  66.140  1.00 29.03           O
ATOM   4875  CB  ASN B 287      39.088  61.249  63.506  1.00 28.24           C
ATOM   4876  CG  ASN B 287      39.995  62.177  62.744  1.00 28.24           C
ATOM   4877  OD1 ASN B 287      40.029  63.365  63.016  1.00 28.24           O
ATOM   4878  ND2 ASN B 287      40.756  61.641  61.816  1.00 28.24           N
ATOM   4879  N   LYS B 288      38.379  59.349  66.327  1.00 30.64           N
ATOM   4880  CA  LYS B 288      37.407  59.085  67.378  1.00 30.64           C
ATOM   4881  C   LYS B 288      38.018  59.046  68.768  1.00 30.64           C
ATOM   4882  O   LYS B 288      37.278  58.919  69.741  1.00 30.64           O
ATOM   4883  CB  LYS B 288      36.678  57.765  67.125  1.00 35.13           C
ATOM   4884  CG  LYS B 288      35.722  57.789  65.967  1.00 35.13           C
ATOM   4885  CD  LYS B 288      34.928  56.510  65.931  1.00 35.13           C
ATOM   4886  CE  LYS B 288      35.843  55.322  65.711  1.00 35.13           C
ATOM   4887  NZ  LYS B 288      35.089  54.047  65.573  1.00 35.13           N
ATOM   4888  N   CYS B 289      39.335  59.149  68.883  1.00 30.89           N
ATOM   4889  CA  CYS B 289      39.986  59.018  70.175  1.00 30.89           C
ATOM   4890  C   CYS B 289      39.449  60.079  71.132  1.00 30.89           C
ATOM   4891  O   CYS B 289      39.320  61.246  70.744  1.00 30.89           O
ATOM   4892  CB  CYS B 289      41.500  59.140  70.023  1.00 32.29           C
ATOM   4893  SG  CYS B 289      42.437  58.874  71.528  1.00 32.29           S
ATOM   4894  N   PRO B 290      39.094  59.713  72.366  1.00 32.60           N
ATOM   4895  CA  PRO B 290      38.457  60.676  73.278  1.00 32.60           C
ATOM   4896  C   PRO B 290      39.361  61.816  73.745  1.00 32.60           C
ATOM   4897  O   PRO B 290      38.840  62.797  74.287  1.00 32.60           O
ATOM   4898  CB  PRO B 290      38.012  59.798  74.452  1.00 32.28           C
ATOM   4899  CG  PRO B 290      38.906  58.628  74.402  1.00 32.28           C
ATOM   4900  CD  PRO B 290      39.159  58.367  72.953  1.00 32.28           C
ATOM   4901  N   LEU B 291      40.673  61.722  73.568  1.00 30.46           N
ATOM   4902  CA  LEU B 291      41.560  62.815  73.938  1.00 30.46           C
ATOM   4903  C   LEU B 291      41.248  64.065  73.121  1.00 30.46           C
ATOM   4904  O   LEU B 291      40.808  63.989  71.974  1.00 30.46           O
ATOM   4905  CB  LEU B 291      43.010  62.403  73.719  1.00 28.88           C
ATOM   4906  CG  LEU B 291      43.540  61.207  74.509  1.00 28.88           C
ATOM   4907  CD1 LEU B 291      44.930  60.854  74.036  1.00 28.88           C
ATOM   4908  CD2 LEU B 291      43.553  61.509  75.983  1.00 28.88           C
ATOM   4909  N   LEU B 292      41.486  65.225  73.722  1.00 28.97           N
ATOM   4910  CA  LEU B 292      41.294  66.495  73.029  1.00 28.97           C
ATOM   4911  C   LEU B 292      42.363  66.694  71.953  1.00 28.97           C
ATOM   4912  O   LEU B 292      43.540  66.402  72.166  1.00 28.97           O
ATOM   4913  CB  LEU B 292      41.342  67.639  74.036  1.00 32.23           C
ATOM   4914  CG  LEU B 292      40.858  69.031  73.642  1.00 32.23           C
ATOM   4915  CD1 LEU B 292      40.392  69.759  74.883  1.00 32.23           C
ATOM   4916  CD2 LEU B 292      41.920  69.843  72.914  1.00 32.23           C
ATOM   4917  N   LYS B 293      41.949  67.205  70.793  1.00 27.45           N
ATOM   4918  CA  LYS B 293      42.798  67.262  69.602  1.00 27.45           C
ATOM   4919  C   LYS B 293      42.704  68.642  68.960  1.00 27.45           C
ATOM   4920  O   LYS B 293      41.828  68.893  68.126  1.00 27.45           O
ATOM   4921  CB  LYS B 293      42.413  66.151  68.632  1.00 28.15           C
ATOM   4922  CG  LYS B 293      42.662  64.779  69.214  1.00 28.15           C
ATOM   4923  CD  LYS B 293      42.220  63.652  68.328  1.00 28.15           C
ATOM   4924  CE  LYS B 293      40.723  63.619  68.151  1.00 28.15           C
ATOM   4925  NZ  LYS B 293      40.016  63.334  69.404  1.00 28.15           N
ATOM   4926  N   PRO B 294      43.590  69.567  69.339  1.00 25.73           N
ATOM   4927  CA  PRO B 294      43.440  70.975  68.927  1.00 25.73           C
ATOM   4928  C   PRO B 294      43.696  71.260  67.447  1.00 25.73           C
ATOM   4929  O   PRO B 294      43.394  72.367  66.999  1.00 25.73           O
ATOM   4930  CB  PRO B 294      44.454  71.698  69.815  1.00 24.85           C
ATOM   4931  CG  PRO B 294      45.461  70.695  70.098  1.00 24.85           C
ATOM   4932  CD  PRO B 294      44.799  69.364  70.149  1.00 24.85           C
ATOM   4933  N   TRP B 295      44.255  70.329  66.695  1.00 22.89           N
ATOM   4934  CA  TRP B 295      44.596  70.466  65.288  1.00 22.89           C
ATOM   4935  C   TRP B 295      43.706  69.550  64.463  1.00 22.89           C
ATOM   4936  O   TRP B 295      43.121  68.598  64.981  1.00 22.89           O
ATOM   4937  CB  TRP B 295      46.056  70.084  65.058  1.00 22.76           C
ATOM   4938  CG  TRP B 295      46.290  68.858  65.848  1.00 22.76           C
ATOM   4939  CD1 TRP B 295      45.809  67.612  65.577  1.00 22.76           C
ATOM   4940  CD2 TRP B 295      47.040  68.738  67.043  1.00 22.76           C
ATOM   4941  NE1 TRP B 295      46.184  66.732  66.545  1.00 22.76           N
ATOM   4942  CE2 TRP B 295      46.952  67.394  67.457  1.00 22.76           C
ATOM   4943  CE3 TRP B 295      47.790  69.624  67.802  1.00 22.76           C
ATOM   4944  CZ2 TRP B 295      47.587  66.920  68.589  1.00 22.76           C
ATOM   4945  CZ3 TRP B 295      48.403  69.152  68.918  1.00 22.76           C
ATOM   4946  CH2 TRP B 295      48.304  67.816  69.305  1.00 22.76           C
ATOM   4947  N   ALA B 296      43.590  69.852  63.172  1.00 22.59           N
ATOM   4948  CA  ALA B 296      42.935  68.935  62.248  1.00 22.59           C
ATOM   4949  C   ALA B 296      43.764  67.674  62.063  1.00 22.59           C
ATOM   4950  O   ALA B 296      44.983  67.731  61.903  1.00 22.59           O
ATOM   4951  CB  ALA B 296      42.716  69.605  60.897  1.00 20.68           C
ATOM   4952  N   LEU B 297      43.098  66.528  62.084  1.00 24.46           N
ATOM   4953  CA  LEU B 297      43.752  65.243  61.869  1.00 24.46           C
ATOM   4954  C   LEU B 297      43.182  64.618  60.604  1.00 24.46           C
ATOM   4955  O   LEU B 297      42.007  64.252  60.561  1.00 24.46           O
ATOM   4956  CB  LEU B 297      43.581  64.334  63.081  1.00 23.86           C
ATOM   4957  CG  LEU B 297      44.351  64.784  64.325  1.00 23.86           C
ATOM   4958  CD1 LEU B 297      43.996  63.949  65.476  1.00 23.86           C
ATOM   4959  CD2 LEU B 297      45.810  64.642  64.072  1.00 23.86           C
[truncated: 8,140,898 more chars]
