# Supplementary material for: Sub-2 Angstrom resolution structure determination using single-particle cryo-EM at 200 keV
Source: J Struct Biol X. 2020 Feb 28;4:100020. doi: 10.1016/j.yjsbx.2020.100020 (PMC7337053; doi:10.1016/j.yjsbx.2020.100020)
Supplement: Supplementary data 3 [file mmc3.zip › final_top10c.pdb]

REMARK   3
REMARK   3 REFINEMENT.
REMARK   3   PROGRAM     : PHENIX (1.10.1_2155: phenix.real_space_refine)
REMARK   3   AUTHORS     : Adams,Afonine,Bunkoczi,Burnley,Chen,Dar,Davis,
REMARK   3               : Draizen,Echols,Gildea,Gros,Grosse-Kunstleve,Headd,
REMARK   3               : Hintze,Hung,Ioerger,McCoy,McKee,Moriarty,Oeffner,
REMARK   3               : Read,Richardson,Richardson,Sacchettini,Sauter,
REMARK   3               : Sobolev,Storoni,Terwilliger,Williams,Zwart
REMARK   3
REMARK   3
REMARK   3  SCATTERING TABLE: ELECTRON
REMARK   3
REMARK   3  REFINEMENT TARGET: REAL-SPACE (WEIGHTED MAP SUM AT ATOM CENTERS)
REMARK   3
REMARK   3  MODEL TO MAP FIT.
REMARK   3    CC(ACROSS WHOLE MAP VOLUME):        0.6343
REMARK   3    CC(ONLY ACROSS ATOMS IN THE MODEL): 0.8412
REMARK   3    PER ATOM MAP CC HISTOGRAM
REMARK   3     -0.2896 - -0.1630:   0.01 %
REMARK   3     -0.1630 - -0.0363:   0.04 %
REMARK   3     -0.0363 - 0.0904 :   0.14 %
REMARK   3      0.0904 - 0.2171 :   0.74 %
REMARK   3      0.2171 - 0.3438 :   1.11 %
REMARK   3      0.3438 - 0.4705 :   1.64 %
REMARK   3      0.4705 - 0.5972 :   2.62 %
REMARK   3      0.5972 - 0.7239 :   4.94 %
REMARK   3      0.7239 - 0.8506 :  13.16 %
REMARK   3      0.8506 - 0.9773 :  75.60 %
REMARK   3
REMARK   3  RESTRAINTS LIBRARY
REMARK   3    GEOSTD + MON.LIB.
REMARK   3  
REMARK   3  DEVIATIONS FROM IDEAL VALUES.
REMARK   3                 RMSD     MAX  COUNT
REMARK   3   BOND      :  0.010   0.102  35102
REMARK   3   ANGLE     :  1.105  14.699  47294
REMARK   3   CHIRALITY :  0.054   0.154   4928
REMARK   3   PLANARITY :  0.009   0.044   6250
REMARK   3   DIHEDRAL  :  8.739 179.948  37602
REMARK   3   MIN NONBONDED DISTANCE : 1.917 
REMARK   3  
REMARK   3  MOLPROBITY STATISTICS.
REMARK   3   ALL-ATOM CLASHSCORE : 9.28
REMARK   3   RAMACHANDRAN PLOT:
REMARK   3     OUTLIERS : 0.00  %
REMARK   3     ALLOWED  : 2.41  %
REMARK   3     FAVORED  : 97.59 %
REMARK   3   ROTAMER OUTLIERS : 0.38 %
REMARK   3   CBETA DEVIATIONS : 0
REMARK   3
HELIX    1   1 GLN A   14  PHE A   41  1                                  28
HELIX    2   2 LYS A   49  ARG A   76  1                                  28
HELIX    3   3 GLY A   96  ALA A  121  1                                  26
HELIX    4   4 PRO A  127  THR A  135  1                                   9
HELIX    5   5 LEU A  138  MET A  158  1                                  21
HELIX    6   6 GLY A  164  LYS A  172  5                                   9
HELIX    7   7 GLN B   14  PHE B   41  1                                  28
HELIX    8   8 LYS B   49  ARG B   76  1                                  28
HELIX    9   9 GLY B   96  LYS B  124  1                                  29
HELIX   10  10 PRO B  127  TYR B  136  1                                  10
HELIX   11  11 LEU B  138  MET B  158  1                                  21
HELIX   12  12 GLY B  164  HIS B  173  1                                  10
HELIX   13  13 GLN C   14  ASP C   42  1                                  29
HELIX   14  14 LYS C   49  ARG C   76  1                                  28
HELIX   15  15 ASN C   98  ASN C  111  1                                  14
HELIX   16  16 LEU C  115  ASP C  123  1                                   9
HELIX   17  17 PRO C  127  TYR C  136  1                                  10
HELIX   18  18 LEU C  138  ARG C  156  1                                  19
HELIX   19  19 ALA C  166  HIS C  173  1                                   8
HELIX   20  20 GLN D   14  ARG D   22  1                                   9
HELIX   21  21 ASN D   25  ASP D   42  1                                  18
HELIX   22  22 LYS D   49  GLN D   75  1                                  27
HELIX   23  23 GLY D   96  ASP D  123  1                                  28
HELIX   24  24 PRO D  127  TYR D  136  1                                  10
HELIX   25  25 LEU D  138  MET D  158  1                                  21
HELIX   26  26 GLU D  167  HIS D  173  1                                   7
HELIX   27  27 GLN E   14  SER E   38  1                                  25
HELIX   28  28 TYR E   40  ASP E   42  5                                   3
HELIX   29  29 LYS E   49  LEU E   69  1                                  21
HELIX   30  30 LEU E   72  GLN E   75  1                                   4
HELIX   31  31 GLY E   96  LYS E  124  1                                  29
HELIX   32  32 HIS E  128  TYR E  136  1                                   9
HELIX   33  33 LEU E  138  ARG E  156  1                                  19
HELIX   34  34 ALA E  166  HIS E  173  1                                   8
HELIX   35  35 ASP F   15  PHE F   41  1                                  27
HELIX   36  36 LYS F   49  GLN F   75  1                                  27
HELIX   37  37 GLY F   96  ASP F  123  1                                  28
HELIX   38  38 PRO F  127  THR F  135  1                                   9
HELIX   39  39 SER F  139  LYS F  157  1                                  19
HELIX   40  40 ALA F  166  HIS F  173  1                                   8
HELIX   41  41 ASP G   15  ASP G   42  1                                  28
HELIX   42  42 LYS G   53  ARG G   76  1                                  24
HELIX   43  43 GLY G   96  LYS G  124  1                                  29
HELIX   44  44 PRO G  127  TYR G  136  1                                  10
HELIX   45  45 LEU G  138  MET G  158  1                                  21
HELIX   46  46 MET G  165  PHE G  170  1                                   6
HELIX   47  47 ALA H   16  ASP H   42  1                                  27
HELIX   48  48 LYS H   49  ARG H   76  1                                  28
HELIX   49  49 GLY H   96  LEU H  115  1                                  20
HELIX   50  50 LYS H  119  THR H  122  1                                   4
HELIX   51  51 PRO H  127  THR H  135  1                                   9
HELIX   52  52 GLU H  140  GLY H  159  5                                  20
HELIX   53  53 GLY H  164  HIS H  173  1                                  10
HELIX   54  54 GLN I   14  ASP I   42  1                                  29
HELIX   55  55 LYS I   49  SER I   59  1                                  11
HELIX   56  56 HIS I   65  GLN I   75  1                                  11
HELIX   57  57 GLY I   96  LYS I  124  1                                  29
HELIX   58  58 PRO I  127  THR I  135  1                                   9
HELIX   59  59 LEU I  138  LYS I  157  1                                  20
HELIX   60  60 MET I  165  LEU I  175  1                                  11
HELIX   61  61 GLN J   14  PHE J   41  1                                  28
HELIX   62  62 PHE J   51  GLN J   75  1                                  25
HELIX   63  63 GLY J   96  ASP J  123  1                                  28
HELIX   64  64 PRO J  127  TYR J  136  1                                  10
HELIX   65  65 LEU J  138  LEU J  155  1                                  18
HELIX   66  66 MET J  165  THR J  174  1                                  10
HELIX   67  67 GLN K   14  ASP K   42  1                                  29
HELIX   68  68 LYS K   49  ARG K   76  1                                  28
HELIX   69  69 GLY K   96  ASP K  123  1                                  28
HELIX   70  70 PRO K  127  TYR K  136  1                                  10
HELIX   71  71 LEU K  138  LYS K  143  1                                   6
HELIX   72  72 GLU K  147  MET K  158  1                                  12
HELIX   73  73 GLY K  164  LYS K  172  5                                   9
HELIX   74  74 ALA L   16  ASP L   42  1                                  27
HELIX   75  75 LYS L   49  ARG L   76  1                                  28
HELIX   76  76 GLY L   96  ASP L  123  1                                  28
HELIX   77  77 PRO L  127  TYR L  136  1                                  10
HELIX   78  78 LEU L  138  MET L  158  1                                  21
HELIX   79  79 MET L  165  LEU L  169  1                                   5
HELIX   80  80 GLN M   14  TYR M   34  1                                  21
HELIX   81  81 MET M   37  PHE M   41  1                                   5
HELIX   82  82 LYS M   49  GLN M   58  1                                  10
HELIX   83  83 HIS M   60  GLN M   75  1                                  16
HELIX   84  84 GLY M   96  ASP M  123  1                                  28
HELIX   85  85 PRO M  127  TYR M  136  1                                  10
HELIX   86  86 LEU M  138  LEU M  155  1                                  18
HELIX   87  87 GLY M  164  HIS M  173  1                                  10
HELIX   88  88 GLN N   14  PHE N   41  1                                  28
HELIX   89  89 LYS N   49  ARG N   76  1                                  28
HELIX   90  90 GLY N   96  ASP N  123  1                                  28
HELIX   91  91 PRO N  127  TYR N  136  1                                  10
HELIX   92  92 LEU N  138  THR N  153  5                                  16
HELIX   93  93 ALA N  166  HIS N  173  1                                   8
HELIX   94  94 GLU O   17  PHE O   41  1                                  25
HELIX   95  95 PHE O   51  ARG O   76  1                                  26
HELIX   96  96 GLY O   96  ALA O  121  1                                  26
HELIX   97  97 PRO O  127  TYR O  136  1                                  10
HELIX   98  98 GLU O  140  LYS O  157  1                                  18
HELIX   99  99 GLU O  167  LYS O  172  1                                   6
HELIX  100 100 GLN P   14  ASP P   42  1                                  29
HELIX  101 101 LYS P   49  GLN P   75  1                                  27
HELIX  102 102 GLY P   96  LEU P  106  1                                  11
HELIX  103 103 VAL P  110  ASP P  123  1                                  14
HELIX  104 104 PRO P  127  ASP P  131  1                                   5
HELIX  105 105 LEU P  138  ARG P  156  1                                  19
HELIX  106 106 GLY P  164  PHE P  170  1                                   7
HELIX  107 107 GLN Q   14  PHE Q   41  1                                  28
HELIX  108 108 LYS Q   49  ARG Q   76  1                                  28
HELIX  109 109 LEU Q   97  THR Q  122  1                                  26
HELIX  110 110 PRO Q  127  TYR Q  136  1                                  10
HELIX  111 111 GLU Q  140  ARG Q  156  1                                  17
HELIX  112 112 GLY Q  164  HIS Q  173  1                                  10
HELIX  113 113 GLN R   14  ASP R   42  1                                  29
HELIX  114 114 LYS R   49  GLN R   75  1                                  27
HELIX  115 115 GLY R   96  ASP R  123  1                                  28
HELIX  116 116 PRO R  127  THR R  135  1                                   9
HELIX  117 117 LEU R  138  LYS R  157  1                                  20
HELIX  118 118 ALA R  166  HIS R  173  1                                   8
HELIX  119 119 GLN S   14  ASP S   42  1                                  29
HELIX  120 120 LYS S   49  ARG S   76  1                                  28
HELIX  121 121 GLY S   96  ASP S  123  1                                  28
HELIX  122 122 PRO S  127  THR S  135  1                                   9
HELIX  123 123 LEU S  138  LYS S  157  1                                  20
HELIX  124 124 MET S  165  HIS S  173  1                                   9
HELIX  125 125 ALA T   16  PHE T   41  1                                  26
HELIX  126 126 LYS T   49  ASN T   74  1                                  26
HELIX  127 127 GLY T   96  ASP T  123  1                                  28
HELIX  128 128 PRO T  127  THR T  135  1                                   9
HELIX  129 129 SER T  139  MET T  158  1                                  20
HELIX  130 130 GLY T  164  HIS T  173  1                                  10
HELIX  131 131 GLN U   14  ASP U   42  1                                  29
HELIX  132 132 LYS U   49  ARG U   76  1                                  28
HELIX  133 133 GLY U   96  LYS U  124  1                                  29
HELIX  134 134 PRO U  127  TYR U  136  1                                  10
HELIX  135 135 GLU U  140  ARG U  156  1                                  17
HELIX  136 136 GLY U  164  HIS U  173  1                                  10
HELIX  137 137 ALA V   16  SER V   38  1                                  23
HELIX  138 138 LYS V   49  ARG V   76  1                                  28
HELIX  139 139 ASN V   98  ASN V  111  1                                  14
HELIX  140 140 SER V  113  LYS V  124  1                                  12
HELIX  141 141 PRO V  127  TYR V  136  1                                  10
HELIX  142 142 LEU V  138  GLN V  141  1                                   4
HELIX  143 143 LYS V  143  LEU V  155  1                                  13
HELIX  144 144 MET V  165  HIS V  173  1                                   9
HELIX  145 145 GLN W   14  ASP W   42  1                                  29
HELIX  146 146 LYS W   49  ARG W   76  1                                  28
HELIX  147 147 GLY W   96  LYS W  124  1                                  29
HELIX  148 148 PRO W  127  TYR W  136  1                                  10
HELIX  149 149 GLU W  140  ASP W  150  1                                  11
HELIX  150 150 VAL W  152  LYS W  157  1                                   6
HELIX  151 151 GLY W  164  LYS W  172  1                                   9
HELIX  152 152 GLN X   14  PHE X   41  1                                  28
HELIX  153 153 LYS X   49  ASN X   74  1                                  26
HELIX  154 154 GLY X   96  ASP X  123  1                                  28
HELIX  155 155 PRO X  127  TYR X  136  1                                  10
HELIX  156 156 LEU X  138  LYS X  157  1                                  20
HELIX  157 157 GLY X  164  ASP X  171  1                                   8
CRYST1  215.808  215.808  215.808  90.00  90.00  90.00 P 1
SCALE1      0.004634  0.000000  0.000000        0.00000
SCALE2      0.000000  0.004634  0.000000        0.00000
SCALE3      0.000000  0.000000  0.004634        0.00000
MODEL        1
ATOM      1  N   SER A   4     125.633  49.542 132.950  1.00  0.00           N
ATOM      2  CA  SER A   4     126.754  50.018 132.150  1.00  0.00           C
ATOM      3  C   SER A   4     126.608  51.504 131.853  1.00  0.00           C
ATOM      4  O   SER A   4     125.492  52.004 131.729  1.00  0.00           O
ATOM      5  CB  SER A   4     126.846  49.229 130.850  1.00  0.00           C
ATOM      6  OG  SER A   4     125.683  49.450 130.073  1.00  0.00           O
ATOM      7  N   PRO A   5     127.730  52.214 131.765  1.00  0.00           N
ATOM      8  CA  PRO A   5     127.667  53.677 131.793  1.00  0.00           C
ATOM      9  C   PRO A   5     127.020  54.257 130.545  1.00  0.00           C
ATOM     10  O   PRO A   5     126.998  53.649 129.476  1.00  0.00           O
ATOM     11  CB  PRO A   5     129.138  54.092 131.902  1.00  0.00           C
ATOM     12  CG  PRO A   5     129.812  52.891 132.537  1.00  0.00           C
ATOM     13  CD  PRO A   5     129.124  51.741 131.853  1.00  0.00           C
ATOM     14  N   SER A   6     126.481  55.452 130.711  1.00  0.00           N
ATOM     15  CA  SER A   6     125.988  56.222 129.584  1.00  0.00           C
ATOM     16  C   SER A   6     127.076  56.428 128.541  1.00  0.00           C
ATOM     17  O   SER A   6     128.245  56.609 128.877  1.00  0.00           O
ATOM     18  CB  SER A   6     125.494  57.579 130.071  1.00  0.00           C
ATOM     19  OG  SER A   6     125.137  58.381 128.975  1.00  0.00           O
ATOM     20  N   GLN A   7     126.666  56.440 127.270  1.00  0.00           N
ATOM     21  CA  GLN A   7     127.599  56.703 126.177  1.00  0.00           C
ATOM     22  C   GLN A   7     128.286  58.057 126.296  1.00  0.00           C
ATOM     23  O   GLN A   7     129.356  58.247 125.712  1.00  0.00           O
ATOM     24  CB  GLN A   7     126.880  56.628 124.833  1.00  0.00           C
ATOM     25  CG  GLN A   7     125.700  57.558 124.769  1.00  0.00           C
ATOM     26  CD  GLN A   7     124.997  57.554 123.417  1.00  0.00           C
ATOM     27  OE1 GLN A   7     125.374  56.821 122.524  1.00  0.00           O
ATOM     28  NE2 GLN A   7     123.878  58.246 123.341  1.00  0.00           N
ATOM     29  N   VAL A   8     127.671  59.027 126.986  1.00  0.00           N
ATOM     30  CA  VAL A   8     128.302  60.339 127.104  1.00  0.00           C
ATOM     31  C   VAL A   8     129.162  60.479 128.350  1.00  0.00           C
ATOM     32  O   VAL A   8     129.940  61.439 128.442  1.00  0.00           O
ATOM     33  CB  VAL A   8     127.268  61.485 127.108  1.00  0.00           C
ATOM     34  CG1 VAL A   8     126.443  61.478 125.825  1.00  0.00           C
ATOM     35  CG2 VAL A   8     126.410  61.434 128.332  1.00  0.00           C
ATOM     36  N   ARG A   9     129.091  59.534 129.282  1.00  0.00           N
ATOM     37  CA  ARG A   9     129.671  59.745 130.600  1.00  0.00           C
ATOM     38  C   ARG A   9     131.186  59.748 130.486  1.00  0.00           C
ATOM     39  O   ARG A   9     131.770  58.804 129.956  1.00  0.00           O
ATOM     40  CB  ARG A   9     129.248  58.642 131.560  1.00  0.00           C
ATOM     41  CG  ARG A   9     129.527  58.991 133.019  1.00  0.00           C
ATOM     42  CD  ARG A   9     129.304  57.812 133.937  1.00  0.00           C
ATOM     43  NE  ARG A   9     129.432  58.137 135.356  1.00  0.00           N
ATOM     44  CZ  ARG A   9     128.409  58.338 136.176  1.00  0.00           C
ATOM     45  NH1 ARG A   9     127.173  58.143 135.754  1.00  0.00           N
ATOM     46  NH2 ARG A   9     128.617  58.649 137.448  1.00  0.00           N
ATOM     47  N   GLN A  10     131.829  60.809 130.951  1.00  0.00           N
ATOM     48  CA  GLN A  10     133.282  60.804 130.976  1.00  0.00           C
ATOM     49  C   GLN A  10     133.742  61.583 132.198  1.00  0.00           C
ATOM     50  O   GLN A  10     133.308  62.717 132.385  1.00  0.00           O
ATOM     51  CB  GLN A  10     133.828  61.433 129.699  1.00  0.00           C
ATOM     52  CG  GLN A  10     135.291  61.233 129.455  1.00  0.00           C
ATOM     53  CD  GLN A  10     135.703  61.780 128.106  1.00  0.00           C
ATOM     54  OE1 GLN A  10     134.905  62.399 127.407  1.00  0.00           O
ATOM     55  NE2 GLN A  10     136.898  61.442 127.682  1.00  0.00           N
ATOM     56  N   ASN A  11     134.631  60.999 132.996  1.00  0.00           N
ATOM     57  CA  ASN A  11     135.216  61.710 134.129  1.00  0.00           C
ATOM     58  C   ASN A  11     134.140  62.210 135.099  1.00  0.00           C
ATOM     59  O   ASN A  11     134.268  63.287 135.674  1.00  0.00           O
ATOM     60  CB  ASN A  11     136.083  62.884 133.650  1.00  0.00           C
ATOM     61  CG  ASN A  11     136.920  63.507 134.774  1.00  0.00           C
ATOM     62  OD1 ASN A  11     137.383  62.812 135.661  1.00  0.00           O
ATOM     63  ND2 ASN A  11     137.047  64.826 134.761  1.00  0.00           N
ATOM     64  N   TYR A  12     133.052  61.451 135.269  1.00  0.00           N
ATOM     65  CA  TYR A  12     131.986  61.881 136.170  1.00  0.00           C
ATOM     66  C   TYR A  12     131.786  60.808 137.236  1.00  0.00           C
ATOM     67  O   TYR A  12     131.169  59.776 136.978  1.00  0.00           O
ATOM     68  CB  TYR A  12     130.719  62.157 135.356  1.00  0.00           C
ATOM     69  CG  TYR A  12     129.581  62.798 136.098  1.00  0.00           C
ATOM     70  CD1 TYR A  12     129.708  64.090 136.572  1.00  0.00           C
ATOM     71  CD2 TYR A  12     128.341  62.205 136.169  1.00  0.00           C
ATOM     72  CE1 TYR A  12     128.665  64.727 137.228  1.00  0.00           C
ATOM     73  CE2 TYR A  12     127.287  62.841 136.798  1.00  0.00           C
ATOM     74  CZ  TYR A  12     127.453  64.103 137.318  1.00  0.00           C
ATOM     75  OH  TYR A  12     126.416  64.741 137.944  1.00  0.00           O
ATOM     76  N   HIS A  13     132.218  61.101 138.453  1.00  0.00           N
ATOM     77  CA  HIS A  13     132.304  60.084 139.487  1.00  0.00           C
ATOM     78  C   HIS A  13     130.924  59.853 140.096  1.00  0.00           C
ATOM     79  O   HIS A  13     130.106  60.771 140.180  1.00  0.00           O
ATOM     80  CB  HIS A  13     133.309  60.526 140.549  1.00  0.00           C
ATOM     81  CG  HIS A  13     133.761  59.436 141.464  1.00  0.00           C
ATOM     82  ND1 HIS A  13     132.989  58.972 142.505  1.00  0.00           N
ATOM     83  CD2 HIS A  13     134.935  58.762 141.533  1.00  0.00           C
ATOM     84  CE1 HIS A  13     133.655  58.038 143.161  1.00  0.00           C
ATOM     85  NE2 HIS A  13     134.838  57.888 142.589  1.00  0.00           N
ATOM     86  N   GLN A  14     130.657  58.610 140.503  1.00  0.00           N
ATOM     87  CA  GLN A  14     129.360  58.308 141.102  1.00  0.00           C
ATOM     88  C   GLN A  14     129.074  59.189 142.315  1.00  0.00           C
ATOM     89  O   GLN A  14     127.913  59.523 142.574  1.00  0.00           O
ATOM     90  CB  GLN A  14     129.277  56.835 141.515  1.00  0.00           C
ATOM     91  CG  GLN A  14     129.310  55.832 140.385  1.00  0.00           C
ATOM     92  CD  GLN A  14     128.172  55.971 139.396  1.00  0.00           C
ATOM     93  OE1 GLN A  14     127.032  56.255 139.774  1.00  0.00           O
ATOM     94  NE2 GLN A  14     128.468  55.736 138.117  1.00  0.00           N
ATOM     95  N   ASP A  15     130.107  59.557 143.078  1.00  0.00           N
ATOM     96  CA  ASP A  15     129.892  60.437 144.225  1.00  0.00           C
ATOM     97  C   ASP A  15     129.397  61.810 143.782  1.00  0.00           C
ATOM     98  O   ASP A  15     128.529  62.401 144.430  1.00  0.00           O
ATOM     99  CB  ASP A  15     131.171  60.580 145.044  1.00  0.00           C
ATOM    100  CG  ASP A  15     131.549  59.302 145.760  1.00  0.00           C
ATOM    101  OD1 ASP A  15     130.710  58.384 145.833  1.00  0.00           O
ATOM    102  OD2 ASP A  15     132.678  59.233 146.276  1.00  0.00           O
ATOM    103  N   ALA A  16     129.944  62.334 142.688  1.00  0.00           N
ATOM    104  CA  ALA A  16     129.460  63.610 142.176  1.00  0.00           C
ATOM    105  C   ALA A  16     127.998  63.496 141.759  1.00  0.00           C
ATOM    106  O   ALA A  16     127.182  64.351 142.097  1.00  0.00           O
ATOM    107  CB  ALA A  16     130.339  64.081 141.015  1.00  0.00           C
ATOM    108  N   GLU A  17     127.652  62.424 141.050  1.00  0.00           N
ATOM    109  CA  GLU A  17     126.270  62.196 140.637  1.00  0.00           C
ATOM    110  C   GLU A  17     125.327  62.221 141.842  1.00  0.00           C
ATOM    111  O   GLU A  17     124.305  62.919 141.844  1.00  0.00           O
ATOM    112  CB  GLU A  17     126.188  60.858 139.895  1.00  0.00           C
ATOM    113  CG  GLU A  17     124.844  60.515 139.317  1.00  0.00           C
ATOM    114  CD  GLU A  17     124.875  59.208 138.545  1.00  0.00           C
ATOM    115  OE1 GLU A  17     125.947  58.566 138.506  1.00  0.00           O
ATOM    116  OE2 GLU A  17     123.832  58.811 137.994  1.00  0.00           O
ATOM    117  N   ALA A  18     125.680  61.478 142.892  1.00  0.00           N
ATOM    118  CA  ALA A  18     124.840  61.459 144.085  1.00  0.00           C
ATOM    119  C   ALA A  18     124.725  62.850 144.704  1.00  0.00           C
ATOM    120  O   ALA A  18     123.633  63.281 145.091  1.00  0.00           O
ATOM    121  CB  ALA A  18     125.400  60.470 145.102  1.00  0.00           C
ATOM    122  N   ALA A  19     125.841  63.581 144.771  1.00  0.00           N
ATOM    123  CA  ALA A  19     125.799  64.898 145.397  1.00  0.00           C
ATOM    124  C   ALA A  19     124.950  65.870 144.586  1.00  0.00           C
ATOM    125  O   ALA A  19     124.284  66.735 145.156  1.00  0.00           O
ATOM    126  CB  ALA A  19     127.212  65.446 145.584  1.00  0.00           C
ATOM    127  N   ILE A  20     124.971  65.740 143.262  1.00  0.00           N
ATOM    128  CA  ILE A  20     124.111  66.570 142.425  1.00  0.00           C
ATOM    129  C   ILE A  20     122.651  66.278 142.724  1.00  0.00           C
ATOM    130  O   ILE A  20     121.837  67.197 142.828  1.00  0.00           O
ATOM    131  CB  ILE A  20     124.427  66.367 140.936  1.00  0.00           C
ATOM    132  CG1 ILE A  20     125.875  66.726 140.634  1.00  0.00           C
ATOM    133  CG2 ILE A  20     123.468  67.179 140.075  1.00  0.00           C
ATOM    134  CD1 ILE A  20     126.189  68.093 140.949  1.00  0.00           C
ATOM    135  N   ASN A  21     122.285  65.000 142.841  1.00  0.00           N
ATOM    136  CA  ASN A  21     120.894  64.689 143.173  1.00  0.00           C
ATOM    137  C   ASN A  21     120.488  65.315 144.514  1.00  0.00           C
ATOM    138  O   ASN A  21     119.391  65.876 144.645  1.00  0.00           O
ATOM    139  CB  ASN A  21     120.675  63.174 143.166  1.00  0.00           C
ATOM    140  CG  ASN A  21     120.591  62.603 141.744  1.00  0.00           C
ATOM    141  OD1 ASN A  21     120.208  63.302 140.822  1.00  0.00           O
ATOM    142  ND2 ASN A  21     120.999  61.356 141.569  1.00  0.00           N
ATOM    143  N   ARG A  22     121.377  65.254 145.511  1.00  0.00           N
ATOM    144  CA  ARG A  22     121.062  65.894 146.787  1.00  0.00           C
ATOM    145  C   ARG A  22     120.884  67.399 146.627  1.00  0.00           C
ATOM    146  O   ARG A  22     120.002  68.000 147.248  1.00  0.00           O
ATOM    147  CB  ARG A  22     122.151  65.582 147.814  1.00  0.00           C
ATOM    148  CG  ARG A  22     122.170  64.136 148.235  1.00  0.00           C
ATOM    149  CD  ARG A  22     123.040  63.915 149.475  1.00  0.00           C
ATOM    150  NE  ARG A  22     124.432  64.245 149.224  1.00  0.00           N
ATOM    151  CZ  ARG A  22     125.333  63.390 148.734  1.00  0.00           C
ATOM    152  NH1 ARG A  22     124.996  62.145 148.455  1.00  0.00           N
ATOM    153  NH2 ARG A  22     126.572  63.798 148.546  1.00  0.00           N
ATOM    154  N   GLN A  23     121.721  68.030 145.805  1.00  0.00           N
ATOM    155  CA  GLN A  23     121.603  69.470 145.618  1.00  0.00           C
ATOM    156  C   GLN A  23     120.307  69.831 144.897  1.00  0.00           C
ATOM    157  O   GLN A  23     119.682  70.841 145.215  1.00  0.00           O
ATOM    158  CB  GLN A  23     122.800  69.997 144.836  1.00  0.00           C
ATOM    159  CG  GLN A  23     122.941  71.513 144.769  1.00  0.00           C
ATOM    160  CD  GLN A  23     123.178  72.114 146.154  1.00  0.00           C
ATOM    161  OE1 GLN A  23     123.972  71.591 146.914  1.00  0.00           O
ATOM    162  NE2 GLN A  23     122.604  73.270 146.415  1.00  0.00           N
ATOM    163  N   ILE A  24     119.899  69.024 143.917  1.00  0.00           N
ATOM    164  CA  ILE A  24     118.606  69.246 143.270  1.00  0.00           C
ATOM    165  C   ILE A  24     117.505  69.263 144.319  1.00  0.00           C
ATOM    166  O   ILE A  24     116.630  70.137 144.324  1.00  0.00           O
ATOM    167  CB  ILE A  24     118.340  68.159 142.213  1.00  0.00           C
ATOM    168  CG1 ILE A  24     119.343  68.276 141.061  1.00  0.00           C
ATOM    169  CG2 ILE A  24     116.890  68.216 141.746  1.00  0.00           C
ATOM    170  CD1 ILE A  24     119.334  67.087 140.123  1.00  0.00           C
ATOM    171  N   ASN A  25     117.523  68.274 145.216  1.00  0.00           N
ATOM    172  CA  ASN A  25     116.489  68.242 146.244  1.00  0.00           C
ATOM    173  C   ASN A  25     116.541  69.499 147.103  1.00  0.00           C
ATOM    174  O   ASN A  25     115.508  70.031 147.500  1.00  0.00           O
ATOM    175  CB  ASN A  25     116.637  67.051 147.178  1.00  0.00           C
ATOM    176  CG  ASN A  25     115.374  66.811 147.996  1.00  0.00           C
ATOM    177  OD1 ASN A  25     114.302  66.615 147.450  1.00  0.00           O
ATOM    178  ND2 ASN A  25     115.463  67.087 149.269  1.00  0.00           N
ATOM    179  N   LEU A  26     117.745  69.950 147.447  1.00  0.00           N
ATOM    180  CA  LEU A  26     117.859  71.118 148.313  1.00  0.00           C
ATOM    181  C   LEU A  26     117.326  72.374 147.625  1.00  0.00           C
ATOM    182  O   LEU A  26     116.652  73.189 148.253  1.00  0.00           O
ATOM    183  CB  LEU A  26     119.313  71.288 148.741  1.00  0.00           C
ATOM    184  CG  LEU A  26     119.640  72.486 149.618  1.00  0.00           C
ATOM    185  CD1 LEU A  26     118.860  72.376 150.898  1.00  0.00           C
ATOM    186  CD2 LEU A  26     121.135  72.502 149.911  1.00  0.00           C
ATOM    187  N   GLU A  27     117.637  72.558 146.344  1.00  0.00           N
ATOM    188  CA  GLU A  27     117.096  73.692 145.599  1.00  0.00           C
ATOM    189  C   GLU A  27     115.568  73.642 145.544  1.00  0.00           C
ATOM    190  O   GLU A  27     114.903  74.660 145.740  1.00  0.00           O
ATOM    191  CB  GLU A  27     117.681  73.695 144.188  1.00  0.00           C
ATOM    192  CG  GLU A  27     119.189  73.844 144.073  1.00  0.00           C
ATOM    193  CD  GLU A  27     119.733  75.173 144.547  1.00  0.00           C
ATOM    194  OE1 GLU A  27     119.014  76.169 144.391  1.00  0.00           O
ATOM    195  OE2 GLU A  27     120.909  75.245 144.978  1.00  0.00           O
ATOM    196  N   LEU A  28     114.994  72.465 145.283  1.00  0.00           N
ATOM    197  CA  LEU A  28     113.536  72.333 145.301  1.00  0.00           C
ATOM    198  C   LEU A  28     112.962  72.683 146.673  1.00  0.00           C
ATOM    199  O   LEU A  28     111.950  73.385 146.780  1.00  0.00           O
ATOM    200  CB  LEU A  28     113.144  70.918 144.890  1.00  0.00           C
ATOM    201  CG  LEU A  28     113.455  70.606 143.429  1.00  0.00           C
ATOM    202  CD1 LEU A  28     113.226  69.139 143.116  1.00  0.00           C
ATOM    203  CD2 LEU A  28     112.619  71.505 142.523  1.00  0.00           C
ATOM    204  N   TYR A  29     113.611  72.207 147.729  1.00  0.00           N
ATOM    205  CA  TYR A  29     113.186  72.547 149.079  1.00  0.00           C
ATOM    206  C   TYR A  29     113.218  74.056 149.298  1.00  0.00           C
ATOM    207  O   TYR A  29     112.260  74.638 149.802  1.00  0.00           O
ATOM    208  CB  TYR A  29     114.063  71.818 150.095  1.00  0.00           C
ATOM    209  CG  TYR A  29     113.800  72.262 151.501  1.00  0.00           C
ATOM    210  CD1 TYR A  29     112.642  71.881 152.154  1.00  0.00           C
ATOM    211  CD2 TYR A  29     114.714  73.055 152.183  1.00  0.00           C
ATOM    212  CE1 TYR A  29     112.393  72.280 153.442  1.00  0.00           C
ATOM    213  CE2 TYR A  29     114.472  73.450 153.473  1.00  0.00           C
ATOM    214  CZ  TYR A  29     113.317  73.065 154.100  1.00  0.00           C
ATOM    215  OH  TYR A  29     113.073  73.464 155.387  1.00  0.00           O
ATOM    216  N   ALA A  30     114.309  74.709 148.896  1.00  0.00           N
ATOM    217  CA  ALA A  30     114.397  76.159 149.032  1.00  0.00           C
ATOM    218  C   ALA A  30     113.266  76.844 148.271  1.00  0.00           C
ATOM    219  O   ALA A  30     112.656  77.796 148.766  1.00  0.00           O
ATOM    220  CB  ALA A  30     115.757  76.658 148.537  1.00  0.00           C
ATOM    221  N   SER A  31     112.971  76.364 147.067  1.00  0.00           N
ATOM    222  CA  SER A  31     111.864  76.934 146.307  1.00  0.00           C
ATOM    223  C   SER A  31     110.568  76.841 147.095  1.00  0.00           C
ATOM    224  O   SER A  31     109.757  77.769 147.095  1.00  0.00           O
ATOM    225  CB  SER A  31     111.715  76.217 144.969  1.00  0.00           C
ATOM    226  OG  SER A  31     110.677  76.789 144.215  1.00  0.00           O
ATOM    227  N   TYR A  32     110.383  75.737 147.802  1.00  0.00           N
ATOM    228  CA  TYR A  32     109.127  75.530 148.501  1.00  0.00           C
ATOM    229  C   TYR A  32     109.068  76.379 149.768  1.00  0.00           C
ATOM    230  O   TYR A  32     108.008  76.909 150.105  1.00  0.00           O
ATOM    231  CB  TYR A  32     108.973  74.026 148.712  1.00  0.00           C
ATOM    232  CG  TYR A  32     107.649  73.513 149.224  1.00  0.00           C
ATOM    233  CD1 TYR A  32     106.473  73.919 148.627  1.00  0.00           C
ATOM    234  CD2 TYR A  32     107.594  72.371 150.006  1.00  0.00           C
ATOM    235  CE1 TYR A  32     105.251  73.387 148.997  1.00  0.00           C
ATOM    236  CE2 TYR A  32     106.382  71.798 150.354  1.00  0.00           C
ATOM    237  CZ  TYR A  32     105.209  72.305 149.840  1.00  0.00           C
ATOM    238  OH  TYR A  32     104.018  71.721 150.209  1.00  0.00           O
ATOM    239  N   VAL A  33     110.211  76.587 150.417  1.00  0.00           N
ATOM    240  CA  VAL A  33     110.276  77.505 151.552  1.00  0.00           C
ATOM    241  C   VAL A  33     109.888  78.911 151.114  1.00  0.00           C
ATOM    242  O   VAL A  33     109.035  79.559 151.728  1.00  0.00           O
ATOM    243  CB  VAL A  33     111.674  77.477 152.193  1.00  0.00           C
ATOM    244  CG1 VAL A  33     111.776  78.549 153.250  1.00  0.00           C
ATOM    245  CG2 VAL A  33     111.945  76.121 152.819  1.00  0.00           C
ATOM    246  N   TYR A  34     110.507  79.406 150.040  1.00  0.00           N
ATOM    247  CA  TYR A  34     110.145  80.747 149.592  1.00  0.00           C
ATOM    248  C   TYR A  34     108.686  80.839 149.174  1.00  0.00           C
ATOM    249  O   TYR A  34     108.051  81.868 149.390  1.00  0.00           O
ATOM    250  CB  TYR A  34     111.032  81.229 148.447  1.00  0.00           C
ATOM    251  CG  TYR A  34     112.435  81.585 148.858  1.00  0.00           C
ATOM    252  CD1 TYR A  34     112.659  82.731 149.604  1.00  0.00           C
ATOM    253  CD2 TYR A  34     113.543  80.920 148.334  1.00  0.00           C
ATOM    254  CE1 TYR A  34     113.934  83.126 149.942  1.00  0.00           C
ATOM    255  CE2 TYR A  34     114.832  81.316 148.669  1.00  0.00           C
ATOM    256  CZ  TYR A  34     115.009  82.422 149.475  1.00  0.00           C
ATOM    257  OH  TYR A  34     116.269  82.851 149.822  1.00  0.00           O
ATOM    258  N   LEU A  35     108.138  79.785 148.577  1.00  0.00           N
ATOM    259  CA  LEU A  35     106.719  79.808 148.245  1.00  0.00           C
ATOM    260  C   LEU A  35     105.870  79.961 149.502  1.00  0.00           C
ATOM    261  O   LEU A  35     104.899  80.723 149.523  1.00  0.00           O
ATOM    262  CB  LEU A  35     106.346  78.535 147.497  1.00  0.00           C
ATOM    263  CG  LEU A  35     104.876  78.378 147.158  1.00  0.00           C
ATOM    264  CD1 LEU A  35     104.463  79.539 146.297  1.00  0.00           C
ATOM    265  CD2 LEU A  35     104.654  77.063 146.419  1.00  0.00           C
ATOM    266  N   SER A  36     106.241  79.251 150.566  1.00  0.00           N
ATOM    267  CA  SER A  36     105.540  79.391 151.841  1.00  0.00           C
ATOM    268  C   SER A  36     105.619  80.824 152.370  1.00  0.00           C
ATOM    269  O   SER A  36     104.615  81.395 152.805  1.00  0.00           O
ATOM    270  CB  SER A  36     106.120  78.414 152.860  1.00  0.00           C
ATOM    271  OG  SER A  36     105.501  78.571 154.114  1.00  0.00           O
ATOM    272  N   MET A  37     106.808  81.425 152.335  1.00  0.00           N
ATOM    273  CA  MET A  37     106.931  82.812 152.781  1.00  0.00           C
ATOM    274  C   MET A  37     106.015  83.726 151.976  1.00  0.00           C
ATOM    275  O   MET A  37     105.306  84.575 152.535  1.00  0.00           O
ATOM    276  CB  MET A  37     108.380  83.277 152.673  1.00  0.00           C
ATOM    277  CG  MET A  37     109.305  82.613 153.667  1.00  0.00           C
ATOM    278  SD  MET A  37     111.012  83.150 153.474  1.00  0.00           S
ATOM    279  CE  MET A  37     111.840  82.209 154.757  1.00  0.00           C
ATOM    280  N   SER A  38     106.017  83.552 150.661  1.00  0.00           N
ATOM    281  CA  SER A  38     105.205  84.395 149.792  1.00  0.00           C
ATOM    282  C   SER A  38     103.728  84.293 150.168  1.00  0.00           C
ATOM    283  O   SER A  38     103.040  85.312 150.322  1.00  0.00           O
ATOM    284  CB  SER A  38     105.429  83.995 148.337  1.00  0.00           C
ATOM    285  OG  SER A  38     104.705  84.844 147.482  1.00  0.00           O
ATOM    286  N   CYS A  39     103.235  83.062 150.356  1.00  0.00           N
ATOM    287  CA  CYS A  39     101.858  82.874 150.806  1.00  0.00           C
ATOM    288  C   CYS A  39     101.592  83.621 152.094  1.00  0.00           C
ATOM    289  O   CYS A  39     100.514  84.191 152.280  1.00  0.00           O
ATOM    290  CB  CYS A  39     101.548  81.397 151.038  1.00  0.00           C
ATOM    291  SG  CYS A  39     101.606  80.426 149.566  1.00  0.00           S
ATOM    292  N   TYR A  40     102.550  83.587 153.015  1.00  0.00           N
ATOM    293  CA  TYR A  40     102.356  84.255 154.293  1.00  0.00           C
ATOM    294  C   TYR A  40     102.139  85.755 154.121  1.00  0.00           C
ATOM    295  O   TYR A  40     101.256  86.330 154.758  1.00  0.00           O
ATOM    296  CB  TYR A  40     103.553  84.000 155.201  1.00  0.00           C
ATOM    297  CG  TYR A  40     103.473  84.753 156.498  1.00  0.00           C
ATOM    298  CD1 TYR A  40     102.658  84.319 157.532  1.00  0.00           C
ATOM    299  CD2 TYR A  40     104.226  85.894 156.698  1.00  0.00           C
ATOM    300  CE1 TYR A  40     102.583  85.020 158.723  1.00  0.00           C
ATOM    301  CE2 TYR A  40     104.156  86.598 157.886  1.00  0.00           C
ATOM    302  CZ  TYR A  40     103.333  86.150 158.893  1.00  0.00           C
ATOM    303  OH  TYR A  40     103.270  86.843 160.081  1.00  0.00           O
ATOM    304  N   PHE A  41     102.939  86.414 153.278  1.00  0.00           N
ATOM    305  CA  PHE A  41     102.732  87.861 153.168  1.00  0.00           C
ATOM    306  C   PHE A  41     101.504  88.236 152.353  1.00  0.00           C
ATOM    307  O   PHE A  41     101.149  89.413 152.320  1.00  0.00           O
ATOM    308  CB  PHE A  41     104.000  88.537 152.642  1.00  0.00           C
ATOM    309  CG  PHE A  41     105.114  88.423 153.623  1.00  0.00           C
ATOM    310  CD1 PHE A  41     105.180  89.280 154.713  1.00  0.00           C
ATOM    311  CD2 PHE A  41     106.035  87.408 153.518  1.00  0.00           C
ATOM    312  CE1 PHE A  41     106.175  89.137 155.668  1.00  0.00           C
ATOM    313  CE2 PHE A  41     107.032  87.268 154.451  1.00  0.00           C
ATOM    314  CZ  PHE A  41     107.105  88.136 155.531  1.00  0.00           C
ATOM    315  N   ASP A  42     100.849  87.273 151.721  1.00  0.00           N
ATOM    316  CA  ASP A  42      99.583  87.519 151.044  1.00  0.00           C
ATOM    317  C   ASP A  42      98.370  87.403 151.974  1.00  0.00           C
ATOM    318  O   ASP A  42      97.256  87.709 151.551  1.00  0.00           O
ATOM    319  CB  ASP A  42      99.452  86.549 149.858  1.00  0.00           C
ATOM    320  CG  ASP A  42      98.178  86.731 149.075  1.00  0.00           C
ATOM    321  OD1 ASP A  42      97.966  87.827 148.532  1.00  0.00           O
ATOM    322  OD2 ASP A  42      97.408  85.750 148.953  1.00  0.00           O
ATOM    323  N   ARG A  43      98.555  86.943 153.208  1.00  0.00           N
ATOM    324  CA  ARG A  43      97.449  86.854 154.155  1.00  0.00           C
ATOM    325  C   ARG A  43      96.822  88.223 154.413  1.00  0.00           C
ATOM    326  O   ARG A  43      97.497  89.245 154.395  1.00  0.00           O
ATOM    327  CB  ARG A  43      97.937  86.252 155.468  1.00  0.00           C
ATOM    328  CG  ARG A  43      98.259  84.798 155.359  1.00  0.00           C
ATOM    329  CD  ARG A  43      98.917  84.260 156.605  1.00  0.00           C
ATOM    330  NE  ARG A  43      98.148  84.595 157.795  1.00  0.00           N
ATOM    331  CZ  ARG A  43      98.429  84.151 159.012  1.00  0.00           C
ATOM    332  NH1 ARG A  43      99.388  83.257 159.181  1.00  0.00           N
ATOM    333  NH2 ARG A  43      97.695  84.541 160.043  1.00  0.00           N
ATOM    334  N   ASP A  44      95.507  88.234 154.653  1.00  0.00           N
ATOM    335  CA  ASP A  44      94.847  89.520 154.881  1.00  0.00           C
ATOM    336  C   ASP A  44      95.291  90.181 156.175  1.00  0.00           C
ATOM    337  O   ASP A  44      95.153  91.395 156.310  1.00  0.00           O
ATOM    338  CB  ASP A  44      93.324  89.399 154.896  1.00  0.00           C
ATOM    339  CG  ASP A  44      92.806  88.441 155.954  1.00  0.00           C
ATOM    340  OD1 ASP A  44      93.552  87.616 156.486  1.00  0.00           O
ATOM    341  OD2 ASP A  44      91.633  88.577 156.316  1.00  0.00           O
ATOM    342  N   ASP A  45      95.811  89.413 157.122  1.00  0.00           N
ATOM    343  CA  ASP A  45      96.287  89.950 158.385  1.00  0.00           C
ATOM    344  C   ASP A  45      97.778  90.269 158.361  1.00  0.00           C
ATOM    345  O   ASP A  45      98.339  90.633 159.390  1.00  0.00           O
ATOM    346  CB  ASP A  45      95.939  88.990 159.532  1.00  0.00           C
ATOM    347  CG  ASP A  45      96.512  87.615 159.347  1.00  0.00           C
ATOM    348  OD1 ASP A  45      97.089  87.332 158.285  1.00  0.00           O
ATOM    349  OD2 ASP A  45      96.380  86.793 160.272  1.00  0.00           O
ATOM    350  N   VAL A  46      98.421  90.139 157.203  1.00  0.00           N
ATOM    351  CA  VAL A  46      99.813  90.534 157.026  1.00  0.00           C
ATOM    352  C   VAL A  46      99.871  91.573 155.917  1.00  0.00           C
ATOM    353  O   VAL A  46     100.272  92.713 156.141  1.00  0.00           O
ATOM    354  CB  VAL A  46     100.691  89.317 156.694  1.00  0.00           C
ATOM    355  CG1 VAL A  46     102.130  89.743 156.500  1.00  0.00           C
ATOM    356  CG2 VAL A  46     100.551  88.279 157.778  1.00  0.00           C
ATOM    357  N   ALA A  47      99.508  91.162 154.710  1.00  0.00           N
ATOM    358  CA  ALA A  47      99.180  92.089 153.636  1.00  0.00           C
ATOM    359  C   ALA A  47     100.355  92.992 153.261  1.00  0.00           C
ATOM    360  O   ALA A  47     100.214  94.205 153.148  1.00  0.00           O
ATOM    361  CB  ALA A  47      97.963  92.934 154.012  1.00  0.00           C
ATOM    362  N   LEU A  48     101.521  92.397 153.048  1.00  0.00           N
ATOM    363  CA  LEU A  48     102.632  93.148 152.473  1.00  0.00           C
ATOM    364  C   LEU A  48     102.851  92.591 151.071  1.00  0.00           C
ATOM    365  O   LEU A  48     103.551  91.600 150.902  1.00  0.00           O
ATOM    366  CB  LEU A  48     103.860  92.993 153.365  1.00  0.00           C
ATOM    367  CG  LEU A  48     103.651  93.626 154.742  1.00  0.00           C
ATOM    368  CD1 LEU A  48     104.722  93.200 155.695  1.00  0.00           C
ATOM    369  CD2 LEU A  48     103.661  95.137 154.611  1.00  0.00           C
ATOM    370  N   LYS A  49     102.371  93.320 150.064  1.00  0.00           N
ATOM    371  CA  LYS A  49     102.359  92.762 148.719  1.00  0.00           C
ATOM    372  C   LYS A  49     103.755  92.672 148.135  1.00  0.00           C
ATOM    373  O   LYS A  49     104.039  91.768 147.352  1.00  0.00           O
ATOM    374  CB  LYS A  49     101.471  93.581 147.772  1.00  0.00           C
ATOM    375  CG  LYS A  49      99.992  93.453 148.024  1.00  0.00           C
ATOM    376  CD  LYS A  49      99.205  94.202 146.940  1.00  0.00           C
ATOM    377  CE  LYS A  49      97.720  94.110 147.223  1.00  0.00           C
ATOM    378  NZ  LYS A  49      97.257  92.690 147.218  1.00  0.00           N
ATOM    379  N   ASN A  50     104.631  93.601 148.473  1.00  0.00           N
ATOM    380  CA  ASN A  50     105.953  93.536 147.876  1.00  0.00           C
ATOM    381  C   ASN A  50     106.840  92.515 148.582  1.00  0.00           C
ATOM    382  O   ASN A  50     107.737  91.962 147.943  1.00  0.00           O
ATOM    383  CB  ASN A  50     106.579  94.928 147.843  1.00  0.00           C
ATOM    384  CG  ASN A  50     105.905  95.832 146.812  1.00  0.00           C
ATOM    385  OD1 ASN A  50     105.407  95.353 145.809  1.00  0.00           O
ATOM    386  ND2 ASN A  50     105.826  97.119 147.098  1.00  0.00           N
ATOM    387  N   PHE A  51     106.612  92.229 149.874  1.00  0.00           N
ATOM    388  CA  PHE A  51     107.287  91.063 150.443  1.00  0.00           C
ATOM    389  C   PHE A  51     106.835  89.803 149.710  1.00  0.00           C
ATOM    390  O   PHE A  51     107.651  88.954 149.349  1.00  0.00           O
ATOM    391  CB  PHE A  51     107.045  90.840 151.947  1.00  0.00           C
ATOM    392  CG  PHE A  51     107.503  91.946 152.878  1.00  0.00           C
ATOM    393  CD1 PHE A  51     108.022  93.108 152.442  1.00  0.00           C
ATOM    394  CD2 PHE A  51     107.486  91.724 154.243  1.00  0.00           C
ATOM    395  CE1 PHE A  51     108.447  94.083 153.308  1.00  0.00           C
ATOM    396  CE2 PHE A  51     107.935  92.701 155.115  1.00  0.00           C
ATOM    397  CZ  PHE A  51     108.441  93.885 154.598  1.00  0.00           C
ATOM    398  N   ALA A  52     105.522  89.682 149.479  1.00  0.00           N
ATOM    399  CA  ALA A  52     104.991  88.506 148.792  1.00  0.00           C
ATOM    400  C   ALA A  52     105.614  88.362 147.414  1.00  0.00           C
ATOM    401  O   ALA A  52     106.079  87.282 147.040  1.00  0.00           O
ATOM    402  CB  ALA A  52     103.464  88.583 148.688  1.00  0.00           C
ATOM    403  N   LYS A  53     105.640  89.451 146.642  1.00  0.00           N
ATOM    404  CA  LYS A  53     106.259  89.406 145.323  1.00  0.00           C
ATOM    405  C   LYS A  53     107.721  88.988 145.420  1.00  0.00           C
ATOM    406  O   LYS A  53     108.192  88.148 144.649  1.00  0.00           O
ATOM    407  CB  LYS A  53     106.183  90.772 144.644  1.00  0.00           C
ATOM    408  CG  LYS A  53     104.824  91.427 144.428  1.00  0.00           C
ATOM    409  CD  LYS A  53     103.952  90.768 143.363  1.00  0.00           C
ATOM    410  CE  LYS A  53     102.788  91.715 142.973  1.00  0.00           C
ATOM    411  NZ  LYS A  53     101.799  92.021 144.043  1.00  0.00           N
ATOM    412  N   TYR A  54     108.455  89.594 146.352  1.00  0.00           N
ATOM    413  CA  TYR A  54     109.878  89.307 146.474  1.00  0.00           C
ATOM    414  C   TYR A  54     110.113  87.818 146.693  1.00  0.00           C
ATOM    415  O   TYR A  54     110.896  87.184 145.977  1.00  0.00           O
ATOM    416  CB  TYR A  54     110.474  90.109 147.629  1.00  0.00           C
ATOM    417  CG  TYR A  54     111.935  89.847 147.866  1.00  0.00           C
ATOM    418  CD1 TYR A  54     112.911  90.466 147.088  1.00  0.00           C
ATOM    419  CD2 TYR A  54     112.345  88.951 148.825  1.00  0.00           C
ATOM    420  CE1 TYR A  54     114.252  90.226 147.309  1.00  0.00           C
ATOM    421  CE2 TYR A  54     113.676  88.689 149.040  1.00  0.00           C
ATOM    422  CZ  TYR A  54     114.630  89.332 148.278  1.00  0.00           C
ATOM    423  OH  TYR A  54     115.965  89.075 148.495  1.00  0.00           O
ATOM    424  N   PHE A  55     109.412  87.230 147.664  1.00  0.00           N
ATOM    425  CA  PHE A  55     109.692  85.824 147.931  1.00  0.00           C
ATOM    426  C   PHE A  55     109.153  84.921 146.828  1.00  0.00           C
ATOM    427  O   PHE A  55     109.753  83.888 146.552  1.00  0.00           O
ATOM    428  CB  PHE A  55     109.171  85.388 149.297  1.00  0.00           C
ATOM    429  CG  PHE A  55     109.895  86.031 150.434  1.00  0.00           C
ATOM    430  CD1 PHE A  55     111.198  85.678 150.705  1.00  0.00           C
ATOM    431  CD2 PHE A  55     109.245  86.883 151.305  1.00  0.00           C
ATOM    432  CE1 PHE A  55     111.875  86.247 151.773  1.00  0.00           C
ATOM    433  CE2 PHE A  55     109.915  87.440 152.379  1.00  0.00           C
ATOM    434  CZ  PHE A  55     111.210  87.134 152.600  1.00  0.00           C
ATOM    435  N   LEU A  56     108.071  85.308 146.150  1.00  0.00           N
ATOM    436  CA  LEU A  56     107.628  84.505 145.008  1.00  0.00           C
ATOM    437  C   LEU A  56     108.700  84.489 143.920  1.00  0.00           C
ATOM    438  O   LEU A  56     108.992  83.438 143.336  1.00  0.00           O
ATOM    439  CB  LEU A  56     106.305  85.032 144.452  1.00  0.00           C
ATOM    440  CG  LEU A  56     105.727  84.224 143.284  1.00  0.00           C
ATOM    441  CD1 LEU A  56     105.422  82.822 143.772  1.00  0.00           C
ATOM    442  CD2 LEU A  56     104.474  84.877 142.713  1.00  0.00           C
ATOM    443  N   HIS A  57     109.299  85.648 143.638  1.00  0.00           N
ATOM    444  CA  HIS A  57     110.415  85.697 142.701  1.00  0.00           C
ATOM    445  C   HIS A  57     111.531  84.757 143.139  1.00  0.00           C
ATOM    446  O   HIS A  57     112.063  83.987 142.335  1.00  0.00           O
ATOM    447  CB  HIS A  57     110.956  87.123 142.582  1.00  0.00           C
ATOM    448  CG  HIS A  57     112.106  87.249 141.632  1.00  0.00           C
ATOM    449  ND1 HIS A  57     111.971  87.060 140.274  1.00  0.00           N
ATOM    450  CD2 HIS A  57     113.424  87.456 141.852  1.00  0.00           C
ATOM    451  CE1 HIS A  57     113.149  87.199 139.692  1.00  0.00           C
ATOM    452  NE2 HIS A  57     114.050  87.435 140.627  1.00  0.00           N
ATOM    453  N   GLN A  58     111.888  84.799 144.423  1.00  0.00           N
ATOM    454  CA  GLN A  58     112.940  83.910 144.910  1.00  0.00           C
ATOM    455  C   GLN A  58     112.566  82.444 144.695  1.00  0.00           C
ATOM    456  O   GLN A  58     113.409  81.636 144.297  1.00  0.00           O
ATOM    457  CB  GLN A  58     113.226  84.186 146.381  1.00  0.00           C
ATOM    458  CG  GLN A  58     113.814  85.561 146.611  1.00  0.00           C
ATOM    459  CD  GLN A  58     115.125  85.759 145.870  1.00  0.00           C
ATOM    460  OE1 GLN A  58     115.972  84.870 145.833  1.00  0.00           O
ATOM    461  NE2 GLN A  58     115.295  86.922 145.284  1.00  0.00           N
ATOM    462  N   SER A  59     111.314  82.088 144.966  1.00  0.00           N
ATOM    463  CA  SER A  59     110.857  80.715 144.764  1.00  0.00           C
ATOM    464  C   SER A  59     111.061  80.267 143.324  1.00  0.00           C
ATOM    465  O   SER A  59     111.567  79.169 143.061  1.00  0.00           O
ATOM    466  CB  SER A  59     109.383  80.595 145.143  1.00  0.00           C
ATOM    467  OG  SER A  59     108.908  79.295 144.918  1.00  0.00           O
ATOM    468  N   HIS A  60     110.649  81.105 142.372  1.00  0.00           N
ATOM    469  CA  HIS A  60     110.836  80.730 140.973  1.00  0.00           C
ATOM    470  C   HIS A  60     112.313  80.623 140.609  1.00  0.00           C
ATOM    471  O   HIS A  60     112.700  79.750 139.824  1.00  0.00           O
ATOM    472  CB  HIS A  60     110.128  81.725 140.062  1.00  0.00           C
ATOM    473  CG  HIS A  60     108.643  81.709 140.209  1.00  0.00           C
ATOM    474  ND1 HIS A  60     107.830  82.698 139.703  1.00  0.00           N
ATOM    475  CD2 HIS A  60     107.820  80.815 140.806  1.00  0.00           C
ATOM    476  CE1 HIS A  60     106.573  82.417 139.986  1.00  0.00           C
ATOM    477  NE2 HIS A  60     106.538  81.276 140.648  1.00  0.00           N
ATOM    478  N   GLU A  61     113.152  81.503 141.160  1.00  0.00           N
ATOM    479  CA  GLU A  61     114.584  81.407 140.879  1.00  0.00           C
ATOM    480  C   GLU A  61     115.177  80.106 141.402  1.00  0.00           C
ATOM    481  O   GLU A  61     116.033  79.503 140.747  1.00  0.00           O
ATOM    482  CB  GLU A  61     115.326  82.604 141.472  1.00  0.00           C
ATOM    483  CG  GLU A  61     114.984  83.872 140.747  1.00  0.00           C
ATOM    484  CD  GLU A  61     115.422  83.825 139.292  1.00  0.00           C
ATOM    485  OE1 GLU A  61     116.550  83.369 139.030  1.00  0.00           O
ATOM    486  OE2 GLU A  61     114.631  84.206 138.403  1.00  0.00           O
ATOM    487  N   GLU A  62     114.759  79.672 142.589  1.00  0.00           N
ATOM    488  CA  GLU A  62     115.262  78.410 143.124  1.00  0.00           C
ATOM    489  C   GLU A  62     114.828  77.241 142.252  1.00  0.00           C
ATOM    490  O   GLU A  62     115.612  76.319 142.002  1.00  0.00           O
ATOM    491  CB  GLU A  62     114.786  78.211 144.564  1.00  0.00           C
ATOM    492  CG  GLU A  62     115.382  79.211 145.535  1.00  0.00           C
ATOM    493  CD  GLU A  62     116.877  79.091 145.628  1.00  0.00           C
ATOM    494  OE1 GLU A  62     117.371  77.953 145.646  1.00  0.00           O
ATOM    495  OE2 GLU A  62     117.561  80.124 145.711  1.00  0.00           O
ATOM    496  N   ARG A  63     113.590  77.264 141.760  1.00  0.00           N
ATOM    497  C   ARG A  63     114.056  76.226 139.576  1.00  0.00           C
ATOM    498  O   ARG A  63     114.449  75.167 139.081  1.00  0.00           O
ATOM    499  CA AARG A  63     113.189  76.214 140.833  0.50  0.00           C
ATOM    500  CB AARG A  63     111.725  76.351 140.460  0.50  0.00           C
ATOM    501  CG AARG A  63     111.280  75.235 139.575  0.50  0.00           C
ATOM    502  CD AARG A  63     110.965  75.781 138.245  0.50  0.00           C
ATOM    503  NE AARG A  63     109.594  76.249 138.170  0.50  0.00           N
ATOM    504  CZ AARG A  63     109.243  77.524 138.151  0.50  0.00           C
ATOM    505  NH1AARG A  63     110.184  78.467 138.200  0.50  0.00           N
ATOM    506  NH2AARG A  63     107.961  77.853 138.068  0.50  0.00           N
ATOM    507  CA BARG A  63     113.174  76.222 140.821  0.50  0.00           C
ATOM    508  CB BARG A  63     111.710  76.399 140.425  0.50  0.00           C
ATOM    509  CG BARG A  63     111.275  75.553 139.232  0.50  0.00           C
ATOM    510  CD BARG A  63     111.240  74.071 139.525  0.50  0.00           C
ATOM    511  NE BARG A  63     109.903  73.570 139.898  0.50  0.00           N
ATOM    512  CZ BARG A  63     109.015  73.003 139.071  0.50  0.00           C
ATOM    513  NH1BARG A  63     107.844  72.608 139.546  0.50  0.00           N
ATOM    514  NH2BARG A  63     109.263  72.826 137.775  0.50  0.00           N
ATOM    515  N   GLU A  64     114.358  77.414 139.041  1.00  0.00           N
ATOM    516  CA  GLU A  64     115.269  77.486 137.900  1.00  0.00           C
ATOM    517  C   GLU A  64     116.628  76.868 138.229  1.00  0.00           C
ATOM    518  O   GLU A  64     117.189  76.130 137.412  1.00  0.00           O
ATOM    519  CB  GLU A  64     115.430  78.936 137.422  1.00  0.00           C
ATOM    520  CG  GLU A  64     114.180  79.509 136.749  1.00  0.00           C
ATOM    521  CD  GLU A  64     114.304  80.999 136.346  1.00  0.00           C
ATOM    522  OE1 GLU A  64     115.236  81.700 136.802  1.00  0.00           O
ATOM    523  OE2 GLU A  64     113.481  81.457 135.525  1.00  0.00           O
ATOM    524  N   HIS A  65     117.174  77.161 139.413  1.00  0.00           N
ATOM    525  CA  HIS A  65     118.438  76.545 139.822  1.00  0.00           C
ATOM    526  C   HIS A  65     118.347  75.021 139.806  1.00  0.00           C
ATOM    527  O   HIS A  65     119.249  74.331 139.308  1.00  0.00           O
ATOM    528  CB  HIS A  65     118.845  77.020 141.219  1.00  0.00           C
ATOM    529  CG  HIS A  65     119.102  78.487 141.314  1.00  0.00           C
ATOM    530  ND1 HIS A  65     119.255  79.138 142.520  1.00  0.00           N
ATOM    531  CD2 HIS A  65     119.220  79.435 140.357  1.00  0.00           C
ATOM    532  CE1 HIS A  65     119.458  80.422 142.302  1.00  0.00           C
ATOM    533  NE2 HIS A  65     119.439  80.631 140.997  1.00  0.00           N
ATOM    534  N   ALA A  66     117.267  74.477 140.370  1.00  0.00           N
ATOM    535  CA  ALA A  66     117.100  73.029 140.361  1.00  0.00           C
ATOM    536  C   ALA A  66     117.079  72.497 138.932  1.00  0.00           C
ATOM    537  O   ALA A  66     117.747  71.507 138.617  1.00  0.00           O
ATOM    538  CB  ALA A  66     115.830  72.629 141.112  1.00  0.00           C
ATOM    539  N   GLU A  67     116.343  73.167 138.041  1.00  0.00           N
ATOM    540  CA  GLU A  67     116.227  72.654 136.679  1.00  0.00           C
ATOM    541  C   GLU A  67     117.567  72.705 135.954  1.00  0.00           C
ATOM    542  O   GLU A  67     117.869  71.817 135.154  1.00  0.00           O
ATOM    543  CB  GLU A  67     115.149  73.418 135.902  1.00  0.00           C
ATOM    544  CG  GLU A  67     113.771  73.203 136.510  1.00  0.00           C
ATOM    545  CD  GLU A  67     112.656  73.965 135.788  1.00  0.00           C
ATOM    546  OE1 GLU A  67     112.965  74.755 134.881  1.00  0.00           O
ATOM    547  OE2 GLU A  67     111.488  73.808 136.179  1.00  0.00           O
ATOM    548  N   LYS A  68     118.384  73.714 136.250  1.00  0.00           N
ATOM    549  CA  LYS A  68     119.726  73.771 135.678  1.00  0.00           C
ATOM    550  C   LYS A  68     120.573  72.593 136.145  1.00  0.00           C
ATOM    551  O   LYS A  68     121.351  72.035 135.369  1.00  0.00           O
ATOM    552  CB  LYS A  68     120.418  75.067 136.068  1.00  0.00           C
ATOM    553  CG  LYS A  68     121.745  75.252 135.403  1.00  0.00           C
ATOM    554  CD  LYS A  68     122.452  76.499 135.932  1.00  0.00           C
ATOM    555  CE  LYS A  68     121.697  77.748 135.591  1.00  0.00           C
ATOM    556  NZ  LYS A  68     121.676  77.979 134.134  1.00  0.00           N
ATOM    557  N   LEU A  69     120.461  72.226 137.424  1.00  0.00           N
ATOM    558  CA  LEU A  69     121.199  71.056 137.903  1.00  0.00           C
ATOM    559  C   LEU A  69     120.716  69.774 137.236  1.00  0.00           C
ATOM    560  O   LEU A  69     121.514  68.882 136.951  1.00  0.00           O
ATOM    561  CB  LEU A  69     121.080  70.935 139.414  1.00  0.00           C
ATOM    562  CG  LEU A  69     121.835  72.007 140.193  1.00  0.00           C
ATOM    563  CD1 LEU A  69     121.408  72.011 141.657  1.00  0.00           C
ATOM    564  CD2 LEU A  69     123.317  71.744 140.097  1.00  0.00           C
ATOM    565  N   MET A  70     119.411  69.647 137.015  1.00  0.00           N
ATOM    566  CA  MET A  70     118.923  68.456 136.321  1.00  0.00           C
ATOM    567  C   MET A  70     119.492  68.385 134.908  1.00  0.00           C
ATOM    568  O   MET A  70     119.925  67.320 134.452  1.00  0.00           O
ATOM    569  CB  MET A  70     117.400  68.446 136.317  1.00  0.00           C
ATOM    570  CG  MET A  70     116.846  68.331 137.719  1.00  0.00           C
ATOM    571  SD  MET A  70     115.061  68.205 137.829  1.00  0.00           S
ATOM    572  CE  MET A  70     114.599  69.795 137.355  1.00  0.00           C
ATOM    573  N   LYS A  71     119.496  69.522 134.216  1.00  0.00           N
ATOM    574  CA  LYS A  71     120.144  69.658 132.916  1.00  0.00           C
ATOM    575  C   LYS A  71     121.596  69.178 132.963  1.00  0.00           C
ATOM    576  O   LYS A  71     122.031  68.378 132.132  1.00  0.00           O
ATOM    577  CB  LYS A  71     120.065  71.125 132.490  1.00  0.00           C
ATOM    578  CG  LYS A  71     120.673  71.494 131.162  1.00  0.00           C
ATOM    579  CD  LYS A  71     120.528  73.008 130.854  1.00  0.00           C
ATOM    580  CE  LYS A  71     121.368  73.912 131.764  1.00  0.00           C
ATOM    581  NZ  LYS A  71     122.804  73.635 131.563  1.00  0.00           N
ATOM    582  N   LEU A  72     122.362  69.681 133.924  1.00  0.00           N
ATOM    583  CA  LEU A  72     123.747  69.243 134.092  1.00  0.00           C
ATOM    584  C   LEU A  72     123.833  67.734 134.248  1.00  0.00           C
ATOM    585  O   LEU A  72     124.633  67.068 133.590  1.00  0.00           O
ATOM    586  CB  LEU A  72     124.362  69.910 135.313  1.00  0.00           C
ATOM    587  CG  LEU A  72     125.771  69.421 135.658  1.00  0.00           C
ATOM    588  CD1 LEU A  72     126.756  69.857 134.591  1.00  0.00           C
ATOM    589  CD2 LEU A  72     126.173  69.914 137.023  1.00  0.00           C
ATOM    590  N   GLN A  73     123.007  67.184 135.134  1.00  0.00           N
ATOM    591  CA  GLN A  73     123.032  65.754 135.395  1.00  0.00           C
ATOM    592  C   GLN A  73     122.862  64.959 134.100  1.00  0.00           C
ATOM    593  O   GLN A  73     123.656  64.066 133.814  1.00  0.00           O
ATOM    594  CB  GLN A  73     121.933  65.392 136.393  1.00  0.00           C
ATOM    595  CG  GLN A  73     121.949  63.970 136.858  1.00  0.00           C
ATOM    596  CD  GLN A  73     123.046  63.670 137.864  1.00  0.00           C
ATOM    597  OE1 GLN A  73     124.146  63.310 137.497  1.00  0.00           O
ATOM    598  NE2 GLN A  73     122.702  63.711 139.135  1.00  0.00           N
ATOM    599  N   ASN A  74     121.840  65.282 133.297  1.00  0.00           N
ATOM    600  CA  ASN A  74     121.679  64.554 132.029  1.00  0.00           C
ATOM    601  C   ASN A  74     122.815  64.832 131.064  1.00  0.00           C
ATOM    602  O   ASN A  74     123.199  63.960 130.281  1.00  0.00           O
ATOM    603  CB  ASN A  74     120.352  64.903 131.359  1.00  0.00           C
ATOM    604  CG  ASN A  74     119.192  64.173 131.980  1.00  0.00           C
ATOM    605  OD1 ASN A  74     119.360  63.086 132.491  1.00  0.00           O
ATOM    606  ND2 ASN A  74     118.022  64.789 131.970  1.00  0.00           N
ATOM    607  N   GLN A  75     123.354  66.037 131.097  1.00  0.00           N
ATOM    608  CA  GLN A  75     124.408  66.381 130.158  1.00  0.00           C
ATOM    609  C   GLN A  75     125.649  65.535 130.407  1.00  0.00           C
ATOM    610  O   GLN A  75     126.306  65.105 129.462  1.00  0.00           O
ATOM    611  CB  GLN A  75     124.718  67.860 130.278  1.00  0.00           C
ATOM    612  CG  GLN A  75     125.552  68.410 129.206  1.00  0.00           C
ATOM    613  CD  GLN A  75     125.625  69.925 129.287  1.00  0.00           C
ATOM    614  OE1 GLN A  75     124.960  70.533 130.121  1.00  0.00           O
ATOM    615  NE2 GLN A  75     126.408  70.536 128.415  1.00  0.00           N
ATOM    616  N   ARG A  76     125.978  65.286 131.665  1.00  0.00           N
ATOM    617  CA  ARG A  76     127.130  64.462 132.014  1.00  0.00           C
ATOM    618  C   ARG A  76     126.818  62.969 132.021  1.00  0.00           C
ATOM    619  O   ARG A  76     127.713  62.166 132.284  1.00  0.00           O
ATOM    620  CB  ARG A  76     127.679  64.891 133.376  1.00  0.00           C
ATOM    621  CG  ARG A  76     128.183  66.318 133.423  1.00  0.00           C
ATOM    622  CD  ARG A  76     129.379  66.519 132.486  1.00  0.00           C
ATOM    623  NE  ARG A  76     130.504  65.657 132.862  1.00  0.00           N
ATOM    624  CZ  ARG A  76     131.420  65.949 133.781  1.00  0.00           C
ATOM    625  NH1 ARG A  76     131.388  67.098 134.428  1.00  0.00           N
ATOM    626  NH2 ARG A  76     132.387  65.084 134.044  1.00  0.00           N
ATOM    627  N   GLY A  77     125.588  62.579 131.732  1.00  0.00           N
ATOM    628  CA  GLY A  77     125.256  61.177 131.702  1.00  0.00           C
ATOM    629  C   GLY A  77     124.934  60.571 133.044  1.00  0.00           C
ATOM    630  O   GLY A  77     124.849  59.347 133.145  1.00  0.00           O
ATOM    631  N   GLY A  78     124.757  61.384 134.075  1.00  0.00           N
ATOM    632  CA  GLY A  78     124.206  60.891 135.315  1.00  0.00           C
ATOM    633  C   GLY A  78     122.714  60.660 135.190  1.00  0.00           C
ATOM    634  O   GLY A  78     122.089  61.002 134.194  1.00  0.00           O
ATOM    635  N   ARG A  79     122.130  60.060 136.223  1.00  0.00           N
ATOM    636  CA  ARG A  79     120.702  59.783 136.242  1.00  0.00           C
ATOM    637  C   ARG A  79     120.049  60.465 137.435  1.00  0.00           C
ATOM    638  O   ARG A  79     120.505  60.316 138.566  1.00  0.00           O
ATOM    639  CB  ARG A  79     120.453  58.280 136.241  1.00  0.00           C
ATOM    640  CG  ARG A  79     120.995  57.672 134.951  1.00  0.00           C
ATOM    641  CD  ARG A  79     120.067  58.038 133.787  1.00  0.00           C
ATOM    642  NE  ARG A  79     120.584  57.640 132.475  1.00  0.00           N
ATOM    643  CZ  ARG A  79     121.201  58.461 131.623  1.00  0.00           C
ATOM    644  NH1 ARG A  79     121.336  59.749 131.898  1.00  0.00           N
ATOM    645  NH2 ARG A  79     121.638  58.008 130.457  1.00  0.00           N
ATOM    646  N   ILE A  80     119.003  61.222 137.160  1.00  0.00           N
ATOM    647  CA  ILE A  80     118.304  61.999 138.177  1.00  0.00           C
ATOM    648  C   ILE A  80     117.441  61.059 139.008  1.00  0.00           C
ATOM    649  O   ILE A  80     116.619  60.322 138.465  1.00  0.00           O
ATOM    650  CB  ILE A  80     117.451  63.085 137.505  1.00  0.00           C
ATOM    651  CG1 ILE A  80     118.360  64.044 136.730  1.00  0.00           C
ATOM    652  CG2 ILE A  80     116.594  63.825 138.525  1.00  0.00           C
ATOM    653  CD1 ILE A  80     117.638  64.920 135.753  1.00  0.00           C
ATOM    654  N   PHE A  81     117.609  61.098 140.325  1.00  0.00           N
ATOM    655  CA  PHE A  81     116.715  60.396 141.243  1.00  0.00           C
ATOM    656  C   PHE A  81     116.082  61.425 142.170  1.00  0.00           C
ATOM    657  O   PHE A  81     116.769  62.037 142.986  1.00  0.00           O
ATOM    658  CB  PHE A  81     117.463  59.313 142.014  1.00  0.00           C
ATOM    659  CG  PHE A  81     117.968  58.213 141.131  1.00  0.00           C
ATOM    660  CD1 PHE A  81     117.118  57.222 140.719  1.00  0.00           C
ATOM    661  CD2 PHE A  81     119.270  58.176 140.702  1.00  0.00           C
ATOM    662  CE1 PHE A  81     117.546  56.204 139.885  1.00  0.00           C
ATOM    663  CE2 PHE A  81     119.708  57.156 139.868  1.00  0.00           C
ATOM    664  CZ  PHE A  81     118.847  56.186 139.465  1.00  0.00           C
ATOM    665  N   LEU A  82     114.787  61.637 142.006  1.00  0.00           N
ATOM    666  CA  LEU A  82     114.077  62.619 142.808  1.00  0.00           C
ATOM    667  C   LEU A  82     113.724  62.032 144.172  1.00  0.00           C
ATOM    668  O   LEU A  82     113.588  60.827 144.324  1.00  0.00           O
ATOM    669  CB  LEU A  82     112.820  63.074 142.079  1.00  0.00           C
ATOM    670  CG  LEU A  82     113.148  63.745 140.746  1.00  0.00           C
ATOM    671  CD1 LEU A  82     111.867  64.071 140.017  1.00  0.00           C
ATOM    672  CD2 LEU A  82     113.981  64.997 140.950  1.00  0.00           C
ATOM    673  N   GLN A  83     113.566  62.905 145.164  1.00  0.00           N
ATOM    674  CA  GLN A  83     113.173  62.500 146.506  1.00  0.00           C
ATOM    675  C   GLN A  83     112.027  63.398 146.962  1.00  0.00           C
ATOM    676  O   GLN A  83     111.728  64.405 146.326  1.00  0.00           O
ATOM    677  CB  GLN A  83     114.360  62.591 147.478  1.00  0.00           C
ATOM    678  CG  GLN A  83     115.510  61.659 147.132  1.00  0.00           C
ATOM    679  CD  GLN A  83     115.098  60.189 147.142  1.00  0.00           C
ATOM    680  OE1 GLN A  83     114.340  59.760 148.002  1.00  0.00           O
ATOM    681  NE2 GLN A  83     115.614  59.411 146.191  1.00  0.00           N
ATOM    682  N   ASP A  84     111.366  63.021 148.057  1.00  0.00           N
ATOM    683  CA  ASP A  84     110.314  63.871 148.604  1.00  0.00           C
ATOM    684  C   ASP A  84     110.851  65.274 148.839  1.00  0.00           C
ATOM    685  O   ASP A  84     112.003  65.450 149.226  1.00  0.00           O
ATOM    686  CB  ASP A  84     109.794  63.345 149.940  1.00  0.00           C
ATOM    687  CG  ASP A  84     109.069  62.044 149.823  1.00  0.00           C
ATOM    688  OD1 ASP A  84     108.767  61.601 148.701  1.00  0.00           O
ATOM    689  OD2 ASP A  84     108.759  61.485 150.890  1.00  0.00           O
ATOM    690  N   ILE A  85     110.010  66.271 148.604  1.00  0.00           N
ATOM    691  CA  ILE A  85     110.340  67.643 148.960  1.00  0.00           C
ATOM    692  C   ILE A  85     109.687  67.898 150.310  1.00  0.00           C
ATOM    693  O   ILE A  85     108.463  67.951 150.415  1.00  0.00           O
ATOM    694  CB  ILE A  85     109.849  68.650 147.915  1.00  0.00           C
ATOM    695  CG1 ILE A  85     110.452  68.354 146.539  1.00  0.00           C
ATOM    696  CG2 ILE A  85     110.292  70.036 148.323  1.00  0.00           C
ATOM    697  CD1 ILE A  85     109.811  69.173 145.439  1.00  0.00           C
ATOM    698  N   LYS A  86     110.493  68.056 151.343  1.00  0.00           N
ATOM    699  CA  LYS A  86     109.937  68.197 152.674  1.00  0.00           C
ATOM    700  C   LYS A  86     109.248  69.547 152.829  1.00  0.00           C
ATOM    701  O   LYS A  86     109.624  70.534 152.205  1.00  0.00           O
ATOM    702  CB  LYS A  86     111.027  68.059 153.724  1.00  0.00           C
ATOM    703  CG  LYS A  86     111.744  66.722 153.712  1.00  0.00           C
ATOM    704  CD  LYS A  86     110.831  65.610 154.175  1.00  0.00           C
ATOM    705  CE  LYS A  86     111.618  64.314 154.375  1.00  0.00           C
ATOM    706  NZ  LYS A  86     112.092  63.777 153.085  1.00  0.00           N
ATOM    707  N   LYS A  87     108.245  69.579 153.689  1.00  0.00           N
ATOM    708  CA  LYS A  87     107.528  70.817 153.913  1.00  0.00           C
ATOM    709  C   LYS A  87     108.397  71.789 154.709  1.00  0.00           C
ATOM    710  O   LYS A  87     109.254  71.370 155.482  1.00  0.00           O
ATOM    711  CB  LYS A  87     106.223  70.557 154.654  1.00  0.00           C
ATOM    712  CG  LYS A  87     106.371  70.027 156.035  1.00  0.00           C
ATOM    713  CD  LYS A  87     105.010  69.640 156.605  1.00  0.00           C
ATOM    714  CE  LYS A  87     105.130  69.216 158.038  1.00  0.00           C
ATOM    715  NZ  LYS A  87     105.421  70.395 158.896  1.00  0.00           N
ATOM    716  N   PRO A  88     108.209  73.091 154.514  1.00  0.00           N
ATOM    717  CA  PRO A  88     109.010  74.065 155.259  1.00  0.00           C
ATOM    718  C   PRO A  88     108.794  73.905 156.751  1.00  0.00           C
ATOM    719  O   PRO A  88     107.827  73.299 157.203  1.00  0.00           O
ATOM    720  CB  PRO A  88     108.488  75.417 154.758  1.00  0.00           C
ATOM    721  CG  PRO A  88     107.982  75.102 153.375  1.00  0.00           C
ATOM    722  CD  PRO A  88     107.372  73.745 153.492  1.00  0.00           C
ATOM    723  N   ASP A  89     109.733  74.442 157.519  1.00  0.00           N
ATOM    724  CA  ASP A  89     109.675  74.231 158.954  1.00  0.00           C
ATOM    725  C   ASP A  89     108.571  75.044 159.629  1.00  0.00           C
ATOM    726  O   ASP A  89     108.220  74.741 160.769  1.00  0.00           O
ATOM    727  CB  ASP A  89     111.044  74.523 159.572  1.00  0.00           C
ATOM    728  CG  ASP A  89     111.492  75.953 159.360  1.00  0.00           C
ATOM    729  OD1 ASP A  89     110.671  76.792 158.931  1.00  0.00           O
ATOM    730  OD2 ASP A  89     112.684  76.241 159.586  1.00  0.00           O
ATOM    731  N   ARG A  90     107.985  76.029 158.940  1.00  0.00           N
ATOM    732  CA  ARG A  90     107.003  76.933 159.532  1.00  0.00           C
ATOM    733  C   ARG A  90     105.919  77.287 158.532  1.00  0.00           C
ATOM    734  O   ARG A  90     106.206  77.463 157.350  1.00  0.00           O
ATOM    735  CB  ARG A  90     107.654  78.242 159.986  1.00  0.00           C
ATOM    736  CG  ARG A  90     108.636  78.036 161.079  1.00  0.00           C
ATOM    737  CD  ARG A  90     109.335  79.292 161.441  1.00  0.00           C
ATOM    738  NE  ARG A  90     108.389  80.312 161.863  1.00  0.00           N
ATOM    739  CZ  ARG A  90     108.748  81.484 162.375  1.00  0.00           C
ATOM    740  NH1 ARG A  90     110.028  81.727 162.619  1.00  0.00           N
ATOM    741  NH2 ARG A  90     107.828  82.360 162.726  1.00  0.00           N
ATOM    742  N   ASP A  91     104.678  77.375 159.015  1.00  0.00           N
ATOM    743  CA  ASP A  91     103.606  78.047 158.277  1.00  0.00           C
ATOM    744  C   ASP A  91     103.611  79.559 158.485  1.00  0.00           C
ATOM    745  O   ASP A  91     103.301  80.323 157.568  1.00  0.00           O
ATOM    746  CB  ASP A  91     102.262  77.480 158.708  1.00  0.00           C
ATOM    747  CG  ASP A  91     102.064  76.082 158.230  1.00  0.00           C
ATOM    748  OD1 ASP A  91     102.760  75.665 157.294  1.00  0.00           O
ATOM    749  OD2 ASP A  91     101.266  75.377 158.835  1.00  0.00           O
ATOM    750  N   ASP A  92     103.890  79.990 159.702  1.00  0.00           N
ATOM    751  CA  ASP A  92     103.739  81.371 160.143  1.00  0.00           C
ATOM    752  C   ASP A  92     105.133  81.965 160.280  1.00  0.00           C
ATOM    753  O   ASP A  92     105.909  81.531 161.130  1.00  0.00           O
ATOM    754  CB  ASP A  92     102.976  81.395 161.466  1.00  0.00           C
ATOM    755  CG  ASP A  92     102.743  82.791 162.017  1.00  0.00           C
ATOM    756  OD1 ASP A  92     103.201  83.794 161.442  1.00  0.00           O
ATOM    757  OD2 ASP A  92     102.064  82.861 163.059  1.00  0.00           O
ATOM    758  N   TRP A  93     105.460  82.928 159.428  1.00  0.00           N
ATOM    759  CA  TRP A  93     106.810  83.466 159.378  1.00  0.00           C
ATOM    760  C   TRP A  93     106.989  84.730 160.223  1.00  0.00           C
ATOM    761  O   TRP A  93     108.060  85.322 160.199  1.00  0.00           O
ATOM    762  CB  TRP A  93     107.215  83.712 157.923  1.00  0.00           C
ATOM    763  CG  TRP A  93     107.331  82.410 157.183  1.00  0.00           C
ATOM    764  CD1 TRP A  93     106.389  81.824 156.403  1.00  0.00           C
ATOM    765  CD2 TRP A  93     108.436  81.505 157.219  1.00  0.00           C
ATOM    766  NE1 TRP A  93     106.840  80.628 155.917  1.00  0.00           N
ATOM    767  CE2 TRP A  93     108.101  80.405 156.405  1.00  0.00           C
ATOM    768  CE3 TRP A  93     109.687  81.525 157.849  1.00  0.00           C
ATOM    769  CZ2 TRP A  93     108.970  79.336 156.201  1.00  0.00           C
ATOM    770  CZ3 TRP A  93     110.542  80.468 157.639  1.00  0.00           C
ATOM    771  CH2 TRP A  93     110.179  79.388 156.832  1.00  0.00           C
ATOM    772  N   GLU A  94     105.938  85.175 160.901  1.00  0.00           N
ATOM    773  CA  GLU A  94     105.954  86.095 162.034  1.00  0.00           C
ATOM    774  C   GLU A  94     106.192  87.565 161.717  1.00  0.00           C
ATOM    775  O   GLU A  94     105.592  88.409 162.382  1.00  0.00           O
ATOM    776  CB  GLU A  94     107.058  85.618 162.993  1.00  0.00           C
ATOM    777  CG  GLU A  94     107.310  86.365 164.286  1.00  0.00           C
ATOM    778  CD  GLU A  94     108.448  85.715 165.094  1.00  0.00           C
ATOM    779  OE1 GLU A  94     109.055  84.740 164.597  1.00  0.00           O
ATOM    780  OE2 GLU A  94     108.723  86.164 166.226  1.00  0.00           O
ATOM    781  N   SER A  95     106.873  87.898 160.624  1.00  0.00           N
ATOM    782  CA  SER A  95     107.131  89.306 160.325  1.00  0.00           C
ATOM    783  C   SER A  95     108.052  89.373 159.122  1.00  0.00           C
ATOM    784  O   SER A  95     108.727  88.399 158.790  1.00  0.00           O
ATOM    785  CB  SER A  95     107.789  90.074 161.490  1.00  0.00           C
ATOM    786  OG  SER A  95     109.121  89.656 161.708  1.00  0.00           O
ATOM    787  N   GLY A  96     108.100  90.538 158.485  1.00  0.00           N
ATOM    788  CA  GLY A  96     108.996  90.685 157.358  1.00  0.00           C
ATOM    789  C   GLY A  96     110.449  90.510 157.754  1.00  0.00           C
ATOM    790  O   GLY A  96     111.223  89.864 157.046  1.00  0.00           O
ATOM    791  N   LEU A  97     110.838  91.090 158.887  1.00  0.00           N
ATOM    792  CA  LEU A  97     112.197  90.905 159.382  1.00  0.00           C
ATOM    793  C   LEU A  97     112.493  89.434 159.643  1.00  0.00           C
ATOM    794  O   LEU A  97     113.528  88.914 159.220  1.00  0.00           O
ATOM    795  CB  LEU A  97     112.421  91.726 160.650  1.00  0.00           C
ATOM    796  CG  LEU A  97     113.766  91.474 161.326  1.00  0.00           C
ATOM    797  CD1 LEU A  97     114.888  91.862 160.389  1.00  0.00           C
ATOM    798  CD2 LEU A  97     113.853  92.271 162.634  1.00  0.00           C
ATOM    799  N   ASN A  98     111.598  88.745 160.356  1.00  0.00           N
ATOM    800  CA  ASN A  98     111.847  87.335 160.626  1.00  0.00           C
ATOM    801  C   ASN A  98     111.999  86.536 159.340  1.00  0.00           C
ATOM    802  O   ASN A  98     112.874  85.672 159.244  1.00  0.00           O
ATOM    803  CB  ASN A  98     110.732  86.717 161.455  1.00  0.00           C
ATOM    804  CG  ASN A  98     111.093  85.331 161.918  1.00  0.00           C
ATOM    805  OD1 ASN A  98     112.219  85.083 162.303  1.00  0.00           O
ATOM    806  ND2 ASN A  98     110.191  84.396 161.723  1.00  0.00           N
ATOM    807  N   ALA A  99     111.140  86.788 158.352  1.00  0.00           N
ATOM    808  CA  ALA A  99     111.254  86.047 157.099  1.00  0.00           C
ATOM    809  C   ALA A  99     112.578  86.345 156.406  1.00  0.00           C
ATOM    810  O   ALA A  99     113.208  85.440 155.866  1.00  0.00           O
ATOM    811  CB  ALA A  99     110.084  86.362 156.168  1.00  0.00           C
ATOM    812  N   MET A 100     113.016  87.603 156.405  1.00  0.00           N
ATOM    813  CA  MET A 100     114.311  87.906 155.794  1.00  0.00           C
ATOM    814  C   MET A 100     115.446  87.187 156.516  1.00  0.00           C
ATOM    815  O   MET A 100     116.383  86.712 155.878  1.00  0.00           O
ATOM    816  CB  MET A 100     114.572  89.409 155.771  1.00  0.00           C
ATOM    817  CG  MET A 100     113.701  90.201 154.806  1.00  0.00           C
ATOM    818  SD  MET A 100     114.053  89.740 153.092  1.00  0.00           S
ATOM    819  CE  MET A 100     112.956  90.856 152.206  1.00  0.00           C
ATOM    820  N   GLU A 101     115.388  87.127 157.847  1.00  0.00           N
ATOM    821  CA  GLU A 101     116.414  86.417 158.611  1.00  0.00           C
ATOM    822  C   GLU A 101     116.421  84.924 158.292  1.00  0.00           C
ATOM    823  O   GLU A 101     117.483  84.313 158.141  1.00  0.00           O
ATOM    824  CB  GLU A 101     116.197  86.646 160.106  1.00  0.00           C
ATOM    825  CG  GLU A 101     116.521  88.066 160.579  1.00  0.00           C
ATOM    826  CD  GLU A 101     116.192  88.287 162.065  1.00  0.00           C
ATOM    827  OE1 GLU A 101     115.491  87.451 162.653  1.00  0.00           O
ATOM    828  OE2 GLU A 101     116.667  89.275 162.669  1.00  0.00           O
ATOM    829  N   CYS A 102     115.242  84.314 158.232  1.00  0.00           N
ATOM    830  CA  CYS A 102     115.154  82.905 157.865  1.00  0.00           C
ATOM    831  C   CYS A 102     115.637  82.667 156.439  1.00  0.00           C
ATOM    832  O   CYS A 102     116.271  81.648 156.153  1.00  0.00           O
ATOM    833  CB  CYS A 102     113.726  82.412 158.037  1.00  0.00           C
ATOM    834  SG  CYS A 102     113.211  82.373 159.763  1.00  0.00           S
ATOM    835  N   ALA A 103     115.346  83.592 155.531  1.00  0.00           N
ATOM    836  CA  ALA A 103     115.841  83.457 154.168  1.00  0.00           C
ATOM    837  C   ALA A 103     117.358  83.554 154.130  1.00  0.00           C
ATOM    838  O   ALA A 103     118.008  82.821 153.387  1.00  0.00           O
ATOM    839  CB  ALA A 103     115.229  84.521 153.264  1.00  0.00           C
ATOM    840  N   LEU A 104     117.931  84.474 154.901  1.00  0.00           N
ATOM    841  CA  LEU A 104     119.386  84.565 154.985  1.00  0.00           C
ATOM    842  C   LEU A 104     119.992  83.252 155.476  1.00  0.00           C
ATOM    843  O   LEU A 104     120.970  82.752 154.909  1.00  0.00           O
ATOM    844  CB  LEU A 104     119.775  85.720 155.907  1.00  0.00           C
ATOM    845  CG  LEU A 104     121.259  85.873 156.192  1.00  0.00           C
ATOM    846  CD1 LEU A 104     122.039  86.125 154.929  1.00  0.00           C
ATOM    847  CD2 LEU A 104     121.480  87.026 157.158  1.00  0.00           C
ATOM    848  N   HIS A 105     119.413  82.681 156.532  1.00  0.00           N
ATOM    849  CA  HIS A 105     119.887  81.399 157.051  1.00  0.00           C
ATOM    850  C   HIS A 105     119.807  80.310 155.982  1.00  0.00           C
ATOM    851  O   HIS A 105     120.742  79.522 155.802  1.00  0.00           O
ATOM    852  CB  HIS A 105     119.051  80.993 158.263  1.00  0.00           C
ATOM    853  CG  HIS A 105     119.519  79.739 158.934  1.00  0.00           C
ATOM    854  ND1 HIS A 105     120.683  79.677 159.668  1.00  0.00           N
ATOM    855  CD2 HIS A 105     119.012  78.486 158.933  1.00  0.00           C
ATOM    856  CE1 HIS A 105     120.852  78.449 160.124  1.00  0.00           C
ATOM    857  NE2 HIS A 105     119.851  77.706 159.690  1.00  0.00           N
ATOM    858  N   LEU A 106     118.676  80.253 155.280  1.00  0.00           N
ATOM    859  CA  LEU A 106     118.467  79.284 154.206  1.00  0.00           C
ATOM    860  C   LEU A 106     119.519  79.427 153.112  1.00  0.00           C
ATOM    861  O   LEU A 106     120.133  78.444 152.689  1.00  0.00           O
ATOM    862  CB  LEU A 106     117.075  79.483 153.614  1.00  0.00           C
ATOM    863  CG  LEU A 106     116.709  78.607 152.419  1.00  0.00           C
ATOM    864  CD1 LEU A 106     116.704  77.160 152.850  1.00  0.00           C
ATOM    865  CD2 LEU A 106     115.373  79.029 151.814  1.00  0.00           C
ATOM    866  N   GLU A 107     119.713  80.648 152.622  1.00  0.00           N
ATOM    867  CA  GLU A 107     120.675  80.875 151.550  1.00  0.00           C
ATOM    868  C   GLU A 107     122.078  80.481 151.981  1.00  0.00           C
ATOM    869  O   GLU A 107     122.852  79.961 151.181  1.00  0.00           O
ATOM    870  CB  GLU A 107     120.661  82.335 151.108  1.00  0.00           C
ATOM    871  CG  GLU A 107     119.397  82.805 150.425  1.00  0.00           C
ATOM    872  CD  GLU A 107     119.083  82.078 149.132  1.00  0.00           C
ATOM    873  OE1 GLU A 107     120.018  81.733 148.389  1.00  0.00           O
ATOM    874  OE2 GLU A 107     117.886  81.915 148.814  1.00  0.00           O
ATOM    875  N   LYS A 108     122.431  80.739 153.234  1.00  0.00           N
ATOM    876  CA  LYS A 108     123.767  80.337 153.652  1.00  0.00           C
ATOM    877  C   LYS A 108     123.887  78.823 153.783  1.00  0.00           C
ATOM    878  O   LYS A 108     124.960  78.268 153.521  1.00  0.00           O
ATOM    879  CB  LYS A 108     124.148  81.076 154.926  1.00  0.00           C
ATOM    880  CG  LYS A 108     124.342  82.521 154.590  1.00  0.00           C
ATOM    881  CD  LYS A 108     124.392  83.409 155.780  1.00  0.00           C
ATOM    882  CE  LYS A 108     125.568  83.118 156.594  1.00  0.00           C
ATOM    883  NZ  LYS A 108     125.543  83.982 157.805  1.00  0.00           N
ATOM    884  N   SER A 109     122.806  78.132 154.145  1.00  0.00           N
ATOM    885  CA  SER A 109     122.881  76.672 154.141  1.00  0.00           C
ATOM    886  C   SER A 109     123.028  76.131 152.719  1.00  0.00           C
ATOM    887  O   SER A 109     123.805  75.199 152.480  1.00  0.00           O
ATOM    888  CB  SER A 109     121.652  76.068 154.816  1.00  0.00           C
ATOM    889  OG  SER A 109     120.497  76.337 154.062  1.00  0.00           O
ATOM    890  N   VAL A 110     122.296  76.704 151.763  1.00  0.00           N
ATOM    891  CA  VAL A 110     122.459  76.298 150.367  1.00  0.00           C
ATOM    892  C   VAL A 110     123.886  76.565 149.897  1.00  0.00           C
ATOM    893  O   VAL A 110     124.511  75.719 149.244  1.00  0.00           O
ATOM    894  CB  VAL A 110     121.420  77.009 149.475  1.00  0.00           C
ATOM    895  CG1 VAL A 110     121.655  76.694 148.012  1.00  0.00           C
ATOM    896  CG2 VAL A 110     120.020  76.605 149.898  1.00  0.00           C
ATOM    897  N   ASN A 111     124.431  77.728 150.249  1.00  0.00           N
ATOM    898  CA  ASN A 111     125.801  78.055 149.874  1.00  0.00           C
ATOM    899  C   ASN A 111     126.764  77.019 150.433  1.00  0.00           C
ATOM    900  O   ASN A 111     127.635  76.516 149.727  1.00  0.00           O
ATOM    901  CB  ASN A 111     126.171  79.445 150.393  1.00  0.00           C
ATOM    902  CG  ASN A 111     127.410  79.999 149.725  1.00  0.00           C
ATOM    903  OD1 ASN A 111     127.654  79.731 148.566  1.00  0.00           O
ATOM    904  ND2 ASN A 111     128.195  80.768 150.462  1.00  0.00           N
ATOM    905  N   GLN A 112     126.588  76.661 151.702  1.00  0.00           N
ATOM    906  CA  GLN A 112     127.469  75.672 152.310  1.00  0.00           C
ATOM    907  C   GLN A 112     127.409  74.347 151.562  1.00  0.00           C
ATOM    908  O   GLN A 112     128.438  73.696 151.341  1.00  0.00           O
ATOM    909  CB  GLN A 112     127.106  75.469 153.776  1.00  0.00           C
ATOM    910  CG  GLN A 112     128.081  74.543 154.487  1.00  0.00           C
ATOM    911  CD  GLN A 112     129.488  75.136 154.529  1.00  0.00           C
ATOM    912  OE1 GLN A 112     129.696  76.204 155.091  1.00  0.00           O
ATOM    913  NE2 GLN A 112     130.447  74.455 153.914  1.00  0.00           N
ATOM    914  N   SER A 113     126.208  73.924 151.177  1.00  0.00           N
ATOM    915  CA  SER A 113     126.097  72.688 150.411  1.00  0.00           C
ATOM    916  C   SER A 113     126.816  72.804 149.069  1.00  0.00           C
ATOM    917  O   SER A 113     127.468  71.858 148.619  1.00  0.00           O
ATOM    918  CB  SER A 113     124.625  72.343 150.212  1.00  0.00           C
ATOM    919  OG  SER A 113     124.476  71.199 149.411  1.00  0.00           O
ATOM    920  N   LEU A 114     126.710  73.961 148.416  1.00  0.00           N
ATOM    921  CA  LEU A 114     127.428  74.153 147.158  1.00  0.00           C
ATOM    922  C   LEU A 114     128.932  74.110 147.367  1.00  0.00           C
ATOM    923  O   LEU A 114     129.666  73.588 146.523  1.00  0.00           O
ATOM    924  CB  LEU A 114     127.025  75.474 146.514  1.00  0.00           C
ATOM    925  CG  LEU A 114     125.590  75.472 146.022  1.00  0.00           C
ATOM    926  CD1 LEU A 114     125.155  76.862 145.677  1.00  0.00           C
ATOM    927  CD2 LEU A 114     125.508  74.565 144.792  1.00  0.00           C
ATOM    928  N   LEU A 115     129.412  74.683 148.469  1.00  0.00           N
ATOM    929  CA  LEU A 115     130.839  74.644 148.751  1.00  0.00           C
ATOM    930  C   LEU A 115     131.308  73.209 148.938  1.00  0.00           C
ATOM    931  O   LEU A 115     132.340  72.826 148.390  1.00  0.00           O
ATOM    932  CB  LEU A 115     131.169  75.499 149.976  1.00  0.00           C
ATOM    933  CG  LEU A 115     130.921  76.994 149.748  1.00  0.00           C
ATOM    934  CD1 LEU A 115     131.117  77.809 151.041  1.00  0.00           C
ATOM    935  CD2 LEU A 115     131.803  77.528 148.629  1.00  0.00           C
ATOM    936  N   GLU A 116     130.538  72.390 149.658  1.00  0.00           N
ATOM    937  CA  GLU A 116     130.912  70.982 149.796  1.00  0.00           C
ATOM    938  C   GLU A 116     130.891  70.270 148.447  1.00  0.00           C
ATOM    939  O   GLU A 116     131.735  69.412 148.168  1.00  0.00           O
ATOM    940  CB  GLU A 116     129.980  70.279 150.783  1.00  0.00           C
ATOM    941  CG  GLU A 116     130.101  70.806 152.195  1.00  0.00           C
ATOM    942  CD  GLU A 116     129.121  70.177 153.155  1.00  0.00           C
ATOM    943  OE1 GLU A 116     128.186  69.484 152.701  1.00  0.00           O
ATOM    944  OE2 GLU A 116     129.298  70.375 154.375  1.00  0.00           O
ATOM    945  N   LEU A 117     129.944  70.631 147.589  1.00  0.00           N
ATOM    946  CA  LEU A 117     129.900  70.032 146.263  1.00  0.00           C
ATOM    947  C   LEU A 117     131.147  70.397 145.465  1.00  0.00           C
ATOM    948  O   LEU A 117     131.742  69.553 144.789  1.00  0.00           O
ATOM    949  CB  LEU A 117     128.629  70.493 145.554  1.00  0.00           C
ATOM    950  CG  LEU A 117     128.323  70.017 144.149  1.00  0.00           C
ATOM    951  CD1 LEU A 117     128.199  68.532 144.082  1.00  0.00           C
ATOM    952  CD2 LEU A 117     127.011  70.672 143.714  1.00  0.00           C
ATOM    953  N   HIS A 118     131.565  71.654 145.548  1.00  0.00           N
ATOM    954  CA  HIS A 118     132.765  72.068 144.838  1.00  0.00           C
ATOM    955  C   HIS A 118     133.995  71.357 145.394  1.00  0.00           C
ATOM    956  O   HIS A 118     134.901  71.007 144.640  1.00  0.00           O
ATOM    957  CB  HIS A 118     132.931  73.576 144.936  1.00  0.00           C
ATOM    958  CG  HIS A 118     133.992  74.115 144.040  1.00  0.00           C
ATOM    959  ND1 HIS A 118     135.332  74.024 144.339  1.00  0.00           N
ATOM    960  CD2 HIS A 118     133.913  74.758 142.853  1.00  0.00           C
ATOM    961  CE1 HIS A 118     136.034  74.584 143.374  1.00  0.00           C
ATOM    962  NE2 HIS A 118     135.198  75.037 142.459  1.00  0.00           N
ATOM    963  N   LYS A 119     134.051  71.165 146.713  1.00  0.00           N
ATOM    964  CA  LYS A 119     135.132  70.383 147.314  1.00  0.00           C
ATOM    965  C   LYS A 119     135.190  68.992 146.722  1.00  0.00           C
ATOM    966  O   LYS A 119     136.253  68.511 146.329  1.00  0.00           O
ATOM    967  CB  LYS A 119     134.919  70.232 148.804  1.00  0.00           C
ATOM    968  CG  LYS A 119     134.864  71.469 149.497  1.00  0.00           C
ATOM    969  CD  LYS A 119     136.197  72.078 149.508  1.00  0.00           C
ATOM    970  CE  LYS A 119     136.105  73.338 150.316  1.00  0.00           C
ATOM    971  NZ  LYS A 119     135.244  74.283 149.545  1.00  0.00           N
ATOM    972  N   LEU A 120     134.047  68.321 146.702  1.00  0.00           N
ATOM    973  CA  LEU A 120     133.990  66.974 146.155  1.00  0.00           C
ATOM    974  C   LEU A 120     134.454  66.953 144.703  1.00  0.00           C
ATOM    975  O   LEU A 120     135.266  66.111 144.316  1.00  0.00           O
ATOM    976  CB  LEU A 120     132.574  66.427 146.300  1.00  0.00           C
ATOM    977  CG  LEU A 120     132.331  65.055 145.701  1.00  0.00           C
ATOM    978  CD1 LEU A 120     133.247  64.056 146.368  1.00  0.00           C
ATOM    979  CD2 LEU A 120     130.867  64.670 145.900  1.00  0.00           C
ATOM    980  N   ALA A 121     133.951  67.875 143.881  1.00  0.00           N
ATOM    981  CA  ALA A 121     134.369  67.914 142.481  1.00  0.00           C
ATOM    982  C   ALA A 121     135.866  68.161 142.350  1.00  0.00           C
ATOM    983  O   ALA A 121     136.521  67.595 141.474  1.00  0.00           O
ATOM    984  CB  ALA A 121     133.588  68.987 141.722  1.00  0.00           C
ATOM    985  N   THR A 122     136.423  69.016 143.204  1.00  0.00           N
ATOM    986  CA  THR A 122     137.863  69.238 143.190  1.00  0.00           C
ATOM    987  C   THR A 122     138.615  67.974 143.593  1.00  0.00           C
ATOM    988  O   THR A 122     139.625  67.620 142.980  1.00  0.00           O
ATOM    989  CB  THR A 122     138.209  70.406 144.122  1.00  0.00           C
ATOM    990  OG1 THR A 122     137.549  71.590 143.665  1.00  0.00           O
ATOM    991  CG2 THR A 122     139.724  70.649 144.151  1.00  0.00           C
ATOM    992  N   ASP A 123     138.114  67.268 144.606  1.00  0.00           N
ATOM    993  CA  ASP A 123     138.757  66.041 145.063  1.00  0.00           C
ATOM    994  C   ASP A 123     138.718  64.957 143.991  1.00  0.00           C
ATOM    995  O   ASP A 123     139.639  64.145 143.889  1.00  0.00           O
ATOM    996  CB  ASP A 123     138.076  65.547 146.335  1.00  0.00           C
ATOM    997  CG  ASP A 123     138.369  66.430 147.521  1.00  0.00           C
ATOM    998  OD1 ASP A 123     139.312  67.234 147.421  1.00  0.00           O
ATOM    999  OD2 ASP A 123     137.660  66.334 148.549  1.00  0.00           O
ATOM   1000  N   LYS A 124     137.657  64.922 143.196  1.00  0.00           N
ATOM   1001  CA  LYS A 124     137.516  63.952 142.121  1.00  0.00           C
ATOM   1002  C   LYS A 124     138.125  64.434 140.809  1.00  0.00           C
ATOM   1003  O   LYS A 124     138.025  63.729 139.802  1.00  0.00           O
ATOM   1004  CB  LYS A 124     136.041  63.604 141.900  1.00  0.00           C
ATOM   1005  CG  LYS A 124     135.346  63.033 143.101  1.00  0.00           C
ATOM   1006  CD  LYS A 124     136.052  61.783 143.545  1.00  0.00           C
ATOM   1007  CE  LYS A 124     135.302  61.055 144.652  1.00  0.00           C
ATOM   1008  NZ  LYS A 124     136.056  59.825 145.022  1.00  0.00           N
ATOM   1009  N   ASN A 125     138.749  65.609 140.802  1.00  0.00           N
ATOM   1010  CA  ASN A 125     139.402  66.157 139.617  1.00  0.00           C
ATOM   1011  C   ASN A 125     138.411  66.259 138.455  1.00  0.00           C
ATOM   1012  O   ASN A 125     138.617  65.708 137.381  1.00  0.00           O
ATOM   1013  CB  ASN A 125     140.618  65.308 139.229  1.00  0.00           C
ATOM   1014  CG  ASN A 125     141.726  65.375 140.259  1.00  0.00           C
ATOM   1015  OD1 ASN A 125     141.861  66.349 140.991  1.00  0.00           O
ATOM   1016  ND2 ASN A 125     142.483  64.305 140.362  1.00  0.00           N
ATOM   1017  N   ASP A 126     137.303  66.956 138.707  1.00  0.00           N
ATOM   1018  CA  ASP A 126     136.225  67.116 137.733  1.00  0.00           C
ATOM   1019  C   ASP A 126     136.086  68.590 137.406  1.00  0.00           C
ATOM   1020  O   ASP A 126     135.179  69.277 137.905  1.00  0.00           O
ATOM   1021  CB  ASP A 126     134.934  66.490 138.256  1.00  0.00           C
ATOM   1022  CG  ASP A 126     133.791  66.560 137.260  1.00  0.00           C
ATOM   1023  OD1 ASP A 126     133.895  67.234 136.216  1.00  0.00           O
ATOM   1024  OD2 ASP A 126     132.795  65.850 137.487  1.00  0.00           O
ATOM   1025  N   PRO A 127     136.963  69.120 136.553  1.00  0.00           N
ATOM   1026  CA  PRO A 127     137.001  70.565 136.342  1.00  0.00           C
ATOM   1027  C   PRO A 127     135.747  71.104 135.690  1.00  0.00           C
ATOM   1028  O   PRO A 127     135.379  72.250 135.953  1.00  0.00           O
ATOM   1029  CB  PRO A 127     138.240  70.763 135.459  1.00  0.00           C
ATOM   1030  CG  PRO A 127     138.401  69.462 134.740  1.00  0.00           C
ATOM   1031  CD  PRO A 127     137.961  68.410 135.728  1.00  0.00           C
ATOM   1032  N   HIS A 128     135.074  70.323 134.845  1.00  0.00           N
ATOM   1033  CA  HIS A 128     133.831  70.821 134.267  1.00  0.00           C
ATOM   1034  C   HIS A 128     132.790  71.086 135.342  1.00  0.00           C
ATOM   1035  O   HIS A 128     132.088  72.099 135.302  1.00  0.00           O
ATOM   1036  CB  HIS A 128     133.267  69.855 133.227  1.00  0.00           C
ATOM   1037  CG  HIS A 128     131.935  70.276 132.693  1.00  0.00           C
ATOM   1038  ND1 HIS A 128     130.749  69.894 133.280  1.00  0.00           N
ATOM   1039  CD2 HIS A 128     131.599  71.119 131.690  1.00  0.00           C
ATOM   1040  CE1 HIS A 128     129.737  70.434 132.625  1.00  0.00           C
ATOM   1041  NE2 HIS A 128     130.224  71.189 131.659  1.00  0.00           N
ATOM   1042  N   LEU A 129     132.670  70.177 136.303  1.00  0.00           N
ATOM   1043  CA  LEU A 129     131.691  70.375 137.363  1.00  0.00           C
ATOM   1044  C   LEU A 129     132.084  71.535 138.272  1.00  0.00           C
ATOM   1045  O   LEU A 129     131.234  72.343 138.650  1.00  0.00           O
ATOM   1046  CB  LEU A 129     131.523  69.082 138.153  1.00  0.00           C
ATOM   1047  CG  LEU A 129     130.580  69.109 139.347  1.00  0.00           C
ATOM   1048  CD1 LEU A 129     129.196  69.465 138.873  1.00  0.00           C
ATOM   1049  CD2 LEU A 129     130.585  67.750 140.052  1.00  0.00           C
ATOM   1050  N   CYS A 130     133.366  71.628 138.633  1.00  0.00           N
ATOM   1051  CA  CYS A 130     133.831  72.776 139.407  1.00  0.00           C
ATOM   1052  C   CYS A 130     133.462  74.075 138.709  1.00  0.00           C
ATOM   1053  O   CYS A 130     132.888  74.980 139.315  1.00  0.00           O
ATOM   1054  CB  CYS A 130     135.341  72.708 139.614  1.00  0.00           C
ATOM   1055  SG  CYS A 130     135.889  71.363 140.645  1.00  0.00           S
ATOM   1056  N   ASP A 131     133.799  74.178 137.430  1.00  0.00           N
ATOM   1057  CA  ASP A 131     133.506  75.404 136.704  1.00  0.00           C
ATOM   1058  C   ASP A 131     132.016  75.680 136.656  1.00  0.00           C
ATOM   1059  O   ASP A 131     131.589  76.830 136.748  1.00  0.00           O
ATOM   1060  CB  ASP A 131     134.056  75.350 135.288  1.00  0.00           C
ATOM   1061  CG  ASP A 131     133.696  76.589 134.511  1.00  0.00           C
ATOM   1062  OD1 ASP A 131     134.148  77.672 134.918  1.00  0.00           O
ATOM   1063  OD2 ASP A 131     132.941  76.497 133.524  1.00  0.00           O
ATOM   1064  N   PHE A 132     131.214  74.641 136.457  1.00  0.00           N
ATOM   1065  CA  PHE A 132     129.772  74.820 136.442  1.00  0.00           C
ATOM   1066  C   PHE A 132     129.293  75.442 137.753  1.00  0.00           C
ATOM   1067  O   PHE A 132     128.522  76.400 137.759  1.00  0.00           O
ATOM   1068  CB  PHE A 132     129.105  73.472 136.216  1.00  0.00           C
ATOM   1069  CG  PHE A 132     127.627  73.532 136.168  1.00  0.00           C
ATOM   1070  CD1 PHE A 132     126.989  73.851 134.992  1.00  0.00           C
ATOM   1071  CD2 PHE A 132     126.872  73.292 137.290  1.00  0.00           C
ATOM   1072  CE1 PHE A 132     125.618  73.886 134.921  1.00  0.00           C
ATOM   1073  CE2 PHE A 132     125.486  73.327 137.216  1.00  0.00           C
ATOM   1074  CZ  PHE A 132     124.882  73.637 136.035  1.00  0.00           C
ATOM   1075  N   ILE A 133     129.766  74.903 138.878  1.00  0.00           N
ATOM   1076  CA  ILE A 133     129.333  75.394 140.186  1.00  0.00           C
ATOM   1077  C   ILE A 133     129.756  76.844 140.371  1.00  0.00           C
ATOM   1078  O   ILE A 133     128.962  77.700 140.773  1.00  0.00           O
ATOM   1079  CB  ILE A 133     129.912  74.498 141.294  1.00  0.00           C
ATOM   1080  CG1 ILE A 133     129.370  73.085 141.135  1.00  0.00           C
ATOM   1081  CG2 ILE A 133     129.573  75.061 142.688  1.00  0.00           C
ATOM   1082  CD1 ILE A 133     130.154  72.065 141.926  1.00  0.00           C
ATOM   1083  N   GLU A 134     131.020  77.134 140.078  1.00  0.00           N
ATOM   1084  CA  GLU A 134     131.543  78.489 140.218  1.00  0.00           C
ATOM   1085  C   GLU A 134     130.753  79.461 139.361  1.00  0.00           C
ATOM   1086  O   GLU A 134     130.333  80.528 139.823  1.00  0.00           O
ATOM   1087  CB  GLU A 134     133.014  78.498 139.806  1.00  0.00           C
ATOM   1088  CG  GLU A 134     133.866  77.606 140.654  1.00  0.00           C
ATOM   1089  CD  GLU A 134     135.273  77.449 140.104  1.00  0.00           C
ATOM   1090  OE1 GLU A 134     135.549  77.984 139.020  1.00  0.00           O
ATOM   1091  OE2 GLU A 134     136.070  76.713 140.713  1.00  0.00           O
ATOM   1092  N   THR A 135     130.534  79.092 138.105  1.00  0.00           N
ATOM   1093  CA  THR A 135     129.944  79.993 137.129  1.00  0.00           C
ATOM   1094  C   THR A 135     128.480  80.280 137.445  1.00  0.00           C
ATOM   1095  O   THR A 135     128.065  81.438 137.467  1.00  0.00           O
ATOM   1096  CB  THR A 135     130.087  79.395 135.725  1.00  0.00           C
ATOM   1097  OG1 THR A 135     131.471  79.247 135.393  1.00  0.00           O
ATOM   1098  CG2 THR A 135     129.420  80.268 134.695  1.00  0.00           C
ATOM   1099  N   TYR A 136     127.669  79.243 137.634  1.00  0.00           N
ATOM   1100  CA  TYR A 136     126.237  79.466 137.753  1.00  0.00           C
ATOM   1101  C   TYR A 136     125.687  79.489 139.176  1.00  0.00           C
ATOM   1102  O   TYR A 136     124.512  79.797 139.336  1.00  0.00           O
ATOM   1103  CB  TYR A 136     125.472  78.398 136.971  1.00  0.00           C
ATOM   1104  CG  TYR A 136     125.844  78.411 135.530  1.00  0.00           C
ATOM   1105  CD1 TYR A 136     125.318  79.363 134.673  1.00  0.00           C
ATOM   1106  CD2 TYR A 136     126.713  77.473 135.021  1.00  0.00           C
ATOM   1107  CE1 TYR A 136     125.668  79.380 133.342  1.00  0.00           C
ATOM   1108  CE2 TYR A 136     127.066  77.473 133.695  1.00  0.00           C
ATOM   1109  CZ  TYR A 136     126.544  78.436 132.859  1.00  0.00           C
ATOM   1110  OH  TYR A 136     126.889  78.443 131.531  1.00  0.00           O
ATOM   1111  N   TYR A 137     126.482  79.187 140.199  1.00  0.00           N
ATOM   1112  CA  TYR A 137     125.932  79.027 141.545  1.00  0.00           C
ATOM   1113  C   TYR A 137     126.642  79.890 142.586  1.00  0.00           C
ATOM   1114  O   TYR A 137     125.989  80.676 143.270  1.00  0.00           O
ATOM   1115  CB  TYR A 137     125.915  77.552 141.962  1.00  0.00           C
ATOM   1116  CG  TYR A 137     124.862  76.805 141.170  1.00  0.00           C
ATOM   1117  CD1 TYR A 137     123.560  76.676 141.659  1.00  0.00           C
ATOM   1118  CD2 TYR A 137     125.126  76.345 139.893  1.00  0.00           C
ATOM   1119  CE1 TYR A 137     122.580  76.049 140.919  1.00  0.00           C
ATOM   1120  CE2 TYR A 137     124.145  75.726 139.142  1.00  0.00           C
ATOM   1121  CZ  TYR A 137     122.874  75.580 139.664  1.00  0.00           C
ATOM   1122  OH  TYR A 137     121.896  74.965 138.925  1.00  0.00           O
ATOM   1123  N   LEU A 138     127.946  79.700 142.782  1.00  0.00           N
ATOM   1124  CA  LEU A 138     128.631  80.383 143.884  1.00  0.00           C
ATOM   1125  C   LEU A 138     128.445  81.900 143.848  1.00  0.00           C
ATOM   1126  O   LEU A 138     128.126  82.520 144.866  1.00  0.00           O
ATOM   1127  CB  LEU A 138     130.117  80.043 143.881  1.00  0.00           C
ATOM   1128  CG  LEU A 138     130.374  78.562 144.099  1.00  0.00           C
ATOM   1129  CD1 LEU A 138     131.875  78.306 144.122  1.00  0.00           C
ATOM   1130  CD2 LEU A 138     129.670  78.077 145.357  1.00  0.00           C
ATOM   1131  N   SER A 139     128.681  82.519 142.693  1.00  0.00           N
ATOM   1132  CA  SER A 139     128.552  83.969 142.602  1.00  0.00           C
ATOM   1133  C   SER A 139     127.129  84.416 142.904  1.00  0.00           C
ATOM   1134  O   SER A 139     126.905  85.410 143.609  1.00  0.00           O
ATOM   1135  CB  SER A 139     128.986  84.445 141.217  1.00  0.00           C
ATOM   1136  OG  SER A 139     128.735  85.816 141.068  1.00  0.00           O
ATOM   1137  N   GLU A 140     126.149  83.680 142.385  1.00  0.00           N
ATOM   1138  CA  GLU A 140     124.768  84.031 142.651  1.00  0.00           C
ATOM   1139  C   GLU A 140     124.465  83.943 144.144  1.00  0.00           C
ATOM   1140  O   GLU A 140     123.793  84.820 144.694  1.00  0.00           O
ATOM   1141  CB  GLU A 140     123.840  83.129 141.831  1.00  0.00           C
ATOM   1142  CG  GLU A 140     122.394  83.531 141.908  1.00  0.00           C
ATOM   1143  CD  GLU A 140     121.725  83.049 143.156  1.00  0.00           C
ATOM   1144  OE1 GLU A 140     122.222  82.055 143.724  1.00  0.00           O
ATOM   1145  OE2 GLU A 140     120.713  83.663 143.574  1.00  0.00           O
ATOM   1146  N   GLN A 141     124.982  82.913 144.828  1.00  0.00           N
ATOM   1147  CA  GLN A 141     124.720  82.802 146.262  1.00  0.00           C
ATOM   1148  C   GLN A 141     125.336  83.957 147.029  1.00  0.00           C
ATOM   1149  O   GLN A 141     124.704  84.511 147.925  1.00  0.00           O
ATOM   1150  CB  GLN A 141     125.238  81.492 146.861  1.00  0.00           C
ATOM   1151  CG  GLN A 141     124.470  80.286 146.448  1.00  0.00           C
ATOM   1152  CD  GLN A 141     123.024  80.418 146.833  1.00  0.00           C
ATOM   1153  OE1 GLN A 141     122.192  80.649 145.975  1.00  0.00           O
ATOM   1154  NE2 GLN A 141     122.734  80.390 148.117  1.00  0.00           N
ATOM   1155  N   VAL A 142     126.583  84.308 146.719  1.00  0.00           N
ATOM   1156  CA  VAL A 142     127.204  85.420 147.438  1.00  0.00           C
ATOM   1157  C   VAL A 142     126.378  86.687 147.252  1.00  0.00           C
ATOM   1158  O   VAL A 142     126.135  87.439 148.202  1.00  0.00           O
ATOM   1159  CB  VAL A 142     128.663  85.589 146.993  1.00  0.00           C
ATOM   1160  CG1 VAL A 142     129.236  86.860 147.545  1.00  0.00           C
ATOM   1161  CG2 VAL A 142     129.461  84.403 147.516  1.00  0.00           C
ATOM   1162  N   LYS A 143     125.876  86.897 146.040  1.00  0.00           N
ATOM   1163  CA  LYS A 143     125.052  88.071 145.782  1.00  0.00           C
ATOM   1164  C   LYS A 143     123.763  88.032 146.595  1.00  0.00           C
ATOM   1165  O   LYS A 143     123.370  89.029 147.213  1.00  0.00           O
ATOM   1166  CB  LYS A 143     124.761  88.153 144.293  1.00  0.00           C
ATOM   1167  CG  LYS A 143     124.040  89.388 143.859  1.00  0.00           C
ATOM   1168  CD  LYS A 143     123.953  89.371 142.354  1.00  0.00           C
ATOM   1169  CE  LYS A 143     125.353  89.454 141.732  1.00  0.00           C
ATOM   1170  NZ  LYS A 143     126.023  90.766 142.011  1.00  0.00           N
ATOM   1171  N   SER A 144     123.091  86.882 146.607  1.00  0.00           N
ATOM   1172  CA  SER A 144     121.829  86.760 147.337  1.00  0.00           C
ATOM   1173  C   SER A 144     122.036  86.948 148.832  1.00  0.00           C
ATOM   1174  O   SER A 144     121.236  87.602 149.505  1.00  0.00           O
ATOM   1175  CB  SER A 144     121.196  85.394 147.072  1.00  0.00           C
ATOM   1176  OG  SER A 144     120.894  85.241 145.706  1.00  0.00           O
ATOM   1177  N   ILE A 145     123.095  86.355 149.371  1.00  0.00           N
ATOM   1178  CA  ILE A 145     123.369  86.488 150.795  1.00  0.00           C
ATOM   1179  C   ILE A 145     123.609  87.949 151.143  1.00  0.00           C
ATOM   1180  O   ILE A 145     123.090  88.462 152.133  1.00  0.00           O
ATOM   1181  CB  ILE A 145     124.567  85.605 151.186  1.00  0.00           C
ATOM   1182  CG1 ILE A 145     124.201  84.132 151.003  1.00  0.00           C
ATOM   1183  CG2 ILE A 145     125.031  85.897 152.592  1.00  0.00           C
ATOM   1184  CD1 ILE A 145     125.358  83.207 151.149  1.00  0.00           C
ATOM   1185  N   LYS A 146     124.403  88.640 150.325  1.00  0.00           N
ATOM   1186  CA  LYS A 146     124.669  90.048 150.600  1.00  0.00           C
ATOM   1187  C   LYS A 146     123.379  90.859 150.560  1.00  0.00           C
ATOM   1188  O   LYS A 146     123.151  91.713 151.423  1.00  0.00           O
ATOM   1189  CB  LYS A 146     125.678  90.598 149.592  1.00  0.00           C
ATOM   1190  CG  LYS A 146     126.006  92.068 149.727  1.00  0.00           C
ATOM   1191  CD  LYS A 146     126.607  92.383 151.055  1.00  0.00           C
ATOM   1192  CE  LYS A 146     127.338  93.724 151.050  1.00  0.00           C
ATOM   1193  NZ  LYS A 146     126.493  94.890 150.741  1.00  0.00           N
ATOM   1194  N   GLU A 147     122.515  90.586 149.577  1.00  0.00           N
ATOM   1195  CA  GLU A 147     121.251  91.315 149.474  1.00  0.00           C
ATOM   1196  C   GLU A 147     120.406  91.105 150.723  1.00  0.00           C
ATOM   1197  O   GLU A 147     119.922  92.059 151.336  1.00  0.00           O
ATOM   1198  CB  GLU A 147     120.455  90.863 148.245  1.00  0.00           C
ATOM   1199  CG  GLU A 147     119.201  91.705 148.049  1.00  0.00           C
ATOM   1200  CD  GLU A 147     118.311  91.268 146.899  1.00  0.00           C
ATOM   1201  OE1 GLU A 147     118.546  90.193 146.328  1.00  0.00           O
ATOM   1202  OE2 GLU A 147     117.386  92.041 146.558  1.00  0.00           O
ATOM   1203  N   LEU A 148     120.227  89.848 151.114  1.00  0.00           N
ATOM   1204  CA  LEU A 148     119.430  89.548 152.296  1.00  0.00           C
ATOM   1205  C   LEU A 148     120.015  90.201 153.536  1.00  0.00           C
ATOM   1206  O   LEU A 148     119.280  90.754 154.352  1.00  0.00           O
ATOM   1207  CB  LEU A 148     119.319  88.041 152.489  1.00  0.00           C
ATOM   1208  CG  LEU A 148     118.434  87.389 151.433  1.00  0.00           C
ATOM   1209  CD1 LEU A 148     118.536  85.892 151.516  1.00  0.00           C
ATOM   1210  CD2 LEU A 148     117.011  87.855 151.699  1.00  0.00           C
ATOM   1211  N   GLY A 149     121.335  90.143 153.696  1.00  0.00           N
ATOM   1212  CA  GLY A 149     121.946  90.820 154.824  1.00  0.00           C
ATOM   1213  C   GLY A 149     121.628  92.302 154.825  1.00  0.00           C
ATOM   1214  O   GLY A 149     121.266  92.870 155.851  1.00  0.00           O
ATOM   1215  N   ASP A 150     121.732  92.935 153.659  1.00  0.00           N
ATOM   1216  CA  ASP A 150     121.365  94.342 153.551  1.00  0.00           C
ATOM   1217  C   ASP A 150     119.925  94.560 154.012  1.00  0.00           C
ATOM   1218  O   ASP A 150     119.643  95.464 154.804  1.00  0.00           O
ATOM   1219  CB  ASP A 150     121.540  94.826 152.108  1.00  0.00           C
ATOM   1220  CG  ASP A 150     122.997  94.864 151.661  1.00  0.00           C
ATOM   1221  OD1 ASP A 150     123.887  94.722 152.503  1.00  0.00           O
ATOM   1222  OD2 ASP A 150     123.251  95.059 150.449  1.00  0.00           O
ATOM   1223  N   HIS A 151     118.995  93.719 153.545  1.00  0.00           N
ATOM   1224  CA  HIS A 151     117.605  93.959 153.921  1.00  0.00           C
ATOM   1225  C   HIS A 151     117.393  93.783 155.417  1.00  0.00           C
ATOM   1226  O   HIS A 151     116.657  94.555 156.037  1.00  0.00           O
ATOM   1227  CB  HIS A 151     116.624  93.056 153.169  1.00  0.00           C
ATOM   1228  CG  HIS A 151     116.676  93.184 151.683  1.00  0.00           C
ATOM   1229  ND1 HIS A 151     116.788  94.399 151.052  1.00  0.00           N
ATOM   1230  CD2 HIS A 151     116.342  92.299 150.717  1.00  0.00           C
ATOM   1231  CE1 HIS A 151     116.697  94.229 149.748  1.00  0.00           C
ATOM   1232  NE2 HIS A 151     116.404  92.966 149.518  1.00  0.00           N
ATOM   1233  N   VAL A 152     118.010  92.761 156.009  1.00  0.00           N
ATOM   1234  CA  VAL A 152     117.927  92.564 157.451  1.00  0.00           C
ATOM   1235  C   VAL A 152     118.466  93.787 158.183  1.00  0.00           C
ATOM   1236  O   VAL A 152     117.877  94.261 159.152  1.00  0.00           O
ATOM   1237  CB  VAL A 152     118.698  91.299 157.862  1.00  0.00           C
ATOM   1238  CG1 VAL A 152     118.788  91.208 159.360  1.00  0.00           C
ATOM   1239  CG2 VAL A 152     118.046  90.070 157.254  1.00  0.00           C
ATOM   1240  N   THR A 153     119.607  94.295 157.728  1.00  0.00           N
ATOM   1241  CA  THR A 153     120.195  95.458 158.385  1.00  0.00           C
ATOM   1242  C   THR A 153     119.239  96.642 158.354  1.00  0.00           C
ATOM   1243  O   THR A 153     118.994  97.283 159.378  1.00  0.00           O
ATOM   1244  CB  THR A 153     121.530  95.824 157.726  1.00  0.00           C
ATOM   1245  OG1 THR A 153     122.483  94.781 157.965  1.00  0.00           O
ATOM   1246  CG2 THR A 153     122.037  97.147 158.268  1.00  0.00           C
ATOM   1247  N   ASN A 154     118.679  96.940 157.185  1.00  0.00           N
ATOM   1248  CA  ASN A 154     117.783  98.086 157.089  1.00  0.00           C
ATOM   1249  C   ASN A 154     116.527  97.887 157.926  1.00  0.00           C
ATOM   1250  O   ASN A 154     116.123  98.777 158.672  1.00  0.00           O
ATOM   1251  CB  ASN A 154     117.440  98.370 155.636  1.00  0.00           C
ATOM   1252  CG  ASN A 154     118.561  99.096 154.920  1.00  0.00           C
ATOM   1253  OD1 ASN A 154     118.745 100.283 155.116  1.00  0.00           O
ATOM   1254  ND2 ASN A 154     119.314  98.386 154.115  1.00  0.00           N
ATOM   1255  N   LEU A 155     115.901  96.719 157.820  1.00  0.00           N
ATOM   1256  CA  LEU A 155     114.721  96.457 158.644  1.00  0.00           C
ATOM   1257  C   LEU A 155     115.026  96.642 160.117  1.00  0.00           C
ATOM   1258  O   LEU A 155     114.276  97.306 160.833  1.00  0.00           O
ATOM   1259  CB  LEU A 155     114.182  95.061 158.370  1.00  0.00           C
ATOM   1260  CG  LEU A 155     113.455  94.996 157.039  1.00  0.00           C
ATOM   1261  CD1 LEU A 155     113.157  93.600 156.606  1.00  0.00           C
ATOM   1262  CD2 LEU A 155     112.142  95.776 157.193  1.00  0.00           C
ATOM   1263  N   ARG A 156     116.137  96.079 160.586  1.00  0.00           N
ATOM   1264  CA  ARG A 156     116.502  96.251 161.987  1.00  0.00           C
ATOM   1265  C   ARG A 156     116.666  97.722 162.344  1.00  0.00           C
ATOM   1266  O   ARG A 156     116.144  98.169 163.365  1.00  0.00           O
ATOM   1267  CB  ARG A 156     117.780  95.485 162.329  1.00  0.00           C
ATOM   1268  CG  ARG A 156     117.649  94.002 162.319  1.00  0.00           C
ATOM   1269  CD  ARG A 156     118.962  93.294 162.700  1.00  0.00           C
ATOM   1270  NE  ARG A 156     118.809  91.848 162.618  1.00  0.00           N
ATOM   1271  CZ  ARG A 156     119.826  91.000 162.595  1.00  0.00           C
ATOM   1272  NH1 ARG A 156     121.055  91.475 162.576  1.00  0.00           N
ATOM   1273  NH2 ARG A 156     119.615  89.695 162.502  1.00  0.00           N
ATOM   1274  N   LYS A 157     117.376  98.500 161.516  1.00  0.00           N
ATOM   1275  CA  LYS A 157     117.617  99.889 161.897  1.00  0.00           C
ATOM   1276  C   LYS A 157     116.316 100.682 161.909  1.00  0.00           C
ATOM   1277  O   LYS A 157     116.127 101.570 162.741  1.00  0.00           O
ATOM   1278  CB  LYS A 157     118.641 100.570 160.979  1.00  0.00           C
ATOM   1279  CG  LYS A 157     120.066 100.037 161.124  1.00  0.00           C
ATOM   1280  CD  LYS A 157     121.136 101.026 160.562  1.00  0.00           C
ATOM   1281  CE  LYS A 157     121.006 101.466 159.123  1.00  0.00           C
ATOM   1282  NZ  LYS A 157     121.214 100.546 157.995  1.00  0.00           N
ATOM   1283  N   MET A 158     115.402 100.349 161.004  1.00  0.00           N
ATOM   1284  CA  MET A 158     114.116 101.032 160.944  1.00  0.00           C
ATOM   1285  C   MET A 158     113.246 100.734 162.154  1.00  0.00           C
ATOM   1286  O   MET A 158     112.264 101.434 162.371  1.00  0.00           O
ATOM   1287  CB  MET A 158     113.364 100.621 159.680  1.00  0.00           C
ATOM   1288  CG  MET A 158     114.036 101.096 158.410  1.00  0.00           C
ATOM   1289  SD  MET A 158     113.254 100.435 156.918  1.00  0.00           S
ATOM   1290  CE  MET A 158     111.758 101.419 156.867  1.00  0.00           C
ATOM   1291  N   GLY A 159     113.557  99.686 162.907  1.00  0.00           N
ATOM   1292  CA  GLY A 159     112.789  99.329 164.079  1.00  0.00           C
ATOM   1293  C   GLY A 159     111.785  98.206 163.920  1.00  0.00           C
ATOM   1294  O   GLY A 159     110.970  98.006 164.825  1.00  0.00           O
ATOM   1295  N   ALA A 160     111.812  97.472 162.816  1.00  0.00           N
ATOM   1296  CA  ALA A 160     110.912  96.336 162.641  1.00  0.00           C
ATOM   1297  C   ALA A 160     111.228  95.232 163.655  1.00  0.00           C
ATOM   1298  O   ALA A 160     112.345  95.161 164.140  1.00  0.00           O
ATOM   1299  CB  ALA A 160     111.010  95.796 161.205  1.00  0.00           C
ATOM   1300  N   PRO A 161     110.250  94.357 163.971  1.00  0.00           N
ATOM   1301  CA  PRO A 161     108.822  94.415 163.640  1.00  0.00           C
ATOM   1302  C   PRO A 161     108.055  95.460 164.449  1.00  0.00           C
ATOM   1303  O   PRO A 161     106.952  95.840 164.066  1.00  0.00           O
ATOM   1304  CB  PRO A 161     108.323  93.006 163.978  1.00  0.00           C
ATOM   1305  CG  PRO A 161     109.219  92.552 165.054  1.00  0.00           C
ATOM   1306  CD  PRO A 161     110.571  93.142 164.741  1.00  0.00           C
ATOM   1307  N   GLU A 162     108.646  95.905 165.560  1.00  0.00           N
ATOM   1308  CA  GLU A 162     107.887  96.634 166.577  1.00  0.00           C
ATOM   1309  C   GLU A 162     107.484  98.031 166.138  1.00  0.00           C
ATOM   1310  O   GLU A 162     106.469  98.547 166.613  1.00  0.00           O
ATOM   1311  CB  GLU A 162     108.690  96.718 167.871  1.00  0.00           C
ATOM   1312  CG  GLU A 162     108.914  95.349 168.460  1.00  0.00           C
ATOM   1313  CD  GLU A 162     107.619  94.633 168.750  1.00  0.00           C
ATOM   1314  OE1 GLU A 162     106.685  95.268 169.302  1.00  0.00           O
ATOM   1315  OE2 GLU A 162     107.503  93.445 168.389  1.00  0.00           O
ATOM   1316  N   ALA A 163     108.237  98.662 165.247  1.00  0.00           N
ATOM   1317  CA  ALA A 163     107.848  99.971 164.747  1.00  0.00           C
ATOM   1318  C   ALA A 163     106.946  99.688 163.559  1.00  0.00           C
ATOM   1319  O   ALA A 163     107.405  99.196 162.525  1.00  0.00           O
ATOM   1320  CB  ALA A 163     109.066 100.802 164.344  1.00  0.00           C
ATOM   1321  N   GLY A 164     105.660 100.001 163.712  1.00  0.00           N
ATOM   1322  CA  GLY A 164     104.685  99.503 162.758  1.00  0.00           C
ATOM   1323  C   GLY A 164     104.932 100.010 161.356  1.00  0.00           C
ATOM   1324  O   GLY A 164     104.682  99.306 160.378  1.00  0.00           O
ATOM   1325  N   MET A 165     105.478 101.209 161.252  1.00  0.00           N
ATOM   1326  CA  MET A 165     105.697 101.849 159.971  1.00  0.00           C
ATOM   1327  C   MET A 165     106.832 101.188 159.192  1.00  0.00           C
ATOM   1328  O   MET A 165     106.917 101.335 157.970  1.00  0.00           O
ATOM   1329  CB  MET A 165     106.026 103.305 160.237  1.00  0.00           C
ATOM   1330  CG  MET A 165     106.076 104.145 159.076  1.00  0.00           C
ATOM   1331  SD  MET A 165     104.416 104.400 158.464  1.00  0.00           S
ATOM   1332  CE  MET A 165     103.837 105.553 159.707  1.00  0.00           C
ATOM   1333  N   ALA A 166     107.717 100.471 159.881  1.00  0.00           N
ATOM   1334  CA  ALA A 166     108.977 100.067 159.265  1.00  0.00           C
ATOM   1335  C   ALA A 166     108.757  99.097 158.111  1.00  0.00           C
ATOM   1336  O   ALA A 166     109.208  99.342 156.992  1.00  0.00           O
ATOM   1337  CB  ALA A 166     109.900  99.454 160.313  1.00  0.00           C
ATOM   1338  N   GLU A 167     108.074  97.981 158.362  1.00  0.00           N
ATOM   1339  CA  GLU A 167     107.886  97.024 157.274  1.00  0.00           C
ATOM   1340  C   GLU A 167     107.021  97.611 156.168  1.00  0.00           C
ATOM   1341  O   GLU A 167     107.260  97.337 154.996  1.00  0.00           O
ATOM   1342  CB  GLU A 167     107.301  95.704 157.776  1.00  0.00           C
ATOM   1343  CG  GLU A 167     108.286  95.000 158.716  1.00  0.00           C
ATOM   1344  CD  GLU A 167     107.877  93.604 159.133  1.00  0.00           C
ATOM   1345  OE1 GLU A 167     106.792  93.133 158.743  1.00  0.00           O
ATOM   1346  OE2 GLU A 167     108.655  92.990 159.888  1.00  0.00           O
ATOM   1347  N   TYR A 168     106.045  98.441 156.516  1.00  0.00           N
ATOM   1348  CA  TYR A 168     105.236  99.075 155.485  1.00  0.00           C
ATOM   1349  C   TYR A 168     106.109  99.901 154.549  1.00  0.00           C
ATOM   1350  O   TYR A 168     106.058  99.753 153.323  1.00  0.00           O
ATOM   1351  CB  TYR A 168     104.173  99.952 156.142  1.00  0.00           C
ATOM   1352  CG  TYR A 168     103.325 100.693 155.149  1.00  0.00           C
ATOM   1353  CD1 TYR A 168     102.263 100.058 154.525  1.00  0.00           C
ATOM   1354  CD2 TYR A 168     103.612 102.004 154.797  1.00  0.00           C
ATOM   1355  CE1 TYR A 168     101.476 100.715 153.613  1.00  0.00           C
ATOM   1356  CE2 TYR A 168     102.830 102.678 153.875  1.00  0.00           C
ATOM   1357  CZ  TYR A 168     101.769 102.012 153.274  1.00  0.00           C
ATOM   1358  OH  TYR A 168     100.978 102.640 152.358  1.00  0.00           O
ATOM   1359  N   LEU A 169     106.941 100.769 155.122  1.00  0.00           N
ATOM   1360  CA  LEU A 169     107.726 101.650 154.273  1.00  0.00           C
ATOM   1361  C   LEU A 169     108.834 100.895 153.562  1.00  0.00           C
ATOM   1362  O   LEU A 169     109.213 101.269 152.455  1.00  0.00           O
ATOM   1363  CB  LEU A 169     108.313 102.798 155.082  1.00  0.00           C
ATOM   1364  CG  LEU A 169     107.275 103.782 155.611  1.00  0.00           C
ATOM   1365  CD1 LEU A 169     107.980 104.822 156.465  1.00  0.00           C
ATOM   1366  CD2 LEU A 169     106.498 104.437 154.455  1.00  0.00           C
ATOM   1367  N   PHE A 170     109.390  99.867 154.199  1.00  0.00           N
ATOM   1368  CA  PHE A 170     110.395  99.047 153.531  1.00  0.00           C
ATOM   1369  C   PHE A 170     109.775  98.327 152.339  1.00  0.00           C
ATOM   1370  O   PHE A 170     110.377  98.234 151.271  1.00  0.00           O
ATOM   1371  CB  PHE A 170     110.965  98.028 154.516  1.00  0.00           C
ATOM   1372  CG  PHE A 170     112.075  97.191 153.948  1.00  0.00           C
ATOM   1373  CD1 PHE A 170     113.369  97.652 153.993  1.00  0.00           C
ATOM   1374  CD2 PHE A 170     111.817  95.980 153.331  1.00  0.00           C
ATOM   1375  CE1 PHE A 170     114.400  96.918 153.485  1.00  0.00           C
ATOM   1376  CE2 PHE A 170     112.862  95.226 152.816  1.00  0.00           C
ATOM   1377  CZ  PHE A 170     114.144  95.713 152.883  1.00  0.00           C
ATOM   1378  N   ASP A 171     108.567  97.806 152.529  1.00  0.00           N
ATOM   1379  CA  ASP A 171     107.795  97.215 151.443  1.00  0.00           C
ATOM   1380  C   ASP A 171     107.680  98.190 150.278  1.00  0.00           C
ATOM   1381  O   ASP A 171     107.844  97.810 149.121  1.00  0.00           O
ATOM   1382  CB  ASP A 171     106.399  96.848 151.962  1.00  0.00           C
ATOM   1383  CG  ASP A 171     105.541  96.153 150.927  1.00  0.00           C
ATOM   1384  OD1 ASP A 171     105.761  94.960 150.681  1.00  0.00           O
ATOM   1385  OD2 ASP A 171     104.696  96.824 150.306  1.00  0.00           O
ATOM   1386  N   LYS A 172     107.401  99.464 150.574  1.00  0.00           N
ATOM   1387  CA  LYS A 172     107.168 100.422 149.488  1.00  0.00           C
ATOM   1388  C   LYS A 172     108.470 100.870 148.828  1.00  0.00           C
ATOM   1389  O   LYS A 172     108.564 100.923 147.605  1.00  0.00           O
ATOM   1390  CB  LYS A 172     106.413 101.649 150.010  1.00  0.00           C
ATOM   1391  CG  LYS A 172     105.154 101.263 150.715  1.00  0.00           C
ATOM   1392  CD  LYS A 172     104.171 100.607 149.766  1.00  0.00           C
ATOM   1393  CE  LYS A 172     102.972 100.185 150.572  1.00  0.00           C
ATOM   1394  NZ  LYS A 172     103.435  99.080 151.512  1.00  0.00           N
ATOM   1395  N   HIS A 173     109.473 101.207 149.633  1.00  0.00           N
ATOM   1396  CA  HIS A 173     110.701 101.811 149.121  1.00  0.00           C
ATOM   1397  C   HIS A 173     111.674 100.764 148.593  1.00  0.00           C
ATOM   1398  O   HIS A 173     112.088 100.830 147.439  1.00  0.00           O
ATOM   1399  CB  HIS A 173     111.345 102.700 150.182  1.00  0.00           C
ATOM   1400  CG  HIS A 173     110.520 103.903 150.503  1.00  0.00           C
ATOM   1401  ND1 HIS A 173     110.328 104.925 149.600  1.00  0.00           N
ATOM   1402  CD2 HIS A 173     109.838 104.252 151.617  1.00  0.00           C
ATOM   1403  CE1 HIS A 173     109.561 105.851 150.147  1.00  0.00           C
ATOM   1404  NE2 HIS A 173     109.248 105.466 151.369  1.00  0.00           N
ATOM   1405  N   THR A 174     112.111  99.836 149.435  1.00  0.00           N
ATOM   1406  CA  THR A 174     113.137  98.902 148.978  1.00  0.00           C
ATOM   1407  C   THR A 174     112.568  97.819 148.068  1.00  0.00           C
ATOM   1408  O   THR A 174     113.151  97.511 147.028  1.00  0.00           O
ATOM   1409  CB  THR A 174     113.846  98.280 150.173  1.00  0.00           C
ATOM   1410  OG1 THR A 174     114.487  99.327 150.912  1.00  0.00           O
ATOM   1411  CG2 THR A 174     114.892  97.266 149.710  1.00  0.00           C
ATOM   1412  N   LEU A 175     111.459  97.202 148.457  1.00  0.00           N
ATOM   1413  CA  LEU A 175     110.955  96.079 147.678  1.00  0.00           C
ATOM   1414  C   LEU A 175     109.971  96.480 146.591  1.00  0.00           C
ATOM   1415  O   LEU A 175     109.580  95.627 145.795  1.00  0.00           O
ATOM   1416  CB  LEU A 175     110.285  95.069 148.597  1.00  0.00           C
ATOM   1417  CG  LEU A 175     111.207  94.507 149.661  1.00  0.00           C
ATOM   1418  CD1 LEU A 175     110.425  93.535 150.466  1.00  0.00           C
ATOM   1419  CD2 LEU A 175     112.454  93.853 149.099  1.00  0.00           C
ATOM   1420  N   GLY A 176     109.543  97.731 146.560  1.00  0.00           N
ATOM   1421  CA  GLY A 176     108.616  98.195 145.554  1.00  0.00           C
ATOM   1422  C   GLY A 176     109.306  98.867 144.390  1.00  0.00           C
ATOM   1423  O   GLY A 176     108.634  99.323 143.472  1.00  0.00           O
TER
HETATM34353  O   HOH A 177     130.141  63.118 131.624  1.00  0.00           O
HETATM34354  O   HOH A 178     101.298  71.101 150.172  1.00  0.00           O
HETATM34355  O   HOH A 179     127.748  87.380 150.613  1.00  0.00           O
HETATM34356  O   HOH A 180     130.427  63.958 128.991  1.00  0.00           O
HETATM34357  O   HOH A 181     122.108  61.575 129.823  1.00  0.00           O
HETATM34358  O   HOH A 182     117.072  64.737 143.630  1.00  0.00           O
HETATM34359  O   HOH A 183     118.243  96.768 151.708  1.00  0.00           O
HETATM34360  O   HOH A 184     113.352  68.285 150.861  1.00  0.00           O
HETATM34361  O   HOH A 185     132.827  58.516 134.549  1.00  0.00           O
HETATM34362  O   HOH A 186     132.956  64.771 130.355  1.00  0.00           O
HETATM34363  O   HOH A 187     118.108  61.264 134.320  1.00  0.00           O
HETATM34364  O   HOH A 188     101.343  97.501 152.565  1.00  0.00           O
HETATM34365  O   HOH A 189     135.302  67.216 133.980  1.00  0.00           O
HETATM34366  O   HOH A 190     129.502  81.144 147.011  1.00  0.00           O
HETATM34367  O   HOH A 191     123.753  56.050 126.945  1.00  0.00           O
HETATM34368  O   HOH A 192     107.124  87.834 141.955  1.00  0.00           O
HETATM34369  O   HOH A 193     117.077  99.107 151.445  1.00  0.00           O
HETATM34370  O   HOH A 194     134.203  67.083 131.443  1.00  0.00           O
HETATM34371  O   HOH A 195     109.625  72.982 144.824  1.00  0.00           O
HETATM34372  O   HOH A 196     113.681  64.355 150.875  1.00  0.00           O
HETATM34373  O   HOH A 197     107.299  97.050 161.072  1.00  0.00           O
HETATM34374  O   HOH A 198     124.890  67.881 147.644  1.00  0.00           O
HETATM34375  O   HOH A 199     126.952  68.975 148.613  1.00  0.00           O
HETATM34376  O   HOH A 200     100.837  95.779 150.510  1.00  0.00           O
HETATM34377  O   HOH A 201     123.850  91.716 146.449  1.00  0.00           O
HETATM34378  O   HOH A 202     122.654  78.757 157.649  1.00  0.00           O
HETATM34379  O   HOH A 203     115.824  79.418 157.607  1.00  0.00           O
HETATM34380  O   HOH A 204     112.013  75.826 156.347  1.00  0.00           O
HETATM34381  O   HOH A 205     119.494  84.541 159.878  1.00  0.00           O
HETATM34382  O   HOH A 206     117.164  68.605 150.608  1.00  0.00           O
HETATM34383  O   HOH A 207     112.149  60.462 149.258  1.00  0.00           O
HETATM34384  O   HOH A 208     122.140  83.441 159.091  1.00  0.00           O
HETATM34385  O   HOH A 209     119.491  67.572 149.876  1.00  0.00           O
HETATM34386  O   HOH A 210     121.709  61.372 146.184  1.00  0.00           O
HETATM34387  O   HOH A 211     109.009  92.911 145.626  1.00  0.00           O
HETATM34388  O   HOH A 212     103.056  80.363 154.892  1.00  0.00           O
HETATM34389  O   HOH A 213      95.043  86.197 147.890  1.00  0.00           O
HETATM34390  O   HOH A 214     133.079  63.815 139.144  1.00  0.00           O
HETATM34391  O   HOH A 215     123.418  72.320 133.432  1.00  0.00           O
HETATM34392  O   HOH A 216     116.634  58.075 136.812  1.00  0.00           O
HETATM34393  O   HOH A 217      97.235  91.757 161.524  1.00  0.00           O
HETATM34394  O   HOH A 218     112.059 104.780 146.989  1.00  0.00           O
HETATM34395  O   HOH A 219     120.845  96.919 161.301  1.00  0.00           O
HETATM34396  O   HOH A 220     100.041  91.019 149.956  1.00  0.00           O
HETATM34397  O   HOH A 221     118.197  61.005 145.130  1.00  0.00           O
HETATM34398  O   HOH A 222     136.578  73.818 146.876  1.00  0.00           O
HETATM34399  O   HOH A 223     128.176  61.652 147.202  1.00  0.00           O
HETATM34400  O   HOH A 224     100.306  81.632 154.419  1.00  0.00           O
HETATM34401  O   HOH A 225     122.934  68.906 148.812  1.00  0.00           O
HETATM34402  O   HOH A 226     111.770  71.431 156.608  1.00  0.00           O
HETATM34403  O   HOH A 227     106.286 101.461 146.253  1.00  0.00           O
HETATM34404  O   HOH A 228     124.293  85.145 159.437  1.00  0.00           O
HETATM34405  O   HOH A 229     123.046  54.442 124.993  1.00  0.00           O
HETATM34406  O   HOH A 230     103.073  87.904 144.642  1.00  0.00           O
HETATM34407  O   HOH A 231     132.806  67.794 149.935  1.00  0.00           O
HETATM34408  O   HOH A 232     103.459  89.647 159.989  1.00  0.00           O
HETATM34409  O   HOH A 233     121.315  59.340 144.069  1.00  0.00           O
HETATM34410  O   HOH A 234     116.084  70.562 133.547  1.00  0.00           O
HETATM34411  O   HOH A 235     107.580  58.662 149.493  1.00  0.00           O
HETATM34412  O   HOH A 236     122.961  94.101 147.912  1.00  0.00           O
HETATM34413  O   HOH A 237     102.009  85.535 146.738  1.00  0.00           O
HETATM34414  O   HOH A 238     135.966  58.601 132.395  1.00  0.00           O
HETATM34415  O   HOH A 239     114.621  68.866 153.345  1.00  0.00           O
HETATM34416  O   HOH A 240      98.191  94.890 150.859  1.00  0.00           O
HETATM34417  O   HOH A 241     131.435  73.957 133.143  1.00  0.00           O
HETATM34418  O   HOH A 242     109.718  69.193 156.909  1.00  0.00           O
HETATM34419  O   HOH A 243     125.631  57.831 142.273  1.00  0.00           O
HETATM34420  O   HOH A 244     123.193  81.137 159.232  1.00  0.00           O
HETATM34421  O   HOH A 245      93.462  86.606 160.637  1.00  0.00           O
HETATM34422  O   HOH A 246     119.290  62.006 147.020  1.00  0.00           O
HETATM34423  O   HOH A 247     119.973  94.329 149.358  1.00  0.00           O
HETATM34424  O   HOH A 248     121.612  77.839 144.647  1.00  0.00           O
HETATM34425  O   HOH A 249      99.064  83.672 148.048  1.00  0.00           O
HETATM34426  O   HOH A 250     104.889  99.294 145.468  1.00  0.00           O
TER
ATOM   1424  N   SER B   4     166.265  82.857 125.632  1.00  0.00           N
ATOM   1425  CA  SER B   4     165.789  83.657 126.753  1.00  0.00           C
ATOM   1426  C   SER B   4     164.304  83.954 126.607  1.00  0.00           C
ATOM   1427  O   SER B   4     163.803  84.078 125.492  1.00  0.00           O
ATOM   1428  CB  SER B   4     166.578  84.956 126.845  1.00  0.00           C
ATOM   1429  OG  SER B   4     166.358  85.734 125.683  1.00  0.00           O
ATOM   1430  N   PRO B   5     163.594  84.042 127.730  1.00  0.00           N
ATOM   1431  CA  PRO B   5     162.131  84.013 127.666  1.00  0.00           C
ATOM   1432  C   PRO B   5     161.550  85.262 127.020  1.00  0.00           C
ATOM   1433  O   PRO B   5     162.159  86.331 126.998  1.00  0.00           O
ATOM   1434  CB  PRO B   5     161.716  83.904 129.137  1.00  0.00           C
ATOM   1435  CG  PRO B   5     162.917  83.270 129.811  1.00  0.00           C
ATOM   1436  CD  PRO B   5     164.067  83.953 129.123  1.00  0.00           C
ATOM   1437  N   SER B   6     160.356  85.096 126.481  1.00  0.00           N
ATOM   1438  CA  SER B   6     159.585  86.223 125.988  1.00  0.00           C
ATOM   1439  C   SER B   6     159.380  87.265 127.076  1.00  0.00           C
ATOM   1440  O   SER B   6     159.199  86.930 128.244  1.00  0.00           O
ATOM   1441  CB  SER B   6     158.229  85.735 125.493  1.00  0.00           C
ATOM   1442  OG  SER B   6     157.427  86.831 125.137  1.00  0.00           O
ATOM   1443  N   GLN B   7     159.367  88.536 126.665  1.00  0.00           N
ATOM   1444  CA  GLN B   7     159.105  89.629 127.598  1.00  0.00           C
ATOM   1445  C   GLN B   7     157.751  89.510 128.286  1.00  0.00           C
ATOM   1446  O   GLN B   7     157.560  90.095 129.355  1.00  0.00           O
ATOM   1447  CB  GLN B   7     159.180  90.974 126.880  1.00  0.00           C
ATOM   1448  CG  GLN B   7     158.249  91.038 125.700  1.00  0.00           C
ATOM   1449  CD  GLN B   7     158.254  92.390 124.997  1.00  0.00           C
ATOM   1450  OE1 GLN B   7     158.987  93.283 125.373  1.00  0.00           O
ATOM   1451  NE2 GLN B   7     157.562  92.465 123.878  1.00  0.00           N
ATOM   1452  N   VAL B   8     156.781  88.821 127.670  1.00  0.00           N
ATOM   1453  CA  VAL B   8     155.468  88.703 128.302  1.00  0.00           C
ATOM   1454  C   VAL B   8     155.329  87.456 129.162  1.00  0.00           C
ATOM   1455  O   VAL B   8     154.369  87.365 129.939  1.00  0.00           O
ATOM   1456  CB  VAL B   8     154.322  88.698 127.267  1.00  0.00           C
ATOM   1457  CG1 VAL B   8     154.330  89.981 126.442  1.00  0.00           C
ATOM   1458  CG2 VAL B   8     154.373  87.475 126.409  1.00  0.00           C
ATOM   1459  N   ARG B   9     156.274  86.525 129.091  1.00  0.00           N
ATOM   1460  CA  ARG B   9     156.063  85.207 129.670  1.00  0.00           C
ATOM   1461  C   ARG B   9     156.059  85.321 131.186  1.00  0.00           C
ATOM   1462  O   ARG B   9     157.003  85.850 131.770  1.00  0.00           O
ATOM   1463  CB  ARG B   9     157.166  84.247 129.247  1.00  0.00           C
ATOM   1464  CG  ARG B   9     156.817  82.788 129.526  1.00  0.00           C
ATOM   1465  CD  ARG B   9     157.996  81.870 129.303  1.00  0.00           C
ATOM   1466  NE  ARG B   9     157.670  80.450 129.432  1.00  0.00           N
ATOM   1467  CZ  ARG B   9     157.470  79.630 128.408  1.00  0.00           C
ATOM   1468  NH1 ARG B   9     157.665  80.053 127.172  1.00  0.00           N
ATOM   1469  NH2 ARG B   9     157.159  78.359 128.616  1.00  0.00           N
ATOM   1470  N   GLN B  10     154.999  84.856 131.829  1.00  0.00           N
ATOM   1471  CA  GLN B  10     155.004  84.830 133.281  1.00  0.00           C
ATOM   1472  C   GLN B  10     154.225  83.608 133.742  1.00  0.00           C
ATOM   1473  O   GLN B  10     153.091  83.422 133.308  1.00  0.00           O
ATOM   1474  CB  GLN B  10     154.375  86.108 133.827  1.00  0.00           C
ATOM   1475  CG  GLN B  10     154.574  86.351 135.290  1.00  0.00           C
ATOM   1476  CD  GLN B  10     154.028  87.701 135.703  1.00  0.00           C
ATOM   1477  OE1 GLN B  10     153.409  88.399 134.905  1.00  0.00           O
ATOM   1478  NE2 GLN B  10     154.365  88.124 136.897  1.00  0.00           N
ATOM   1479  N   ASN B  11     154.809  82.811 134.630  1.00  0.00           N
ATOM   1480  CA  ASN B  11     154.098  81.677 135.215  1.00  0.00           C
ATOM   1481  C   ASN B  11     153.598  80.707 134.140  1.00  0.00           C
ATOM   1482  O   ASN B  11     152.521  80.133 134.267  1.00  0.00           O
ATOM   1483  CB  ASN B  11     152.924  82.157 136.082  1.00  0.00           C
ATOM   1484  CG  ASN B  11     152.301  81.032 136.919  1.00  0.00           C
ATOM   1485  OD1 ASN B  11     152.995  80.145 137.383  1.00  0.00           O
ATOM   1486  ND2 ASN B  11     150.982  81.045 137.047  1.00  0.00           N
ATOM   1487  N   TYR B  12     154.357  80.537 133.052  1.00  0.00           N
ATOM   1488  CA  TYR B  12     153.926  79.637 131.985  1.00  0.00           C
ATOM   1489  C   TYR B  12     154.999  78.570 131.785  1.00  0.00           C
ATOM   1490  O   TYR B  12     156.032  78.829 131.168  1.00  0.00           O
ATOM   1491  CB  TYR B  12     153.650  80.450 130.719  1.00  0.00           C
ATOM   1492  CG  TYR B  12     153.009  79.709 129.580  1.00  0.00           C
ATOM   1493  CD1 TYR B  12     151.717  79.235 129.707  1.00  0.00           C
ATOM   1494  CD2 TYR B  12     153.603  79.638 128.340  1.00  0.00           C
ATOM   1495  CE1 TYR B  12     151.081  78.578 128.664  1.00  0.00           C
ATOM   1496  CE2 TYR B  12     152.966  79.008 127.287  1.00  0.00           C
ATOM   1497  CZ  TYR B  12     151.705  78.488 127.453  1.00  0.00           C
ATOM   1498  OH  TYR B  12     151.066  77.862 126.415  1.00  0.00           O
ATOM   1499  N   HIS B  13     154.706  77.354 132.218  1.00  0.00           N
ATOM   1500  CA  HIS B  13     155.724  76.320 132.303  1.00  0.00           C
ATOM   1501  C   HIS B  13     155.955  75.710 130.923  1.00  0.00           C
ATOM   1502  O   HIS B  13     155.037  75.626 130.105  1.00  0.00           O
ATOM   1503  CB  HIS B  13     155.281  75.258 133.308  1.00  0.00           C
ATOM   1504  CG  HIS B  13     156.372  74.343 133.760  1.00  0.00           C
ATOM   1505  ND1 HIS B  13     156.836  73.302 132.989  1.00  0.00           N
ATOM   1506  CD2 HIS B  13     157.046  74.273 134.934  1.00  0.00           C
ATOM   1507  CE1 HIS B  13     157.770  72.645 133.654  1.00  0.00           C
ATOM   1508  NE2 HIS B  13     157.920  73.218 134.837  1.00  0.00           N
ATOM   1509  N   GLN B  14     157.197  75.304 130.657  1.00  0.00           N
ATOM   1510  CA  GLN B  14     157.500  74.705 129.359  1.00  0.00           C
ATOM   1511  C   GLN B  14     156.618  73.491 129.073  1.00  0.00           C
ATOM   1512  O   GLN B  14     156.285  73.232 127.912  1.00  0.00           O
ATOM   1513  CB  GLN B  14     158.972  74.292 129.276  1.00  0.00           C
ATOM   1514  CG  GLN B  14     159.975  75.422 129.309  1.00  0.00           C
ATOM   1515  CD  GLN B  14     159.837  76.410 128.171  1.00  0.00           C
ATOM   1516  OE1 GLN B  14     159.552  76.033 127.031  1.00  0.00           O
ATOM   1517  NE2 GLN B  14     160.072  77.690 128.467  1.00  0.00           N
ATOM   1518  N   ASP B  15     156.251  72.729 130.106  1.00  0.00           N
ATOM   1519  CA  ASP B  15     155.371  71.582 129.891  1.00  0.00           C
ATOM   1520  C   ASP B  15     153.998  72.024 129.396  1.00  0.00           C
ATOM   1521  O   ASP B  15     153.407  71.377 128.528  1.00  0.00           O
ATOM   1522  CB  ASP B  15     155.228  70.762 131.170  1.00  0.00           C
ATOM   1523  CG  ASP B  15     156.506  70.046 131.548  1.00  0.00           C
ATOM   1524  OD1 ASP B  15     157.424  69.974 130.709  1.00  0.00           O
ATOM   1525  OD2 ASP B  15     156.575  69.530 132.677  1.00  0.00           O
ATOM   1526  N   ALA B  16     153.474  73.118 129.943  1.00  0.00           N
ATOM   1527  CA  ALA B  16     152.198  73.631 129.460  1.00  0.00           C
ATOM   1528  C   ALA B  16     152.312  74.047 127.997  1.00  0.00           C
ATOM   1529  O   ALA B  16     151.457  73.709 127.181  1.00  0.00           O
ATOM   1530  CB  ALA B  16     151.726  74.791 130.338  1.00  0.00           C
ATOM   1531  N   GLU B  17     153.383  74.757 127.651  1.00  0.00           N
ATOM   1532  CA  GLU B  17     153.612  75.170 126.269  1.00  0.00           C
ATOM   1533  C   GLU B  17     153.587  73.964 125.327  1.00  0.00           C
ATOM   1534  O   GLU B  17     152.889  73.962 124.304  1.00  0.00           O
ATOM   1535  CB  GLU B  17     154.950  75.911 126.187  1.00  0.00           C
ATOM   1536  CG  GLU B  17     155.292  76.489 124.843  1.00  0.00           C
ATOM   1537  CD  GLU B  17     156.600  77.262 124.874  1.00  0.00           C
ATOM   1538  OE1 GLU B  17     157.241  77.300 125.946  1.00  0.00           O
ATOM   1539  OE2 GLU B  17     156.996  77.813 123.832  1.00  0.00           O
ATOM   1540  N   ALA B  18     154.330  72.915 125.679  1.00  0.00           N
ATOM   1541  CA  ALA B  18     154.349  71.721 124.839  1.00  0.00           C
ATOM   1542  C   ALA B  18     152.958  71.103 124.724  1.00  0.00           C
ATOM   1543  O   ALA B  18     152.527  70.716 123.632  1.00  0.00           O
ATOM   1544  CB  ALA B  18     155.338  70.705 125.399  1.00  0.00           C
ATOM   1545  N   ALA B  19     152.226  71.035 125.840  1.00  0.00           N
ATOM   1546  CA  ALA B  19     150.910  70.409 125.798  1.00  0.00           C
ATOM   1547  C   ALA B  19     149.938  71.221 124.949  1.00  0.00           C
ATOM   1548  O   ALA B  19     149.073  70.651 124.283  1.00  0.00           O
ATOM   1549  CB  ALA B  19     150.362  70.223 127.211  1.00  0.00           C
ATOM   1550  N   ILE B  20     150.072  72.543 124.958  1.00  0.00           N
ATOM   1551  C   ILE B  20     149.523  73.101 122.639  1.00  0.00           C
ATOM   1552  O   ILE B  20     148.612  73.008 121.815  1.00  0.00           O
ATOM   1553  CA AILE B  20     149.220  73.369 124.108  0.50  0.00           C
ATOM   1554  CB AILE B  20     149.377  74.854 124.469  0.50  0.00           C
ATOM   1555  CG1AILE B  20     148.793  75.124 125.856  0.50  0.00           C
ATOM   1556  CG2AILE B  20     148.710  75.733 123.421  0.50  0.00           C
ATOM   1557  CD1AILE B  20     147.315  75.034 125.902  0.50  0.00           C
ATOM   1558  CA BILE B  20     149.220  73.369 124.108  0.50  0.00           C
ATOM   1559  CB BILE B  20     149.377  74.854 124.469  0.50  0.00           C
ATOM   1560  CG1BILE B  20     148.793  75.124 125.856  0.50  0.00           C
ATOM   1561  CG2BILE B  20     148.710  75.733 123.421  0.50  0.00           C
ATOM   1562  CD1BILE B  20     147.315  75.034 125.901  0.50  0.00           C
ATOM   1563  N   ASN B  21     150.808  72.966 122.285  1.00  0.00           N
ATOM   1564  CA  ASN B  21     151.118  72.634 120.893  1.00  0.00           C
ATOM   1565  C   ASN B  21     150.493  71.293 120.487  1.00  0.00           C
ATOM   1566  O   ASN B  21     149.932  71.162 119.390  1.00  0.00           O
ATOM   1567  CB  ASN B  21     152.634  72.640 120.674  1.00  0.00           C
ATOM   1568  CG  ASN B  21     153.205  74.063 120.590  1.00  0.00           C
ATOM   1569  OD1 ASN B  21     152.506  74.985 120.207  1.00  0.00           O
ATOM   1570  ND2 ASN B  21     154.452  74.238 120.998  1.00  0.00           N
ATOM   1571  N   ARG B  22     150.556  70.295 121.375  1.00  0.00           N
ATOM   1572  CA  ARG B  22     149.914  69.019 121.064  1.00  0.00           C
ATOM   1573  C   ARG B  22     148.409  69.182 120.882  1.00  0.00           C
ATOM   1574  O   ARG B  22     147.810  68.562 119.999  1.00  0.00           O
ATOM   1575  CB  ARG B  22     150.220  67.996 122.157  1.00  0.00           C
ATOM   1576  CG  ARG B  22     151.663  67.569 122.187  1.00  0.00           C
ATOM   1577  CD  ARG B  22     151.873  66.330 123.066  1.00  0.00           C
ATOM   1578  NE  ARG B  22     151.535  66.584 124.456  1.00  0.00           N
ATOM   1579  CZ  ARG B  22     152.385  67.071 125.362  1.00  0.00           C
ATOM   1580  NH1 ARG B  22     153.633  67.344 125.031  1.00  0.00           N
ATOM   1581  NH2 ARG B  22     151.973  67.262 126.599  1.00  0.00           N
ATOM   1582  N   GLN B  23     147.778  70.002 121.720  1.00  0.00           N
ATOM   1583  CA  GLN B  23     146.338  70.189 121.602  1.00  0.00           C
ATOM   1584  C   GLN B  23     145.977  70.910 120.306  1.00  0.00           C
ATOM   1585  O   GLN B  23     144.967  70.592 119.681  1.00  0.00           O
ATOM   1586  CB  GLN B  23     145.811  70.971 122.799  1.00  0.00           C
ATOM   1587  CG  GLN B  23     144.294  71.037 122.940  1.00  0.00           C
ATOM   1588  CD  GLN B  23     143.694  69.652 123.177  1.00  0.00           C
ATOM   1589  OE1 GLN B  23     144.217  68.893 123.971  1.00  0.00           O
ATOM   1590  NE2 GLN B  23     142.538  69.391 122.603  1.00  0.00           N
ATOM   1591  N   ILE B  24     146.784  71.890 119.898  1.00  0.00           N
ATOM   1592  CA  ILE B  24     146.561  72.537 118.606  1.00  0.00           C
ATOM   1593  C   ILE B  24     146.544  71.488 117.504  1.00  0.00           C
ATOM   1594  O   ILE B  24     145.671  71.482 116.629  1.00  0.00           O
ATOM   1595  CB  ILE B  24     147.648  73.594 118.339  1.00  0.00           C
ATOM   1596  CG1 ILE B  24     147.532  74.745 119.342  1.00  0.00           C
ATOM   1597  CG2 ILE B  24     147.591  74.061 116.889  1.00  0.00           C
ATOM   1598  CD1 ILE B  24     148.721  75.683 119.334  1.00  0.00           C
ATOM   1599  N   ASN B  25     147.534  70.591 117.522  1.00  0.00           N
ATOM   1600  CA  ASN B  25     147.566  69.563 116.488  1.00  0.00           C
ATOM   1601  C   ASN B  25     146.309  68.704 116.540  1.00  0.00           C
ATOM   1602  O   ASN B  25     145.777  68.306 115.507  1.00  0.00           O
ATOM   1603  CB  ASN B  25     148.757  68.629 116.636  1.00  0.00           C
ATOM   1604  CG  ASN B  25     148.997  67.811 115.373  1.00  0.00           C
ATOM   1605  OD1 ASN B  25     149.193  68.357 114.301  1.00  0.00           O
ATOM   1606  ND2 ASN B  25     148.720  66.538 115.462  1.00  0.00           N
ATOM   1607  N   LEU B  26     145.858  68.360 117.744  1.00  0.00           N
ATOM   1608  CA  LEU B  26     144.690  67.493 117.858  1.00  0.00           C
ATOM   1609  C   LEU B  26     143.434  68.181 117.325  1.00  0.00           C
ATOM   1610  O   LEU B  26     142.619  67.554 116.652  1.00  0.00           O
ATOM   1611  CB  LEU B  26     144.519  67.066 119.312  1.00  0.00           C
ATOM   1612  CG  LEU B  26     143.322  66.188 119.639  1.00  0.00           C
ATOM   1613  CD1 LEU B  26     143.432  64.908 118.859  1.00  0.00           C
ATOM   1614  CD2 LEU B  26     143.306  65.896 121.134  1.00  0.00           C
ATOM   1615  N   GLU B  27     143.250  69.462 117.637  1.00  0.00           N
ATOM   1616  CA  GLU B  27     142.115  70.208 117.095  1.00  0.00           C
ATOM   1617  C   GLU B  27     142.165  70.263 115.567  1.00  0.00           C
ATOM   1618  O   GLU B  27     141.148  70.067 114.902  1.00  0.00           O
ATOM   1619  CB  GLU B  27     142.112  71.619 117.680  1.00  0.00           C
ATOM   1620  CG  GLU B  27     141.964  71.733 119.188  1.00  0.00           C
ATOM   1621  CD  GLU B  27     140.635  71.259 119.732  1.00  0.00           C
ATOM   1622  OE1 GLU B  27     139.639  71.416 119.013  1.00  0.00           O
ATOM   1623  OE2 GLU B  27     140.563  70.828 120.908  1.00  0.00           O
ATOM   1624  N   LEU B  28     143.343  70.524 114.994  1.00  0.00           N
ATOM   1625  CA  LEU B  28     143.474  70.506 113.535  1.00  0.00           C
ATOM   1626  C   LEU B  28     143.125  69.134 112.961  1.00  0.00           C
ATOM   1627  O   LEU B  28     142.422  69.027 111.949  1.00  0.00           O
ATOM   1628  CB  LEU B  28     144.889  70.917 113.143  1.00  0.00           C
ATOM   1629  CG  LEU B  28     145.202  72.378 113.455  1.00  0.00           C
ATOM   1630  CD1 LEU B  28     146.668  72.691 113.225  1.00  0.00           C
ATOM   1631  CD2 LEU B  28     144.303  73.284 112.618  1.00  0.00           C
ATOM   1632  N   TYR B  29     143.601  68.078 113.610  1.00  0.00           N
ATOM   1633  CA  TYR B  29     143.261  66.728 113.185  1.00  0.00           C
ATOM   1634  C   TYR B  29     141.752  66.509 113.217  1.00  0.00           C
ATOM   1635  O   TYR B  29     141.170  66.005 112.259  1.00  0.00           O
ATOM   1636  CB  TYR B  29     143.990  65.711 114.062  1.00  0.00           C
ATOM   1637  CG  TYR B  29     143.546  64.306 113.799  1.00  0.00           C
ATOM   1638  CD1 TYR B  29     143.927  63.653 112.641  1.00  0.00           C
ATOM   1639  CD2 TYR B  29     142.753  63.624 114.712  1.00  0.00           C
ATOM   1640  CE1 TYR B  29     143.528  62.365 112.392  1.00  0.00           C
ATOM   1641  CE2 TYR B  29     142.358  62.334 114.471  1.00  0.00           C
ATOM   1642  CZ  TYR B  29     142.743  61.707 113.316  1.00  0.00           C
ATOM   1643  OH  TYR B  29     142.344  60.420 113.072  1.00  0.00           O
ATOM   1644  N   ALA B  30     141.099  66.911 114.308  1.00  0.00           N
ATOM   1645  CA  ALA B  30     139.649  66.775 114.396  1.00  0.00           C
ATOM   1646  C   ALA B  30     138.964  67.535 113.265  1.00  0.00           C
ATOM   1647  O   ALA B  30     138.012  67.041 112.655  1.00  0.00           O
ATOM   1648  CB  ALA B  30     139.150  67.270 115.756  1.00  0.00           C
ATOM   1649  N   SER B  31     139.444  68.740 112.970  1.00  0.00           N
ATOM   1650  CA  SER B  31     138.873  69.500 111.864  1.00  0.00           C
ATOM   1651  C   SER B  31     138.967  68.711 110.567  1.00  0.00           C
ATOM   1652  O   SER B  31     138.039  68.712 109.756  1.00  0.00           O
ATOM   1653  CB  SER B  31     139.590  70.838 111.715  1.00  0.00           C
ATOM   1654  OG  SER B  31     139.018  71.592 110.676  1.00  0.00           O
ATOM   1655  N   TYR B  32     140.071  68.005 110.382  1.00  0.00           N
ATOM   1656  CA  TYR B  32     140.277  67.306 109.126  1.00  0.00           C
ATOM   1657  C   TYR B  32     139.429  66.039 109.067  1.00  0.00           C
ATOM   1658  O   TYR B  32     138.899  65.702 108.007  1.00  0.00           O
ATOM   1659  CB  TYR B  32     141.782  67.095 108.972  1.00  0.00           C
ATOM   1660  CG  TYR B  32     142.295  66.583 107.648  1.00  0.00           C
ATOM   1661  CD1 TYR B  32     141.888  67.180 106.472  1.00  0.00           C
ATOM   1662  CD2 TYR B  32     143.437  65.801 107.593  1.00  0.00           C
ATOM   1663  CE1 TYR B  32     142.421  66.810 105.250  1.00  0.00           C
ATOM   1664  CE2 TYR B  32     144.010  65.453 106.381  1.00  0.00           C
ATOM   1665  CZ  TYR B  32     143.503  65.967 105.208  1.00  0.00           C
ATOM   1666  OH  TYR B  32     144.087  65.598 104.017  1.00  0.00           O
ATOM   1667  N   VAL B  33     139.221  65.390 110.210  1.00  0.00           N
ATOM   1668  CA  VAL B  33     138.303  64.255 110.275  1.00  0.00           C
ATOM   1669  C   VAL B  33     136.896  64.693 109.887  1.00  0.00           C
ATOM   1670  O   VAL B  33     136.249  64.079 109.034  1.00  0.00           O
ATOM   1671  CB  VAL B  33     138.331  63.614 111.673  1.00  0.00           C
ATOM   1672  CG1 VAL B  33     137.259  62.557 111.775  1.00  0.00           C
ATOM   1673  CG2 VAL B  33     139.687  62.988 111.944  1.00  0.00           C
ATOM   1674  N   TYR B  34     136.401  65.767 110.506  1.00  0.00           N
ATOM   1675  CA  TYR B  34     135.061  66.215 110.144  1.00  0.00           C
ATOM   1676  C   TYR B  34     134.969  66.633 108.685  1.00  0.00           C
ATOM   1677  O   TYR B  34     133.939  66.417 108.050  1.00  0.00           O
ATOM   1678  CB  TYR B  34     134.579  67.360 111.031  1.00  0.00           C
ATOM   1679  CG  TYR B  34     134.222  66.949 112.435  1.00  0.00           C
ATOM   1680  CD1 TYR B  34     133.077  66.202 112.658  1.00  0.00           C
ATOM   1681  CD2 TYR B  34     134.888  67.473 113.542  1.00  0.00           C
ATOM   1682  CE1 TYR B  34     132.682  65.864 113.933  1.00  0.00           C
ATOM   1683  CE2 TYR B  34     134.492  67.138 114.831  1.00  0.00           C
ATOM   1684  CZ  TYR B  34     133.386  66.332 115.008  1.00  0.00           C
ATOM   1685  OH  TYR B  34     132.957  65.985 116.269  1.00  0.00           O
ATOM   1686  N   LEU B  35     136.023  67.229 108.137  1.00  0.00           N
ATOM   1687  CA  LEU B  35     136.000  67.562 106.718  1.00  0.00           C
ATOM   1688  C   LEU B  35     135.847  66.304 105.869  1.00  0.00           C
ATOM   1689  O   LEU B  35     135.085  66.284 104.898  1.00  0.00           O
ATOM   1690  CB  LEU B  35     137.273  68.310 106.345  1.00  0.00           C
ATOM   1691  CG  LEU B  35     137.429  68.649 104.875  1.00  0.00           C
ATOM   1692  CD1 LEU B  35     136.269  69.510 104.462  1.00  0.00           C
ATOM   1693  CD2 LEU B  35     138.744  69.388 104.653  1.00  0.00           C
ATOM   1694  N   SER B  36     136.557  65.241 106.240  1.00  0.00           N
ATOM   1695  CA  SER B  36     136.417  63.966 105.539  1.00  0.00           C
ATOM   1696  C   SER B  36     134.984  63.437 105.618  1.00  0.00           C
ATOM   1697  O   SER B  36     134.413  63.002 104.614  1.00  0.00           O
ATOM   1698  CB  SER B  36     137.394  62.947 106.119  1.00  0.00           C
ATOM   1699  OG  SER B  36     137.237  61.693 105.500  1.00  0.00           O
ATOM   1700  N   MET B  37     134.383  63.472 106.807  1.00  0.00           N
ATOM   1701  CA  MET B  37     132.996  63.025 106.930  1.00  0.00           C
ATOM   1702  C   MET B  37     132.081  63.831 106.014  1.00  0.00           C
ATOM   1703  O   MET B  37     131.232  63.272 105.305  1.00  0.00           O
ATOM   1704  CB  MET B  37     132.530  63.134 108.379  1.00  0.00           C
ATOM   1705  CG  MET B  37     133.194  62.140 109.304  1.00  0.00           C
ATOM   1706  SD  MET B  37     132.658  62.333 111.011  1.00  0.00           S
ATOM   1707  CE  MET B  37     133.598  61.050 111.839  1.00  0.00           C
ATOM   1708  N   SER B  38     132.256  65.146 106.016  1.00  0.00           N
ATOM   1709  CA  SER B  38     131.412  66.015 105.204  1.00  0.00           C
ATOM   1710  C   SER B  38     131.515  65.639 103.727  1.00  0.00           C
ATOM   1711  O   SER B  38     130.496  65.485 103.039  1.00  0.00           O
ATOM   1712  CB  SER B  38     131.813  67.470 105.428  1.00  0.00           C
ATOM   1713  OG  SER B  38     130.964  68.325 104.704  1.00  0.00           O
ATOM   1714  N   CYS B  39     132.746  65.451 103.234  1.00  0.00           N
ATOM   1715  CA  CYS B  39     132.934  65.001 101.857  1.00  0.00           C
ATOM   1716  C   CYS B  39     132.186  63.713 101.591  1.00  0.00           C
ATOM   1717  O   CYS B  39     131.617  63.528 100.513  1.00  0.00           O
ATOM   1718  CB  CYS B  39     134.410  64.769 101.548  1.00  0.00           C
ATOM   1719  SG  CYS B  39     135.382  66.241 101.605  1.00  0.00           S
ATOM   1720  N   TYR B  40     132.220  62.792 102.549  1.00  0.00           N
ATOM   1721  CA  TYR B  40     131.552  61.514 102.355  1.00  0.00           C
ATOM   1722  C   TYR B  40     130.052  61.686 102.138  1.00  0.00           C
ATOM   1723  O   TYR B  40     129.478  61.049 101.255  1.00  0.00           O
ATOM   1724  CB  TYR B  40     131.808  60.606 103.552  1.00  0.00           C
ATOM   1725  CG  TYR B  40     131.055  59.309 103.472  1.00  0.00           C
ATOM   1726  CD1 TYR B  40     131.489  58.275 102.657  1.00  0.00           C
ATOM   1727  CD2 TYR B  40     129.914  59.109 104.225  1.00  0.00           C
ATOM   1728  CE1 TYR B  40     130.788  57.084 102.582  1.00  0.00           C
ATOM   1729  CE2 TYR B  40     129.210  57.921 104.155  1.00  0.00           C
ATOM   1730  CZ  TYR B  40     129.658  56.914 103.332  1.00  0.00           C
ATOM   1731  OH  TYR B  40     128.965  55.726 103.269  1.00  0.00           O
ATOM   1732  N   PHE B  41     129.394  62.529 102.938  1.00  0.00           N
ATOM   1733  CA  PHE B  41     127.946  62.639 102.731  1.00  0.00           C
ATOM   1734  C   PHE B  41     127.572  63.454 101.503  1.00  0.00           C
ATOM   1735  O   PHE B  41     126.395  63.487 101.148  1.00  0.00           O
ATOM   1736  CB  PHE B  41     127.271  63.164 103.999  1.00  0.00           C
ATOM   1737  CG  PHE B  41     127.385  62.183 105.113  1.00  0.00           C
ATOM   1738  CD1 PHE B  41     126.528  61.094 105.179  1.00  0.00           C
ATOM   1739  CD2 PHE B  41     128.400  62.289 106.034  1.00  0.00           C
ATOM   1740  CE1 PHE B  41     126.671  60.139 106.174  1.00  0.00           C
ATOM   1741  CE2 PHE B  41     128.540  61.356 107.031  1.00  0.00           C
ATOM   1742  CZ  PHE B  41     127.672  60.276 107.104  1.00  0.00           C
ATOM   1743  N   ASP B  42     128.535  64.086 100.848  1.00  0.00           N
ATOM   1744  CA  ASP B  42     128.289  64.763  99.582  1.00  0.00           C
ATOM   1745  C   ASP B  42     128.405  63.833  98.369  1.00  0.00           C
ATOM   1746  O   ASP B  42     128.098  64.256  97.255  1.00  0.00           O
ATOM   1747  CB  ASP B  42     129.259  65.949  99.451  1.00  0.00           C
ATOM   1748  CG  ASP B  42     129.076  66.733  98.177  1.00  0.00           C
ATOM   1749  OD1 ASP B  42     127.980  67.275  97.965  1.00  0.00           O
ATOM   1750  OD2 ASP B  42     130.058  66.855  97.407  1.00  0.00           O
ATOM   1751  N   ARG B  43     128.864  62.599  98.554  1.00  0.00           N
ATOM   1752  CA  ARG B  43     128.954  61.652  97.448  1.00  0.00           C
ATOM   1753  C   ARG B  43     127.585  61.394  96.821  1.00  0.00           C
ATOM   1754  O   ARG B  43     126.562  61.412  97.496  1.00  0.00           O
ATOM   1755  CB  ARG B  43     129.556  60.340  97.936  1.00  0.00           C
ATOM   1756  CG  ARG B  43     131.009  60.448  98.258  1.00  0.00           C
ATOM   1757  CD  ARG B  43     131.548  59.202  98.916  1.00  0.00           C
ATOM   1758  NE  ARG B  43     131.213  58.013  98.147  1.00  0.00           N
ATOM   1759  CZ  ARG B  43     131.657  56.795  98.428  1.00  0.00           C
ATOM   1760  NH1 ARG B  43     132.551  56.626  99.387  1.00  0.00           N
ATOM   1761  NH2 ARG B  43     131.267  55.764  97.693  1.00  0.00           N
ATOM   1762  N   ASP B  44     127.574  61.154  95.506  1.00  0.00           N
ATOM   1763  CA  ASP B  44     126.288  60.926  94.846  1.00  0.00           C
ATOM   1764  C   ASP B  44     125.627  59.633  95.289  1.00  0.00           C
ATOM   1765  O   ASP B  44     124.413  59.497  95.152  1.00  0.00           O
ATOM   1766  CB  ASP B  44     126.408  60.911  93.323  1.00  0.00           C
ATOM   1767  CG  ASP B  44     127.367  59.853  92.805  1.00  0.00           C
ATOM   1768  OD1 ASP B  44     128.192  59.322  93.551  1.00  0.00           O
ATOM   1769  OD2 ASP B  44     127.231  59.491  91.632  1.00  0.00           O
ATOM   1770  N   ASP B  45     126.395  58.686  95.810  1.00  0.00           N
ATOM   1771  CA  ASP B  45     125.858  57.422  96.285  1.00  0.00           C
ATOM   1772  C   ASP B  45     125.539  57.447  97.776  1.00  0.00           C
ATOM   1773  O   ASP B  45     125.174  56.417  98.337  1.00  0.00           O
ATOM   1774  CB  ASP B  45     126.817  56.275  95.938  1.00  0.00           C
ATOM   1775  CG  ASP B  45     128.193  56.461  96.511  1.00  0.00           C
ATOM   1776  OD1 ASP B  45     128.475  57.522  97.088  1.00  0.00           O
ATOM   1777  OD2 ASP B  45     129.015  55.535  96.379  1.00  0.00           O
ATOM   1778  N   VAL B  46     125.668  58.604  98.420  1.00  0.00           N
ATOM   1779  CA  VAL B  46     125.273  58.781  99.812  1.00  0.00           C
ATOM   1780  C   VAL B  46     124.235  59.890  99.870  1.00  0.00           C
ATOM   1781  O   VAL B  46     123.094  59.666 100.271  1.00  0.00           O
ATOM   1782  CB  VAL B  46     126.491  59.113 100.690  1.00  0.00           C
ATOM   1783  CG1 VAL B  46     126.064  59.307 102.129  1.00  0.00           C
ATOM   1784  CG2 VAL B  46     127.529  58.029 100.549  1.00  0.00           C
ATOM   1785  N   ALA B  47     124.646  61.097  99.507  1.00  0.00           N
ATOM   1786  CA  ALA B  47     123.719  62.171  99.179  1.00  0.00           C
ATOM   1787  C   ALA B  47     122.816  62.546 100.354  1.00  0.00           C
ATOM   1788  O   ALA B  47     121.603  62.659 100.213  1.00  0.00           O
ATOM   1789  CB  ALA B  47     122.874  61.795  97.962  1.00  0.00           C
ATOM   1790  N   LEU B  48     123.411  62.759 101.520  1.00  0.00           N
ATOM   1791  CA  LEU B  48     122.660  63.334 102.631  1.00  0.00           C
ATOM   1792  C   LEU B  48     123.217  64.736 102.851  1.00  0.00           C
ATOM   1793  O   LEU B  48     124.208  64.905 103.550  1.00  0.00           O
ATOM   1794  CB  LEU B  48     122.815  62.442 103.859  1.00  0.00           C
ATOM   1795  CG  LEU B  48     122.182  61.065 103.650  1.00  0.00           C
ATOM   1796  CD1 LEU B  48     122.608  60.112 104.721  1.00  0.00           C
ATOM   1797  CD2 LEU B  48     120.671  61.196 103.660  1.00  0.00           C
ATOM   1798  N   LYS B  49     122.488  65.743 102.370  1.00  0.00           N
ATOM   1799  CA  LYS B  49     123.046  67.088 102.359  1.00  0.00           C
ATOM   1800  C   LYS B  49     123.136  67.672 103.754  1.00  0.00           C
ATOM   1801  O   LYS B  49     124.040  68.455 104.038  1.00  0.00           O
ATOM   1802  CB  LYS B  49     122.227  68.035 101.470  1.00  0.00           C
ATOM   1803  CG  LYS B  49     122.354  67.783  99.991  1.00  0.00           C
ATOM   1804  CD  LYS B  49     121.606  68.867  99.204  1.00  0.00           C
ATOM   1805  CE  LYS B  49     121.698  68.584  97.719  1.00  0.00           C
ATOM   1806  NZ  LYS B  49     123.118  68.589  97.256  1.00  0.00           N
ATOM   1807  N   ASN B  50     122.206  67.333 104.630  1.00  0.00           N
ATOM   1808  CA  ASN B  50     122.272  67.931 105.952  1.00  0.00           C
ATOM   1809  C   ASN B  50     123.293  67.225 106.840  1.00  0.00           C
ATOM   1810  O   ASN B  50     123.846  67.863 107.736  1.00  0.00           O
ATOM   1811  CB  ASN B  50     120.880  67.963 106.578  1.00  0.00           C
ATOM   1812  CG  ASN B  50     119.976  68.995 105.904  1.00  0.00           C
ATOM   1813  OD1 ASN B  50     120.455  69.997 105.406  1.00  0.00           O
ATOM   1814  ND2 ASN B  50     118.688  68.708 105.825  1.00  0.00           N
ATOM   1815  N   PHE B  51     123.579  65.933 106.611  1.00  0.00           N
ATOM   1816  CA  PHE B  51     124.745  65.363 107.286  1.00  0.00           C
ATOM   1817  C   PHE B  51     126.004  66.097 106.834  1.00  0.00           C
ATOM   1818  O   PHE B  51     126.854  66.458 107.650  1.00  0.00           O
ATOM   1819  CB  PHE B  51     124.968  63.860 107.044  1.00  0.00           C
ATOM   1820  CG  PHE B  51     123.862  62.929 107.502  1.00  0.00           C
ATOM   1821  CD1 PHE B  51     122.699  63.364 108.021  1.00  0.00           C
ATOM   1822  CD2 PHE B  51     124.084  61.563 107.485  1.00  0.00           C
ATOM   1823  CE1 PHE B  51     121.725  62.498 108.446  1.00  0.00           C
ATOM   1824  CE2 PHE B  51     123.107  60.691 107.934  1.00  0.00           C
ATOM   1825  CZ  PHE B  51     121.923  61.208 108.440  1.00  0.00           C
ATOM   1826  N   ALA B  52     126.126  66.328 105.521  1.00  0.00           N
ATOM   1827  CA  ALA B  52     127.302  67.015 104.990  1.00  0.00           C
ATOM   1828  C   ALA B  52     127.445  68.393 105.614  1.00  0.00           C
ATOM   1829  O   ALA B  52     128.526  68.767 106.079  1.00  0.00           O
ATOM   1830  CB  ALA B  52     127.224  67.119 103.464  1.00  0.00           C
ATOM   1831  N   LYS B  53     126.356  69.165 105.639  1.00  0.00           N
ATOM   1832  CA  LYS B  53     126.401  70.484 106.258  1.00  0.00           C
ATOM   1833  C   LYS B  53     126.820  70.387 107.720  1.00  0.00           C
ATOM   1834  O   LYS B  53     127.659  71.157 108.191  1.00  0.00           O
ATOM   1835  CB  LYS B  53     125.036  71.163 106.182  1.00  0.00           C
ATOM   1836  CG  LYS B  53     124.381  71.379 104.823  1.00  0.00           C
ATOM   1837  CD  LYS B  53     125.040  72.444 103.952  1.00  0.00           C
ATOM   1838  CE  LYS B  53     124.092  72.834 102.788  1.00  0.00           C
ATOM   1839  NZ  LYS B  53     123.786  71.764 101.798  1.00  0.00           N
ATOM   1840  N   TYR B  54     126.213  69.455 108.454  1.00  0.00           N
ATOM   1841  CA  TYR B  54     126.500  69.333 109.878  1.00  0.00           C
ATOM   1842  C   TYR B  54     127.989  69.114 110.112  1.00  0.00           C
ATOM   1843  O   TYR B  54     128.624  69.829 110.895  1.00  0.00           O
ATOM   1844  CB  TYR B  54     125.699  68.178 110.473  1.00  0.00           C
ATOM   1845  CG  TYR B  54     125.961  67.941 111.935  1.00  0.00           C
ATOM   1846  CD1 TYR B  54     125.341  68.719 112.910  1.00  0.00           C
ATOM   1847  CD2 TYR B  54     126.857  66.982 112.344  1.00  0.00           C
ATOM   1848  CE1 TYR B  54     125.582  68.498 114.251  1.00  0.00           C
ATOM   1849  CE2 TYR B  54     127.119  66.767 113.675  1.00  0.00           C
ATOM   1850  CZ  TYR B  54     126.476  67.529 114.629  1.00  0.00           C
ATOM   1851  OH  TYR B  54     126.733  67.312 115.964  1.00  0.00           O
ATOM   1852  N   PHE B  55     128.578  68.143 109.411  1.00  0.00           N
ATOM   1853  CA  PHE B  55     129.983  67.875 109.691  1.00  0.00           C
ATOM   1854  C   PHE B  55     130.887  68.979 109.152  1.00  0.00           C
ATOM   1855  O   PHE B  55     131.920  69.255 109.752  1.00  0.00           O
ATOM   1856  CB  PHE B  55     130.420  66.510 109.170  1.00  0.00           C
ATOM   1857  CG  PHE B  55     129.777  65.372 109.894  1.00  0.00           C
ATOM   1858  CD1 PHE B  55     130.130  65.102 111.197  1.00  0.00           C
ATOM   1859  CD2 PHE B  55     128.925  64.502 109.244  1.00  0.00           C
ATOM   1860  CE1 PHE B  55     129.560  64.034 111.874  1.00  0.00           C
ATOM   1861  CE2 PHE B  55     128.368  63.428 109.914  1.00  0.00           C
ATOM   1862  CZ  PHE B  55     128.673  63.207 111.209  1.00  0.00           C
ATOM   1863  N   LEU B  56     130.500  69.656 108.070  1.00  0.00           N
ATOM   1864  CA  LEU B  56     131.303  70.798 107.627  1.00  0.00           C
ATOM   1865  C   LEU B  56     131.319  71.887 108.699  1.00  0.00           C
ATOM   1866  O   LEU B  56     132.370  72.471 108.991  1.00  0.00           O
ATOM   1867  CB  LEU B  56     130.776  71.355 106.304  1.00  0.00           C
ATOM   1868  CG  LEU B  56     131.583  72.523 105.727  1.00  0.00           C
ATOM   1869  CD1 LEU B  56     132.986  72.035 105.421  1.00  0.00           C
ATOM   1870  CD2 LEU B  56     130.931  73.094 104.473  1.00  0.00           C
ATOM   1871  N   HIS B  57     130.159  72.168 109.298  1.00  0.00           N
ATOM   1872  CA  HIS B  57     130.111  73.106 110.415  1.00  0.00           C
ATOM   1873  C   HIS B  57     131.051  72.667 111.530  1.00  0.00           C
ATOM   1874  O   HIS B  57     131.821  73.472 112.062  1.00  0.00           O
ATOM   1875  CB  HIS B  57     128.685  73.225 110.955  1.00  0.00           C
ATOM   1876  CG  HIS B  57     128.559  74.174 112.105  1.00  0.00           C
ATOM   1877  ND1 HIS B  57     128.748  75.532 111.971  1.00  0.00           N
ATOM   1878  CD2 HIS B  57     128.352  73.955 113.424  1.00  0.00           C
ATOM   1879  CE1 HIS B  57     128.609  76.115 113.149  1.00  0.00           C
ATOM   1880  NE2 HIS B  57     128.373  75.180 114.049  1.00  0.00           N
ATOM   1881  N   GLN B  58     131.009  71.384 111.888  1.00  0.00           N
ATOM   1882  CA  GLN B  58     131.898  70.897 112.939  1.00  0.00           C
ATOM   1883  C   GLN B  58     133.364  71.112 112.566  1.00  0.00           C
ATOM   1884  O   GLN B  58     134.172  71.511 113.408  1.00  0.00           O
ATOM   1885  CB  GLN B  58     131.622  69.426 113.226  1.00  0.00           C
ATOM   1886  CG  GLN B  58     130.247  69.197 113.814  1.00  0.00           C
ATOM   1887  CD  GLN B  58     130.049  69.938 115.125  1.00  0.00           C
ATOM   1888  OE1 GLN B  58     130.938  69.975 115.972  1.00  0.00           O
ATOM   1889  NE2 GLN B  58     128.886  70.525 115.295  1.00  0.00           N
ATOM   1890  N   SER B  59     133.720  70.840 111.313  1.00  0.00           N
ATOM   1891  CA  SER B  59     135.093  71.043 110.856  1.00  0.00           C
ATOM   1892  C   SER B  59     135.540  72.483 111.060  1.00  0.00           C
ATOM   1893  O   SER B  59     136.639  72.746 111.566  1.00  0.00           O
ATOM   1894  CB  SER B  59     135.213  70.664 109.382  1.00  0.00           C
ATOM   1895  OG  SER B  59     136.513  70.889 108.907  1.00  0.00           O
ATOM   1896  N   HIS B  60     134.703  73.435 110.649  1.00  0.00           N
ATOM   1897  CA  HIS B  60     135.077  74.834 110.835  1.00  0.00           C
ATOM   1898  C   HIS B  60     135.185  75.197 112.313  1.00  0.00           C
ATOM   1899  O   HIS B  60     136.057  75.983 112.699  1.00  0.00           O
ATOM   1900  CB  HIS B  60     134.082  75.745 110.127  1.00  0.00           C
ATOM   1901  CG  HIS B  60     134.098  75.598 108.642  1.00  0.00           C
ATOM   1902  ND1 HIS B  60     133.109  76.103 107.829  1.00  0.00           N
ATOM   1903  CD2 HIS B  60     134.992  75.001 107.819  1.00  0.00           C
ATOM   1904  CE1 HIS B  60     133.390  75.821 106.572  1.00  0.00           C
ATOM   1905  NE2 HIS B  60     134.532  75.159 106.537  1.00  0.00           N
ATOM   1906  N   GLU B  61     134.305  74.647 113.152  1.00  0.00           N
ATOM   1907  CA  GLU B  61     134.401  74.928 114.583  1.00  0.00           C
ATOM   1908  C   GLU B  61     135.702  74.404 115.176  1.00  0.00           C
ATOM   1909  O   GLU B  61     136.305  75.059 116.032  1.00  0.00           O
ATOM   1910  CB  GLU B  61     133.204  74.334 115.326  1.00  0.00           C
ATOM   1911  CG  GLU B  61     131.936  75.060 114.983  1.00  0.00           C
ATOM   1912  CD  GLU B  61     131.983  76.515 115.421  1.00  0.00           C
ATOM   1913  OE1 GLU B  61     132.439  76.777 116.550  1.00  0.00           O
ATOM   1914  OE2 GLU B  61     131.602  77.403 114.631  1.00  0.00           O
ATOM   1915  N   GLU B  62     136.136  73.218 114.758  1.00  0.00           N
ATOM   1916  CA  GLU B  62     137.398  72.683 115.262  1.00  0.00           C
ATOM   1917  C   GLU B  62     138.566  73.555 114.827  1.00  0.00           C
ATOM   1918  O   GLU B  62     139.488  73.805 115.611  1.00  0.00           O
ATOM   1919  CB  GLU B  62     137.597  71.243 114.785  1.00  0.00           C
ATOM   1920  CG  GLU B  62     136.597  70.271 115.381  1.00  0.00           C
ATOM   1921  CD  GLU B  62     136.717  70.179 116.876  1.00  0.00           C
ATOM   1922  OE1 GLU B  62     137.855  70.161 117.370  1.00  0.00           O
ATOM   1923  OE2 GLU B  62     135.683  70.096 117.560  1.00  0.00           O
ATOM   1924  N   ARG B  63     138.536  74.041 113.587  1.00  0.00           N
ATOM   1925  CA  ARG B  63     139.580  74.980 113.182  1.00  0.00           C
ATOM   1926  C   ARG B  63     139.576  76.226 114.061  1.00  0.00           C
ATOM   1927  O   ARG B  63     140.638  76.721 114.446  1.00  0.00           O
ATOM   1928  CB  ARG B  63     139.425  75.391 111.729  1.00  0.00           C
ATOM   1929  CG  ARG B  63     140.539  76.331 111.302  1.00  0.00           C
ATOM   1930  CD  ARG B  63     140.373  76.745 109.863  1.00  0.00           C
ATOM   1931  NE  ARG B  63     139.140  77.493 109.702  1.00  0.00           N
ATOM   1932  CZ  ARG B  63     138.049  76.975 109.149  1.00  0.00           C
ATOM   1933  NH1 ARG B  63     138.065  75.724 108.719  1.00  0.00           N
ATOM   1934  NH2 ARG B  63     136.945  77.695 109.038  1.00  0.00           N
ATOM   1935  N   GLU B  64     138.394  76.766 114.358  1.00  0.00           N
ATOM   1936  CA  GLU B  64     138.322  77.907 115.268  1.00  0.00           C
ATOM   1937  C   GLU B  64     138.940  77.578 116.627  1.00  0.00           C
ATOM   1938  O   GLU B  64     139.678  78.394 117.188  1.00  0.00           O
ATOM   1939  CB  GLU B  64     136.872  78.385 115.430  1.00  0.00           C
ATOM   1940  CG  GLU B  64     136.299  79.058 114.180  1.00  0.00           C
ATOM   1941  CD  GLU B  64     134.809  79.461 114.303  1.00  0.00           C
ATOM   1942  OE1 GLU B  64     134.108  79.004 115.236  1.00  0.00           O
ATOM   1943  OE2 GLU B  64     134.351  80.282 113.481  1.00  0.00           O
ATOM   1944  N   HIS B  65     138.647  76.393 117.174  1.00  0.00           N
ATOM   1945  CA  HIS B  65     139.262  75.984 118.437  1.00  0.00           C
ATOM   1946  C   HIS B  65     140.786  76.001 118.346  1.00  0.00           C
ATOM   1947  O   HIS B  65     141.477  76.499 119.249  1.00  0.00           O
ATOM   1948  CB  HIS B  65     138.788  74.587 118.844  1.00  0.00           C
ATOM   1949  CG  HIS B  65     137.321  74.493 119.101  1.00  0.00           C
ATOM   1950  ND1 HIS B  65     136.670  73.286 119.254  1.00  0.00           N
ATOM   1951  CD2 HIS B  65     136.373  75.450 119.220  1.00  0.00           C
ATOM   1952  CE1 HIS B  65     135.385  73.505 119.458  1.00  0.00           C
ATOM   1953  NE2 HIS B  65     135.177  74.809 119.438  1.00  0.00           N
ATOM   1954  N   ALA B  66     141.331  75.437 117.267  1.00  0.00           N
ATOM   1955  CA  ALA B  66     142.779  75.446 117.099  1.00  0.00           C
ATOM   1956  C   ALA B  66     143.311  76.875 117.078  1.00  0.00           C
ATOM   1957  O   ALA B  66     144.300  77.189 117.746  1.00  0.00           O
ATOM   1958  CB  ALA B  66     143.178  74.694 115.829  1.00  0.00           C
ATOM   1959  N   GLU B  67     142.641  77.766 116.343  1.00  0.00           N
ATOM   1960  CA  GLU B  67     143.154  79.128 116.227  1.00  0.00           C
ATOM   1961  C   GLU B  67     143.103  79.853 117.566  1.00  0.00           C
ATOM   1962  O   GLU B  67     143.990  80.652 117.868  1.00  0.00           O
ATOM   1963  CB  GLU B  67     142.389  79.904 115.148  1.00  0.00           C
ATOM   1964  CG  GLU B  67     142.605  79.297 113.771  1.00  0.00           C
ATOM   1965  CD  GLU B  67     141.842  80.019 112.655  1.00  0.00           C
ATOM   1966  OE1 GLU B  67     141.052  80.926 112.965  1.00  0.00           O
ATOM   1967  OE2 GLU B  67     141.999  79.628 111.488  1.00  0.00           O
ATOM   1968  N   LYS B  68     142.093  79.556 118.383  1.00  0.00           N
ATOM   1969  CA  LYS B  68     142.037  80.129 119.725  1.00  0.00           C
ATOM   1970  C   LYS B  68     143.214  79.661 120.573  1.00  0.00           C
ATOM   1971  O   LYS B  68     143.773  80.438 121.350  1.00  0.00           O
ATOM   1972  CB  LYS B  68     140.741  79.738 120.418  1.00  0.00           C
ATOM   1973  CG  LYS B  68     140.555  80.404 121.744  1.00  0.00           C
ATOM   1974  CD  LYS B  68     139.309  79.875 122.451  1.00  0.00           C
ATOM   1975  CE  LYS B  68     138.060  80.215 121.697  1.00  0.00           C
ATOM   1976  NZ  LYS B  68     137.829  81.672 121.675  1.00  0.00           N
ATOM   1977  N   LEU B  69     143.582  78.383 120.461  1.00  0.00           N
ATOM   1978  CA  LEU B  69     144.752  77.903 121.198  1.00  0.00           C
ATOM   1979  C   LEU B  69     146.034  78.571 120.715  1.00  0.00           C
ATOM   1980  O   LEU B  69     146.926  78.856 121.513  1.00  0.00           O
ATOM   1981  CB  LEU B  69     144.872  76.392 121.079  1.00  0.00           C
ATOM   1982  CG  LEU B  69     143.801  75.614 121.835  1.00  0.00           C
ATOM   1983  CD1 LEU B  69     143.797  74.150 121.407  1.00  0.00           C
ATOM   1984  CD2 LEU B  69     144.064  75.709 123.316  1.00  0.00           C
ATOM   1985  N   MET B  70     146.161  78.792 119.411  1.00  0.00           N
ATOM   1986  CA  MET B  70     147.352  79.485 118.922  1.00  0.00           C
ATOM   1987  C   MET B  70     147.423  80.898 119.491  1.00  0.00           C
ATOM   1988  O   MET B  70     148.488  81.354 119.924  1.00  0.00           O
ATOM   1989  CB  MET B  70     147.361  79.490 117.399  1.00  0.00           C
ATOM   1990  CG  MET B  70     147.477  78.087 116.846  1.00  0.00           C
ATOM   1991  SD  MET B  70     147.602  77.978 115.060  1.00  0.00           S
ATOM   1992  CE  MET B  70     146.013  78.452 114.599  1.00  0.00           C
ATOM   1993  N   LYS B  71     146.287  81.590 119.526  1.00  0.00           N
ATOM   1994  CA  LYS B  71     146.245  82.910 120.144  1.00  0.00           C
ATOM   1995  C   LYS B  71     146.658  82.848 121.613  1.00  0.00           C
ATOM   1996  O   LYS B  71     147.434  83.681 122.083  1.00  0.00           O
ATOM   1997  CB  LYS B  71     144.853  83.512 120.007  1.00  0.00           C
ATOM   1998  CG  LYS B  71     144.747  84.917 120.565  1.00  0.00           C
ATOM   1999  CD  LYS B  71     143.407  85.551 120.221  1.00  0.00           C
ATOM   2000  CE  LYS B  71     143.313  86.937 120.827  1.00  0.00           C
ATOM   2001  NZ  LYS B  71     143.166  86.823 122.285  1.00  0.00           N
ATOM   2002  N   LEU B  72     146.126  81.883 122.361  1.00  0.00           N
ATOM   2003  CA  LEU B  72     146.565  81.715 123.747  1.00  0.00           C
ATOM   2004  C   LEU B  72     148.074  81.558 123.833  1.00  0.00           C
ATOM   2005  O   LEU B  72     148.740  82.217 124.633  1.00  0.00           O
ATOM   2006  CB  LEU B  72     145.897  80.493 124.361  1.00  0.00           C
ATOM   2007  CG  LEU B  72     146.387  80.148 125.770  1.00  0.00           C
ATOM   2008  CD1 LEU B  72     145.950  81.216 126.755  1.00  0.00           C
ATOM   2009  CD2 LEU B  72     145.894  78.784 126.173  1.00  0.00           C
ATOM   2010  N   GLN B  73     148.623  80.673 123.006  1.00  0.00           N
ATOM   2011  CA  GLN B  73     150.054  80.412 123.031  1.00  0.00           C
ATOM   2012  C   GLN B  73     150.848  81.706 122.862  1.00  0.00           C
ATOM   2013  O   GLN B  73     151.741  81.992 123.655  1.00  0.00           O
ATOM   2014  CB  GLN B  73     150.415  79.414 121.932  1.00  0.00           C
ATOM   2015  CG  GLN B  73     151.838  78.948 121.948  1.00  0.00           C
ATOM   2016  CD  GLN B  73     152.137  77.943 123.046  1.00  0.00           C
ATOM   2017  OE1 GLN B  73     152.498  78.309 124.145  1.00  0.00           O
ATOM   2018  NE2 GLN B  73     152.096  76.672 122.701  1.00  0.00           N
ATOM   2019  N   ASN B  74     150.526  82.510 121.839  1.00  0.00           N
ATOM   2020  CA  ASN B  74     151.253  83.777 121.678  1.00  0.00           C
ATOM   2021  C   ASN B  74     150.975  84.743 122.815  1.00  0.00           C
ATOM   2022  O   ASN B  74     151.847  85.525 123.198  1.00  0.00           O
ATOM   2023  CB  ASN B  74     150.904  84.447 120.351  1.00  0.00           C
ATOM   2024  CG  ASN B  74     151.635  83.827 119.191  1.00  0.00           C
ATOM   2025  OD1 ASN B  74     152.721  83.316 119.359  1.00  0.00           O
ATOM   2026  ND2 ASN B  74     151.019  83.836 118.022  1.00  0.00           N
ATOM   2027  N   GLN B  75     149.770  84.710 123.354  1.00  0.00           N
ATOM   2028  CA  GLN B  75     149.426  85.649 124.408  1.00  0.00           C
ATOM   2029  C   GLN B  75     150.272  85.400 125.648  1.00  0.00           C
ATOM   2030  O   GLN B  75     150.703  86.345 126.305  1.00  0.00           O
ATOM   2031  CB  GLN B  75     147.948  85.529 124.717  1.00  0.00           C
ATOM   2032  CG  GLN B  75     147.397  86.600 125.552  1.00  0.00           C
ATOM   2033  CD  GLN B  75     145.882  86.519 125.625  1.00  0.00           C
ATOM   2034  OE1 GLN B  75     145.275  85.686 124.960  1.00  0.00           O
ATOM   2035  NE2 GLN B  75     145.272  87.392 126.408  1.00  0.00           N
ATOM   2036  N   ARG B  76     150.522  84.142 125.977  1.00  0.00           N
ATOM   2037  CA  ARG B  76     151.346  83.793 127.130  1.00  0.00           C
ATOM   2038  C   ARG B  76     152.839  83.785 126.818  1.00  0.00           C
ATOM   2039  O   ARG B  76     153.642  83.522 127.712  1.00  0.00           O
ATOM   2040  CB  ARG B  76     150.917  82.430 127.678  1.00  0.00           C
ATOM   2041  CG  ARG B  76     149.489  82.383 128.182  1.00  0.00           C
ATOM   2042  CD  ARG B  76     149.289  83.321 129.379  1.00  0.00           C
ATOM   2043  NE  ARG B  76     150.151  82.945 130.504  1.00  0.00           N
ATOM   2044  CZ  ARG B  76     149.859  82.026 131.419  1.00  0.00           C
ATOM   2045  NH1 ARG B  76     148.710  81.379 131.387  1.00  0.00           N
ATOM   2046  NH2 ARG B  76     150.723  81.763 132.387  1.00  0.00           N
ATOM   2047  N   GLY B  77     153.229  84.075 125.588  1.00  0.00           N
ATOM   2048  CA  GLY B  77     154.630  84.104 125.256  1.00  0.00           C
ATOM   2049  C   GLY B  77     155.237  82.763 124.933  1.00  0.00           C
ATOM   2050  O   GLY B  77     156.461  82.662 124.848  1.00  0.00           O
ATOM   2051  N   GLY B  78     154.424  81.731 124.756  1.00  0.00           N
ATOM   2052  CA  GLY B  78     154.916  80.492 124.205  1.00  0.00           C
ATOM   2053  C   GLY B  78     155.148  80.617 122.713  1.00  0.00           C
ATOM   2054  O   GLY B  78     154.805  81.613 122.089  1.00  0.00           O
ATOM   2055  N   ARG B  79     155.747  79.584 122.130  1.00  0.00           N
ATOM   2056  CA  ARG B  79     156.025  79.565 120.702  1.00  0.00           C
ATOM   2057  C   ARG B  79     155.343  78.372 120.048  1.00  0.00           C
ATOM   2058  O   ARG B  79     155.492  77.241 120.504  1.00  0.00           O
ATOM   2059  CB  ARG B  79     157.528  79.566 120.452  1.00  0.00           C
ATOM   2060  CG  ARG B  79     158.135  80.856 120.995  1.00  0.00           C
ATOM   2061  CD  ARG B  79     157.769  82.020 120.066  1.00  0.00           C
ATOM   2062  NE  ARG B  79     158.168  83.332 120.583  1.00  0.00           N
ATOM   2063  CZ  ARG B  79     157.347  84.183 121.200  1.00  0.00           C
ATOM   2064  NH1 ARG B  79     156.059  83.908 121.336  1.00  0.00           N
ATOM   2065  NH2 ARG B  79     157.800  85.349 121.637  1.00  0.00           N
ATOM   2066  N   ILE B  80     154.585  78.647 119.002  1.00  0.00           N
ATOM   2067  CA  ILE B  80     153.809  77.630 118.303  1.00  0.00           C
ATOM   2068  C   ILE B  80     154.749  76.799 117.440  1.00  0.00           C
ATOM   2069  O   ILE B  80     155.486  77.342 116.618  1.00  0.00           O
ATOM   2070  CB  ILE B  80     152.723  78.302 117.450  1.00  0.00           C
ATOM   2071  CG1 ILE B  80     151.764  79.077 118.359  1.00  0.00           C
ATOM   2072  CG2 ILE B  80     151.983  77.282 116.594  1.00  0.00           C
ATOM   2073  CD1 ILE B  80     150.888  80.054 117.638  1.00  0.00           C
ATOM   2074  N   PHE B  81     154.709  75.482 117.608  1.00  0.00           N
ATOM   2075  CA  PHE B  81     155.412  74.564 116.715  1.00  0.00           C
ATOM   2076  C   PHE B  81     154.382  73.637 116.081  1.00  0.00           C
ATOM   2077  O   PHE B  81     153.771  72.821 116.768  1.00  0.00           O
ATOM   2078  CB  PHE B  81     156.495  73.793 117.462  1.00  0.00           C
ATOM   2079  CG  PHE B  81     157.595  74.676 117.967  1.00  0.00           C
ATOM   2080  CD1 PHE B  81     158.586  75.088 117.117  1.00  0.00           C
ATOM   2081  CD2 PHE B  81     157.632  75.105 119.269  1.00  0.00           C
ATOM   2082  CE1 PHE B  81     159.604  75.922 117.545  1.00  0.00           C
ATOM   2083  CE2 PHE B  81     158.651  75.939 119.707  1.00  0.00           C
ATOM   2084  CZ  PHE B  81     159.622  76.342 118.846  1.00  0.00           C
ATOM   2085  N   LEU B  82     154.171  73.801 114.786  1.00  0.00           N
ATOM   2086  CA  LEU B  82     153.189  72.999 114.076  1.00  0.00           C
ATOM   2087  C   LEU B  82     153.775  71.635 113.723  1.00  0.00           C
ATOM   2088  O   LEU B  82     154.980  71.483 113.587  1.00  0.00           O
ATOM   2089  CB  LEU B  82     152.733  73.728 112.819  1.00  0.00           C
ATOM   2090  CG  LEU B  82     152.062  75.061 113.147  1.00  0.00           C
ATOM   2091  CD1 LEU B  82     151.736  75.790 111.866  1.00  0.00           C
ATOM   2092  CD2 LEU B  82     150.811  74.857 113.980  1.00  0.00           C
ATOM   2093  N   GLN B  83     152.903  70.643 113.565  1.00  0.00           N
ATOM   2094  CA  GLN B  83     153.308  69.301 113.172  1.00  0.00           C
ATOM   2095  C   GLN B  83     152.410  68.845 112.026  1.00  0.00           C
ATOM   2096  O   GLN B  83     151.403  69.481 111.727  1.00  0.00           O
ATOM   2097  CB  GLN B  83     153.217  68.329 114.359  1.00  0.00           C
ATOM   2098  CG  GLN B  83     154.149  68.675 115.509  1.00  0.00           C
ATOM   2099  CD  GLN B  83     155.619  68.665 115.096  1.00  0.00           C
ATOM   2100  OE1 GLN B  83     156.048  67.805 114.339  1.00  0.00           O
ATOM   2101  NE2 GLN B  83     156.397  69.616 115.613  1.00  0.00           N
ATOM   2102  N   ASP B  84     152.787  67.750 111.365  1.00  0.00           N
ATOM   2103  CA  ASP B  84     151.936  67.203 110.313  1.00  0.00           C
ATOM   2104  C   ASP B  84     150.534  66.968 110.850  1.00  0.00           C
ATOM   2105  O   ASP B  84     150.357  66.581 112.002  1.00  0.00           O
ATOM   2106  CB  ASP B  84     152.463  65.867 109.793  1.00  0.00           C
ATOM   2107  CG  ASP B  84     153.763  65.985 109.068  1.00  0.00           C
ATOM   2108  OD1 ASP B  84     154.207  67.106 108.766  1.00  0.00           O
ATOM   2109  OD2 ASP B  84     154.322  64.917 108.757  1.00  0.00           O
ATOM   2110  N   ILE B  85     149.537  67.203 110.009  1.00  0.00           N
ATOM   2111  CA  ILE B  85     148.165  66.847 110.339  1.00  0.00           C
ATOM   2112  C   ILE B  85     147.909  65.497 109.686  1.00  0.00           C
ATOM   2113  O   ILE B  85     147.856  65.392 108.462  1.00  0.00           O
ATOM   2114  CB  ILE B  85     147.158  67.892 109.848  1.00  0.00           C
ATOM   2115  CG1 ILE B  85     147.454  69.268 110.451  1.00  0.00           C
ATOM   2116  CG2 ILE B  85     145.772  67.484 110.291  1.00  0.00           C
ATOM   2117  CD1 ILE B  85     146.635  70.368 109.810  1.00  0.00           C
ATOM   2118  N   LYS B  86     147.752  64.464 110.492  1.00  0.00           N
ATOM   2119  CA  LYS B  86     147.611  63.133 109.936  1.00  0.00           C
ATOM   2120  C   LYS B  86     146.261  62.978 109.246  1.00  0.00           C
ATOM   2121  O   LYS B  86     145.274  63.602 109.623  1.00  0.00           O
ATOM   2122  CB  LYS B  86     147.748  62.083 111.026  1.00  0.00           C
ATOM   2123  CG  LYS B  86     149.086  62.095 111.743  1.00  0.00           C
ATOM   2124  CD  LYS B  86     150.198  61.632 110.830  1.00  0.00           C
ATOM   2125  CE  LYS B  86     151.494  61.432 111.617  1.00  0.00           C
ATOM   2126  NZ  LYS B  86     152.031  62.722 112.090  1.00  0.00           N
ATOM   2127  N   LYS B  87     146.228  62.118 108.244  1.00  0.00           N
ATOM   2128  CA  LYS B  87     144.991  61.894 107.527  1.00  0.00           C
ATOM   2129  C   LYS B  87     144.019  61.098 108.395  1.00  0.00           C
ATOM   2130  O   LYS B  87     144.438  60.325 109.253  1.00  0.00           O
ATOM   2131  CB  LYS B  87     145.250  61.153 106.221  1.00  0.00           C
ATOM   2132  CG  LYS B  87     145.781  59.772 106.370  1.00  0.00           C
ATOM   2133  CD  LYS B  87     146.168  59.202 105.008  1.00  0.00           C
ATOM   2134  CE  LYS B  87     146.592  57.769 105.129  1.00  0.00           C
ATOM   2135  NZ  LYS B  87     145.412  56.911 105.419  1.00  0.00           N
ATOM   2136  N   PRO B  88     142.716  61.293 108.208  1.00  0.00           N
ATOM   2137  CA  PRO B  88     141.743  60.548 109.009  1.00  0.00           C
ATOM   2138  C   PRO B  88     141.903  59.056 108.793  1.00  0.00           C
ATOM   2139  O   PRO B  88     142.509  58.604 107.826  1.00  0.00           O
ATOM   2140  CB  PRO B  88     140.390  61.049 108.487  1.00  0.00           C
ATOM   2141  CG  PRO B  88     140.706  62.432 107.981  1.00  0.00           C
ATOM   2142  CD  PRO B  88     142.063  62.315 107.371  1.00  0.00           C
ATOM   2143  N   ASP B  89     141.365  58.288 109.732  1.00  0.00           N
ATOM   2144  CA  ASP B  89     141.577  56.853 109.673  1.00  0.00           C
ATOM   2145  C   ASP B  89     140.764  56.178 108.569  1.00  0.00           C
ATOM   2146  O   ASP B  89     141.067  55.038 108.219  1.00  0.00           O
ATOM   2147  CB  ASP B  89     141.285  56.235 111.042  1.00  0.00           C
ATOM   2148  CG  ASP B  89     139.855  56.447 111.491  1.00  0.00           C
ATOM   2149  OD1 ASP B  89     139.016  56.876 110.670  1.00  0.00           O
ATOM   2150  OD2 ASP B  89     139.567  56.221 112.683  1.00  0.00           O
ATOM   2151  N   ARG B  90     139.779  56.867 107.984  1.00  0.00           N
ATOM   2152  CA  ARG B  90     138.874  56.275 107.001  1.00  0.00           C
ATOM   2153  C   ARG B  90     138.521  57.275 105.917  1.00  0.00           C
ATOM   2154  O   ARG B  90     138.345  58.457 106.205  1.00  0.00           O
ATOM   2155  CB  ARG B  90     137.565  55.821 107.653  1.00  0.00           C
ATOM   2156  CG  ARG B  90     137.772  54.728 108.634  1.00  0.00           C
ATOM   2157  CD  ARG B  90     136.516  54.366 109.334  1.00  0.00           C
ATOM   2158  NE  ARG B  90     135.496  53.944 108.387  1.00  0.00           N
ATOM   2159  CZ  ARG B  90     134.324  53.432 108.747  1.00  0.00           C
ATOM   2160  NH1 ARG B  90     134.081  53.188 110.027  1.00  0.00           N
ATOM   2161  NH2 ARG B  90     133.448  53.081 107.826  1.00  0.00           N
ATOM   2162  N   ASP B  91     138.433  56.792 104.677  1.00  0.00           N
ATOM   2163  CA  ASP B  91     137.760  57.532 103.607  1.00  0.00           C
ATOM   2164  C   ASP B  91     136.249  57.323 103.611  1.00  0.00           C
ATOM   2165  O   ASP B  91     135.484  58.240 103.303  1.00  0.00           O
ATOM   2166  CB  ASP B  91     138.329  57.107 102.262  1.00  0.00           C
ATOM   2167  CG  ASP B  91     139.728  57.590 102.067  1.00  0.00           C
ATOM   2168  OD1 ASP B  91     140.141  58.526 102.766  1.00  0.00           O
ATOM   2169  OD2 ASP B  91     140.435  56.991 101.268  1.00  0.00           O
ATOM   2170  N   ASP B  92     135.818  56.106 103.889  1.00  0.00           N
ATOM   2171  CA  ASP B  92     134.437  55.664 103.738  1.00  0.00           C
ATOM   2172  C   ASP B  92     133.843  55.527 105.132  1.00  0.00           C
ATOM   2173  O   ASP B  92     134.277  54.677 105.908  1.00  0.00           O
ATOM   2174  CB  ASP B  92     134.413  54.341 102.975  1.00  0.00           C
ATOM   2175  CG  ASP B  92     133.017  53.790 102.742  1.00  0.00           C
ATOM   2176  OD1 ASP B  92     132.014  54.365 103.200  1.00  0.00           O
ATOM   2177  OD2 ASP B  92     132.947  52.748 102.063  1.00  0.00           O
ATOM   2178  N   TRP B  93     132.880  56.379 105.459  1.00  0.00           N
ATOM   2179  CA  TRP B  93     132.341  56.429 106.809  1.00  0.00           C
ATOM   2180  C   TRP B  93     131.078  55.584 106.988  1.00  0.00           C
ATOM   2181  O   TRP B  93     130.485  55.608 108.059  1.00  0.00           O
ATOM   2182  CB  TRP B  93     132.096  57.884 107.213  1.00  0.00           C
ATOM   2183  CG  TRP B  93     133.398  58.624 107.330  1.00  0.00           C
ATOM   2184  CD1 TRP B  93     133.984  59.404 106.388  1.00  0.00           C
ATOM   2185  CD2 TRP B  93     134.303  58.588 108.434  1.00  0.00           C
ATOM   2186  NE1 TRP B  93     135.180  59.890 106.839  1.00  0.00           N
ATOM   2187  CE2 TRP B  93     135.403  59.402 108.099  1.00  0.00           C
ATOM   2188  CE3 TRP B  93     134.283  57.958 109.686  1.00  0.00           C
ATOM   2189  CZ2 TRP B  93     136.472  59.606 108.969  1.00  0.00           C
ATOM   2190  CZ3 TRP B  93     135.340  58.168 110.541  1.00  0.00           C
ATOM   2191  CH2 TRP B  93     136.420  58.975 110.178  1.00  0.00           C
ATOM   2192  N  AGLU B  94     130.637  54.915 105.926  0.50  0.00           N
ATOM   2193  CA AGLU B  94     129.684  53.810 105.882  0.50  0.00           C
ATOM   2194  C  AGLU B  94     128.221  54.151 106.099  0.50  0.00           C
ATOM   2195  O  AGLU B  94     127.368  53.540 105.458  0.50  0.00           O
ATOM   2196  CB AGLU B  94     130.066  52.756 106.917  0.50  0.00           C
ATOM   2197  CG AGLU B  94     131.154  51.824 106.453  0.50  0.00           C
ATOM   2198  CD AGLU B  94     131.601  50.885 107.549  0.50  0.00           C
ATOM   2199  OE1AGLU B  94     132.094  51.378 108.592  0.50  0.00           O
ATOM   2200  OE2AGLU B  94     131.465  49.662 107.363  0.50  0.00           O
ATOM   2201  N  BGLU B  94     130.645  54.891 105.938  0.50  0.00           N
ATOM   2202  CA BGLU B  94     129.688  53.784 105.913  0.50  0.00           C
ATOM   2203  C  BGLU B  94     128.223  54.146 106.105  0.50  0.00           C
ATOM   2204  O  BGLU B  94     127.372  53.553 105.443  0.50  0.00           O
ATOM   2205  CB BGLU B  94     130.047  52.751 106.988  0.50  0.00           C
ATOM   2206  CG BGLU B  94     129.122  51.527 107.015  0.50  0.00           C
ATOM   2207  CD BGLU B  94     128.666  51.132 108.416  0.50  0.00           C
ATOM   2208  OE1BGLU B  94     127.524  51.488 108.810  0.50  0.00           O
ATOM   2209  OE2BGLU B  94     129.451  50.477 109.137  0.50  0.00           O
ATOM   2210  N   SER B  95     127.910  55.183 106.872  1.00  0.00           N
ATOM   2211  CA  SER B  95     126.502  55.482 107.130  1.00  0.00           C
ATOM   2212  C   SER B  95     126.435  56.685 108.051  1.00  0.00           C
ATOM   2213  O   SER B  95     127.409  57.016 108.726  1.00  0.00           O
ATOM   2214  CB  SER B  95     125.734  54.317 107.788  1.00  0.00           C
ATOM   2215  OG  SER B  95     126.152  54.099 109.120  1.00  0.00           O
ATOM   2216  N   GLY B  96     125.270  57.322 108.099  1.00  0.00           N
ATOM   2217  CA  GLY B  96     125.123  58.449 108.995  1.00  0.00           C
ATOM   2218  C   GLY B  96     125.298  58.053 110.448  1.00  0.00           C
ATOM   2219  O   GLY B  96     125.943  58.761 111.222  1.00  0.00           O
ATOM   2220  N   LEU B  97     124.718  56.920 110.837  1.00  0.00           N
ATOM   2221  CA  LEU B  97     124.903  56.424 112.196  1.00  0.00           C
ATOM   2222  C   LEU B  97     126.374  56.163 112.492  1.00  0.00           C
ATOM   2223  O   LEU B  97     126.894  56.586 113.527  1.00  0.00           O
ATOM   2224  CB  LEU B  97     124.082  55.157 112.419  1.00  0.00           C
ATOM   2225  CG  LEU B  97     124.334  54.481 113.765  1.00  0.00           C
ATOM   2226  CD1 LEU B  97     123.946  55.418 114.887  1.00  0.00           C
ATOM   2227  CD2 LEU B  97     123.537  53.172 113.852  1.00  0.00           C
ATOM   2228  N   ASN B  98     127.063  55.451 111.597  1.00  0.00           N
ATOM   2229  CA  ASN B  98     128.473  55.181 111.846  1.00  0.00           C
ATOM   2230  C   ASN B  98     129.272  56.467 111.998  1.00  0.00           C
ATOM   2231  O   ASN B  98     130.136  56.563 112.873  1.00  0.00           O
ATOM   2232  CB  ASN B  98     129.091  54.352 110.730  1.00  0.00           C
ATOM   2233  CG  ASN B  98     130.477  53.888 111.091  1.00  0.00           C
ATOM   2234  OD1 ASN B  98     130.725  53.504 112.218  1.00  0.00           O
ATOM   2235  ND2 ASN B  98     131.412  54.084 110.190  1.00  0.00           N
ATOM   2236  N   ALA B  99     129.020  57.455 111.139  1.00  0.00           N
ATOM   2237  CA  ALA B  99     129.761  58.708 111.253  1.00  0.00           C
ATOM   2238  C   ALA B  99     129.463  59.401 112.577  1.00  0.00           C
ATOM   2239  O   ALA B  99     130.368  59.941 113.207  1.00  0.00           O
ATOM   2240  CB  ALA B  99     129.446  59.639 110.083  1.00  0.00           C
ATOM   2241  N   MET B 100     128.205  59.401 113.015  1.00  0.00           N
ATOM   2242  CA  MET B 100     127.902  60.013 114.310  1.00  0.00           C
ATOM   2243  C   MET B 100     128.621  59.290 115.445  1.00  0.00           C
ATOM   2244  O   MET B 100     129.096  59.929 116.382  1.00  0.00           O
ATOM   2245  CB  MET B 100     126.399  60.036 114.571  1.00  0.00           C
ATOM   2246  CG  MET B 100     125.607  61.000 113.700  1.00  0.00           C
ATOM   2247  SD  MET B 100     126.068  62.715 114.052  1.00  0.00           S
ATOM   2248  CE  MET B 100     124.952  63.601 112.955  1.00  0.00           C
ATOM   2249  N   GLU B 101     128.681  57.960 115.387  1.00  0.00           N
ATOM   2250  CA  GLU B 101     129.391  57.195 116.413  1.00  0.00           C
ATOM   2251  C   GLU B 101     130.884  57.515 116.419  1.00  0.00           C
ATOM   2252  O   GLU B 101     131.495  57.665 117.482  1.00  0.00           O
ATOM   2253  CB  GLU B 101     129.162  55.700 116.195  1.00  0.00           C
ATOM   2254  CG  GLU B 101     127.742  55.227 116.519  1.00  0.00           C
ATOM   2255  CD  GLU B 101     127.521  53.741 116.190  1.00  0.00           C
ATOM   2256  OE1 GLU B 101     128.357  53.154 115.489  1.00  0.00           O
ATOM   2257  OE2 GLU B 101     126.533  53.138 116.666  1.00  0.00           O
ATOM   2258  N   CYS B 102     131.494  57.575 115.241  1.00  0.00           N
ATOM   2259  CA  CYS B 102     132.902  57.942 115.153  1.00  0.00           C
ATOM   2260  C   CYS B 102     133.140  59.367 115.636  1.00  0.00           C
ATOM   2261  O   CYS B 102     134.159  59.654 116.270  1.00  0.00           O
ATOM   2262  CB  CYS B 102     133.396  57.770 113.725  1.00  0.00           C
ATOM   2263  SG  CYS B 102     133.435  56.043 113.210  1.00  0.00           S
ATOM   2264  N   ALA B 103     132.216  60.276 115.345  1.00  0.00           N
ATOM   2265  CA  ALA B 103     132.351  61.638 115.840  1.00  0.00           C
ATOM   2266  C   ALA B 103     132.254  61.677 117.357  1.00  0.00           C
ATOM   2267  O   ALA B 103     132.986  62.419 118.006  1.00  0.00           O
ATOM   2268  CB  ALA B 103     131.286  62.543 115.228  1.00  0.00           C
ATOM   2269  N   LEU B 104     131.334  60.905 117.930  1.00  0.00           N
ATOM   2270  CA  LEU B 104     131.243  60.822 119.385  1.00  0.00           C
ATOM   2271  C   LEU B 104     132.556  60.331 119.991  1.00  0.00           C
ATOM   2272  O   LEU B 104     133.056  60.898 120.969  1.00  0.00           O
ATOM   2273  CB  LEU B 104     130.088  59.900 119.774  1.00  0.00           C
ATOM   2274  CG  LEU B 104     129.935  59.614 121.258  1.00  0.00           C
ATOM   2275  CD1 LEU B 104     129.683  60.877 122.038  1.00  0.00           C
ATOM   2276  CD2 LEU B 104     128.782  58.648 121.479  1.00  0.00           C
ATOM   2277  N   HIS B 105     133.127  59.274 119.412  1.00  0.00           N
ATOM   2278  CA  HIS B 105     134.409  58.756 119.886  1.00  0.00           C
ATOM   2279  C   HIS B 105     135.498  59.824 119.806  1.00  0.00           C
ATOM   2280  O   HIS B 105     136.286  60.005 120.741  1.00  0.00           O
ATOM   2281  CB  HIS B 105     134.815  57.543 119.050  1.00  0.00           C
ATOM   2282  CG  HIS B 105     136.069  56.872 119.518  1.00  0.00           C
ATOM   2283  ND1 HIS B 105     136.131  56.138 120.682  1.00  0.00           N
ATOM   2284  CD2 HIS B 105     137.322  56.874 119.011  1.00  0.00           C
ATOM   2285  CE1 HIS B 105     137.359  55.682 120.850  1.00  0.00           C
ATOM   2286  NE2 HIS B 105     138.102  56.116 119.850  1.00  0.00           N
ATOM   2287  N   LEU B 106     135.555  60.527 118.675  1.00  0.00           N
ATOM   2288  CA  LEU B 106     136.524  61.601 118.466  1.00  0.00           C
ATOM   2289  C   LEU B 106     136.381  62.695 119.518  1.00  0.00           C
ATOM   2290  O   LEU B 106     137.364  63.118 120.132  1.00  0.00           O
ATOM   2291  CB  LEU B 106     136.325  62.193 117.074  1.00  0.00           C
ATOM   2292  CG  LEU B 106     137.201  63.388 116.708  1.00  0.00           C
ATOM   2293  CD1 LEU B 106     138.647  62.957 116.703  1.00  0.00           C
ATOM   2294  CD2 LEU B 106     136.779  63.993 115.372  1.00  0.00           C
ATOM   2295  N   GLU B 107     135.160  63.185 119.712  1.00  0.00           N
ATOM   2296  CA  GLU B 107     134.933  64.256 120.674  1.00  0.00           C
ATOM   2297  C   GLU B 107     135.327  63.826 122.077  1.00  0.00           C
ATOM   2298  O   GLU B 107     135.847  64.626 122.851  1.00  0.00           O
ATOM   2299  CB  GLU B 107     133.473  64.699 120.660  1.00  0.00           C
ATOM   2300  CG  GLU B 107     133.003  65.381 119.396  1.00  0.00           C
ATOM   2301  CD  GLU B 107     133.730  66.675 119.082  1.00  0.00           C
ATOM   2302  OE1 GLU B 107     134.074  67.418 120.017  1.00  0.00           O
ATOM   2303  OE2 GLU B 107     133.893  66.993 117.886  1.00  0.00           O
ATOM   2304  N   LYS B 108     135.070  62.573 122.430  1.00  0.00           N
ATOM   2305  CA  LYS B 108     135.472  62.160 123.768  1.00  0.00           C
ATOM   2306  C   LYS B 108     136.985  62.025 123.886  1.00  0.00           C
ATOM   2307  O   LYS B 108     137.541  62.287 124.958  1.00  0.00           O
ATOM   2308  CB  LYS B 108     134.727  60.893 124.159  1.00  0.00           C
ATOM   2309  CG  LYS B 108     133.284  61.238 124.354  1.00  0.00           C
ATOM   2310  CD  LYS B 108     132.389  60.053 124.424  1.00  0.00           C
ATOM   2311  CE  LYS B 108     132.679  59.253 125.612  1.00  0.00           C
ATOM   2312  NZ  LYS B 108     131.806  58.049 125.610  1.00  0.00           N
ATOM   2313  N   SER B 109     137.676  61.662 122.805  1.00  0.00           N
ATOM   2314  CA  SER B 109     139.136  61.665 122.880  1.00  0.00           C
ATOM   2315  C   SER B 109     139.676  63.087 123.027  1.00  0.00           C
ATOM   2316  O   SER B 109     140.609  63.327 123.804  1.00  0.00           O
ATOM   2317  CB  SER B 109     139.740  60.991 121.651  1.00  0.00           C
ATOM   2318  OG  SER B 109     139.471  61.745 120.496  1.00  0.00           O
ATOM   2319  N   VAL B 110     139.104  64.044 122.295  1.00  0.00           N
ATOM   2320  CA  VAL B 110     139.510  65.439 122.458  1.00  0.00           C
ATOM   2321  C   VAL B 110     139.243  65.910 123.885  1.00  0.00           C
ATOM   2322  O   VAL B 110     140.089  66.562 124.511  1.00  0.00           O
ATOM   2323  CB  VAL B 110     138.799  66.331 121.419  1.00  0.00           C
ATOM   2324  CG1 VAL B 110     139.114  67.795 121.655  1.00  0.00           C
ATOM   2325  CG2 VAL B 110     139.203  65.909 120.019  1.00  0.00           C
ATOM   2326  N   ASN B 111     138.080  65.558 124.430  1.00  0.00           N
ATOM   2327  CA  ASN B 111     137.753  65.933 125.800  1.00  0.00           C
ATOM   2328  C   ASN B 111     138.789  65.373 126.763  1.00  0.00           C
ATOM   2329  O   ASN B 111     139.292  66.079 127.634  1.00  0.00           O
ATOM   2330  CB  ASN B 111     136.363  65.414 126.171  1.00  0.00           C
ATOM   2331  CG  ASN B 111     135.809  66.081 127.409  1.00  0.00           C
ATOM   2332  OD1 ASN B 111     136.077  67.240 127.653  1.00  0.00           O
ATOM   2333  ND2 ASN B 111     135.040  65.345 128.194  1.00  0.00           N
ATOM   2334  N   GLN B 112     139.143  64.105 126.585  1.00  0.00           N
ATOM   2335  C   GLN B 112     141.458  64.238 127.404  1.00  0.00           C
ATOM   2336  O   GLN B 112     142.101  64.461 128.437  1.00  0.00           O
ATOM   2337  CA AGLN B 112     140.133  63.491 127.461  0.50  0.00           C
ATOM   2338  CB AGLN B 112     140.331  62.026 127.094  0.50  0.00           C
ATOM   2339  CG AGLN B 112     141.191  61.276 128.104  0.50  0.00           C
ATOM   2340  CD AGLN B 112     140.524  61.203 129.481  0.50  0.00           C
ATOM   2341  OE1AGLN B 112     141.036  61.733 130.461  0.50  0.00           O
ATOM   2342  NE2AGLN B 112     139.376  60.540 129.547  0.50  0.00           N
ATOM   2343  CA BGLN B 112     140.134  63.485 127.456  0.50  0.00           C
ATOM   2344  CB BGLN B 112     140.325  62.023 127.062  0.50  0.00           C
ATOM   2345  CG BGLN B 112     141.335  61.271 127.921  0.50  0.00           C
ATOM   2346  CD BGLN B 112     141.625  59.871 127.399  0.50  0.00           C
ATOM   2347  OE1BGLN B 112     142.225  59.038 128.099  0.50  0.00           O
ATOM   2348  NE2BGLN B 112     141.205  59.601 126.166  0.50  0.00           N
ATOM   2349  N   SER B 113     141.884  64.629 126.207  1.00  0.00           N
ATOM   2350  CA  SER B 113     143.120  65.395 126.095  1.00  0.00           C
ATOM   2351  C   SER B 113     143.004  66.738 126.815  1.00  0.00           C
ATOM   2352  O   SER B 113     143.949  67.188 127.467  1.00  0.00           O
ATOM   2353  CB  SER B 113     143.464  65.594 124.624  1.00  0.00           C
ATOM   2354  OG  SER B 113     144.609  66.396 124.475  1.00  0.00           O
ATOM   2355  N   LEU B 114     141.847  67.391 126.709  1.00  0.00           N
ATOM   2356  CA  LEU B 114     141.655  68.649 127.427  1.00  0.00           C
ATOM   2357  C   LEU B 114     141.698  68.439 128.931  1.00  0.00           C
ATOM   2358  O   LEU B 114     142.220  69.283 129.665  1.00  0.00           O
ATOM   2359  CB  LEU B 114     140.334  69.292 127.024  1.00  0.00           C
ATOM   2360  CG  LEU B 114     140.336  69.785 125.589  1.00  0.00           C
ATOM   2361  CD1 LEU B 114     138.946  70.129 125.154  1.00  0.00           C
ATOM   2362  CD2 LEU B 114     141.243  71.014 125.507  1.00  0.00           C
ATOM   2363  N   LEU B 115     141.125  67.338 129.411  1.00  0.00           N
ATOM   2364  CA  LEU B 115     141.164  67.056 130.838  1.00  0.00           C
ATOM   2365  C   LEU B 115     142.599  66.868 131.307  1.00  0.00           C
ATOM   2366  O   LEU B 115     142.982  67.416 132.339  1.00  0.00           O
ATOM   2367  CB  LEU B 115     140.309  65.830 131.168  1.00  0.00           C
ATOM   2368  CG  LEU B 115     138.814  66.058 130.921  1.00  0.00           C
ATOM   2369  CD1 LEU B 115     137.999  64.765 131.116  1.00  0.00           C
ATOM   2370  CD2 LEU B 115     138.280  67.177 131.802  1.00  0.00           C
ATOM   2371  N   GLU B 116     143.417  66.148 130.537  1.00  0.00           N
ATOM   2372  CA  GLU B 116     144.827  66.010 130.910  1.00  0.00           C
ATOM   2373  C   GLU B 116     145.536  67.361 130.891  1.00  0.00           C
ATOM   2374  O   GLU B 116     146.392  67.640 131.736  1.00  0.00           O
ATOM   2375  CB  GLU B 116     145.532  65.030 129.973  1.00  0.00           C
ATOM   2376  CG  GLU B 116     145.015  63.614 130.083  1.00  0.00           C
ATOM   2377  CD  GLU B 116     145.654  62.669 129.092  1.00  0.00           C
ATOM   2378  OE1 GLU B 116     146.343  63.138 128.162  1.00  0.00           O
ATOM   2379  OE2 GLU B 116     145.468  61.446 129.255  1.00  0.00           O
ATOM   2380  N   LEU B 117     145.177  68.218 129.943  1.00  0.00           N
ATOM   2381  CA  LEU B 117     145.776  69.544 129.899  1.00  0.00           C
ATOM   2382  C   LEU B 117     145.411  70.342 131.146  1.00  0.00           C
ATOM   2383  O   LEU B 117     146.255  71.017 131.741  1.00  0.00           O
ATOM   2384  CB  LEU B 117     145.314  70.252 128.628  1.00  0.00           C
ATOM   2385  CG  LEU B 117     145.791  71.657 128.322  1.00  0.00           C
ATOM   2386  CD1 LEU B 117     147.275  71.724 128.198  1.00  0.00           C
ATOM   2387  CD2 LEU B 117     145.136  72.092 127.010  1.00  0.00           C
ATOM   2388  N   HIS B 118     144.154  70.259 131.564  1.00  0.00           N
ATOM   2389  CA  HIS B 118     143.740  70.968 132.764  1.00  0.00           C
ATOM   2390  C   HIS B 118     144.451  70.412 133.994  1.00  0.00           C
ATOM   2391  O   HIS B 118     144.801  71.166 134.900  1.00  0.00           O
ATOM   2392  CB  HIS B 118     142.232  70.871 132.930  1.00  0.00           C
ATOM   2393  CG  HIS B 118     141.693  71.766 133.991  1.00  0.00           C
ATOM   2394  ND1 HIS B 118     141.784  71.467 135.331  1.00  0.00           N
ATOM   2395  CD2 HIS B 118     141.050  72.953 133.912  1.00  0.00           C
ATOM   2396  CE1 HIS B 118     141.224  72.432 136.033  1.00  0.00           C
ATOM   2397  NE2 HIS B 118     140.771  73.348 135.197  1.00  0.00           N
ATOM   2398  N   LYS B 119     144.650  69.089 134.048  1.00  0.00           N
ATOM   2399  CA  LYS B 119     145.420  68.488 135.141  1.00  0.00           C
ATOM   2400  C   LYS B 119     146.821  69.061 135.193  1.00  0.00           C
ATOM   2401  O   LYS B 119     147.318  69.416 136.260  1.00  0.00           O
ATOM   2402  CB  LYS B 119     145.549  66.977 134.990  1.00  0.00           C
ATOM   2403  CG  LYS B 119     144.520  66.167 135.665  1.00  0.00           C
ATOM   2404  CD  LYS B 119     143.304  66.386 134.920  1.00  0.00           C
ATOM   2405  CE  LYS B 119     142.108  65.628 135.358  1.00  0.00           C
ATOM   2406  NZ  LYS B 119     141.070  66.141 134.431  1.00  0.00           N
ATOM   2407  N   LEU B 120     147.487  69.105 134.046  1.00  0.00           N
ATOM   2408  CA  LEU B 120     148.834  69.651 133.989  1.00  0.00           C
ATOM   2409  C   LEU B 120     148.855  71.103 134.453  1.00  0.00           C
ATOM   2410  O   LEU B 120     149.697  71.490 135.265  1.00  0.00           O
ATOM   2411  CB  LEU B 120     149.381  69.507 132.573  1.00  0.00           C
ATOM   2412  CG  LEU B 120     150.753  70.105 132.330  1.00  0.00           C
ATOM   2413  CD1 LEU B 120     151.752  69.438 133.246  1.00  0.00           C
ATOM   2414  CD2 LEU B 120     151.138  69.906 130.866  1.00  0.00           C
ATOM   2415  N   ALA B 121     147.933  71.926 133.950  1.00  0.00           N
ATOM   2416  CA  ALA B 121     147.894  73.326 134.368  1.00  0.00           C
ATOM   2417  C   ALA B 121     147.647  73.456 135.865  1.00  0.00           C
ATOM   2418  O   ALA B 121     148.213  74.332 136.520  1.00  0.00           O
ATOM   2419  CB  ALA B 121     146.821  74.084 133.588  1.00  0.00           C
ATOM   2420  N   THR B 122     146.792  72.602 136.422  1.00  0.00           N
ATOM   2421  CA  THR B 122     146.570  72.616 137.862  1.00  0.00           C
ATOM   2422  C   THR B 122     147.834  72.213 138.615  1.00  0.00           C
ATOM   2423  O   THR B 122     148.188  72.826 139.624  1.00  0.00           O
ATOM   2424  CB  THR B 122     145.402  71.684 138.208  1.00  0.00           C
ATOM   2425  OG1 THR B 122     144.218  72.141 137.548  1.00  0.00           O
ATOM   2426  CG2 THR B 122     145.159  71.655 139.724  1.00  0.00           C
ATOM   2427  N   ASP B 123     148.540  71.200 138.119  1.00  0.00           N
ATOM   2428  CA  ASP B 123     149.767  70.747 138.762  1.00  0.00           C
ATOM   2429  C   ASP B 123     150.855  71.811 138.713  1.00  0.00           C
ATOM   2430  O   ASP B 123     151.673  71.901 139.629  1.00  0.00           O
ATOM   2431  CB  ASP B 123     150.258  69.470 138.088  1.00  0.00           C
ATOM   2432  CG  ASP B 123     149.374  68.286 138.390  1.00  0.00           C
ATOM   2433  OD1 ASP B 123     148.572  68.395 139.334  1.00  0.00           O
ATOM   2434  OD2 ASP B 123     149.466  67.254 137.687  1.00  0.00           O
ATOM   2435  N   LYS B 124     150.886  72.610 137.656  1.00  0.00           N
ATOM   2436  CA  LYS B 124     151.856  73.685 137.515  1.00  0.00           C
ATOM   2437  C   LYS B 124     151.374  74.997 138.124  1.00  0.00           C
ATOM   2438  O   LYS B 124     152.079  76.004 138.024  1.00  0.00           O
ATOM   2439  CB  LYS B 124     152.204  73.907 136.040  1.00  0.00           C
ATOM   2440  CG  LYS B 124     152.775  72.705 135.345  1.00  0.00           C
ATOM   2441  CD  LYS B 124     154.025  72.261 136.051  1.00  0.00           C
ATOM   2442  CE  LYS B 124     154.753  71.154 135.301  1.00  0.00           C
ATOM   2443  NZ  LYS B 124     155.983  70.784 136.055  1.00  0.00           N
ATOM   2444  N   ASN B 125     150.199  75.005 138.748  1.00  0.00           N
ATOM   2445  CA  ASN B 125     149.651  76.189 139.401  1.00  0.00           C
ATOM   2446  C   ASN B 125     149.549  77.351 138.411  1.00  0.00           C
ATOM   2447  O   ASN B 125     150.100  78.425 138.616  1.00  0.00           O
ATOM   2448  CB  ASN B 125     150.499  76.577 140.617  1.00  0.00           C
ATOM   2449  CG  ASN B 125     150.433  75.547 141.725  1.00  0.00           C
ATOM   2450  OD1 ASN B 125     149.459  74.816 141.861  1.00  0.00           O
ATOM   2451  ND2 ASN B 125     151.503  75.444 142.482  1.00  0.00           N
ATOM   2452  N   ASP B 126     148.852  77.099 137.303  1.00  0.00           N
ATOM   2453  CA  ASP B 126     148.692  78.073 136.224  1.00  0.00           C
ATOM   2454  C   ASP B 126     147.217  78.400 136.086  1.00  0.00           C
ATOM   2455  O   ASP B 126     146.531  77.901 135.178  1.00  0.00           O
ATOM   2456  CB  ASP B 126     149.318  77.550 134.934  1.00  0.00           C
ATOM   2457  CG  ASP B 126     149.247  78.546 133.791  1.00  0.00           C
ATOM   2458  OD1 ASP B 126     148.574  79.591 133.895  1.00  0.00           O
ATOM   2459  OD2 ASP B 126     149.958  78.319 132.795  1.00  0.00           O
ATOM   2460  N   PRO B 127     146.688  79.253 136.962  1.00  0.00           N
ATOM   2461  CA  PRO B 127     145.242  79.464 137.000  1.00  0.00           C
ATOM   2462  C   PRO B 127     144.704  80.116 135.746  1.00  0.00           C
ATOM   2463  O   PRO B 127     143.557  79.853 135.378  1.00  0.00           O
ATOM   2464  CB  PRO B 127     145.045  80.348 138.240  1.00  0.00           C
ATOM   2465  CG  PRO B 127     146.346  81.066 138.401  1.00  0.00           C
ATOM   2466  CD  PRO B 127     147.398  80.078 137.961  1.00  0.00           C
ATOM   2467  N   HIS B 128     145.485  80.962 135.073  1.00  0.00           N
ATOM   2468  CA  HIS B 128     144.986  81.539 133.830  1.00  0.00           C
ATOM   2469  C   HIS B 128     144.722  80.464 132.789  1.00  0.00           C
ATOM   2470  O   HIS B 128     143.709  80.504 132.088  1.00  0.00           O
ATOM   2471  CB  HIS B 128     145.953  82.580 133.267  1.00  0.00           C
ATOM   2472  CG  HIS B 128     145.532  83.113 131.934  1.00  0.00           C
ATOM   2473  ND1 HIS B 128     145.914  82.526 130.748  1.00  0.00           N
ATOM   2474  CD2 HIS B 128     144.689  84.116 131.598  1.00  0.00           C
ATOM   2475  CE1 HIS B 128     145.374  83.181 129.737  1.00  0.00           C
ATOM   2476  NE2 HIS B 128     144.619  84.147 130.224  1.00  0.00           N
ATOM   2477  N   LEU B 129     145.630  79.503 132.669  1.00  0.00           N
ATOM   2478  CA  LEU B 129     145.433  78.443 131.690  1.00  0.00           C
ATOM   2479  C   LEU B 129     144.273  77.534 132.084  1.00  0.00           C
ATOM   2480  O   LEU B 129     143.465  77.156 131.233  1.00  0.00           O
ATOM   2481  CB  LEU B 129     146.726  77.653 131.522  1.00  0.00           C
ATOM   2482  CG  LEU B 129     146.699  76.460 130.579  1.00  0.00           C
ATOM   2483  CD1 LEU B 129     146.342  76.934 129.195  1.00  0.00           C
ATOM   2484  CD2 LEU B 129     148.058  75.754 130.584  1.00  0.00           C
ATOM   2485  N   CYS B 130     144.180  77.174 133.365  1.00  0.00           N
ATOM   2486  CA  CYS B 130     143.032  76.399 133.830  1.00  0.00           C
ATOM   2487  C   CYS B 130     141.733  77.097 133.462  1.00  0.00           C
ATOM   2488  O   CYS B 130     140.828  76.491 132.887  1.00  0.00           O
ATOM   2489  CB  CYS B 130     143.100  76.193 135.340  1.00  0.00           C
ATOM   2490  SG  CYS B 130     144.445  75.162 135.888  1.00  0.00           S
ATOM   2491  N   ASP B 131     141.630  78.376 133.799  1.00  0.00           N
ATOM   2492  CA  ASP B 131     140.404  79.102 133.505  1.00  0.00           C
ATOM   2493  C   ASP B 131     140.128  79.150 132.015  1.00  0.00           C
ATOM   2494  O   ASP B 131     138.978  79.058 131.588  1.00  0.00           O
ATOM   2495  CB  ASP B 131     140.457  80.518 134.056  1.00  0.00           C
ATOM   2496  CG  ASP B 131     139.218  81.295 133.696  1.00  0.00           C
ATOM   2497  OD1 ASP B 131     138.136  80.888 134.148  1.00  0.00           O
ATOM   2498  OD2 ASP B 131     139.311  82.282 132.940  1.00  0.00           O
ATOM   2499  N   PHE B 132     141.167  79.350 131.213  1.00  0.00           N
ATOM   2500  CA  PHE B 132     140.988  79.364 129.771  1.00  0.00           C
ATOM   2501  C   PHE B 132     140.366  78.053 129.293  1.00  0.00           C
ATOM   2502  O   PHE B 132     139.408  78.048 128.521  1.00  0.00           O
ATOM   2503  CB  PHE B 132     142.336  79.591 129.104  1.00  0.00           C
ATOM   2504  CG  PHE B 132     142.276  79.639 127.626  1.00  0.00           C
ATOM   2505  CD1 PHE B 132     141.957  80.814 126.988  1.00  0.00           C
ATOM   2506  CD2 PHE B 132     142.515  78.516 126.872  1.00  0.00           C
ATOM   2507  CE1 PHE B 132     141.922  80.886 125.617  1.00  0.00           C
ATOM   2508  CE2 PHE B 132     142.481  78.591 125.485  1.00  0.00           C
ATOM   2509  CZ  PHE B 132     142.171  79.772 124.882  1.00  0.00           C
ATOM   2510  N   ILE B 133     140.905  76.928 129.765  1.00  0.00           N
ATOM   2511  CA  ILE B 133     140.414  75.620 129.332  1.00  0.00           C
ATOM   2512  C   ILE B 133     138.964  75.435 129.756  1.00  0.00           C
ATOM   2513  O   ILE B 133     138.108  75.033 128.962  1.00  0.00           O
ATOM   2514  CB  ILE B 133     141.310  74.512 129.911  1.00  0.00           C
ATOM   2515  CG1 ILE B 133     142.723  74.671 129.370  1.00  0.00           C
ATOM   2516  CG2 ILE B 133     140.747  73.118 129.573  1.00  0.00           C
ATOM   2517  CD1 ILE B 133     143.743  73.880 130.153  1.00  0.00           C
ATOM   2518  N   GLU B 134     138.674  75.728 131.019  1.00  0.00           N
ATOM   2519  CA  GLU B 134     137.319  75.588 131.542  1.00  0.00           C
ATOM   2520  C   GLU B 134     136.346  76.445 130.752  1.00  0.00           C
ATOM   2521  O   GLU B 134     135.280  75.983 130.333  1.00  0.00           O
ATOM   2522  CB  GLU B 134     137.309  76.000 133.013  1.00  0.00           C
ATOM   2523  CG  GLU B 134     138.202  75.152 133.865  1.00  0.00           C
ATOM   2524  CD  GLU B 134     138.358  75.702 135.272  1.00  0.00           C
ATOM   2525  OE1 GLU B 134     137.824  76.786 135.549  1.00  0.00           O
ATOM   2526  OE2 GLU B 134     139.095  75.093 136.069  1.00  0.00           O
ATOM   2527  N   THR B 135     136.716  77.701 130.534  1.00  0.00           N
ATOM   2528  CA  THR B 135     135.815  78.677 129.943  1.00  0.00           C
ATOM   2529  C   THR B 135     135.528  78.362 128.480  1.00  0.00           C
ATOM   2530  O   THR B 135     134.370  78.339 128.065  1.00  0.00           O
ATOM   2531  CB  THR B 135     136.413  80.081 130.086  1.00  0.00           C
ATOM   2532  OG1 THR B 135     136.561  80.413 131.470  1.00  0.00           O
ATOM   2533  CG2 THR B 135     135.540  81.112 129.419  1.00  0.00           C
ATOM   2534  N   TYR B 136     136.565  78.172 127.668  1.00  0.00           N
ATOM   2535  CA  TYR B 136     136.342  78.053 126.236  1.00  0.00           C
ATOM   2536  C   TYR B 136     136.319  76.631 125.686  1.00  0.00           C
ATOM   2537  O   TYR B 136     136.011  76.471 124.511  1.00  0.00           O
ATOM   2538  CB  TYR B 136     137.409  78.835 125.471  1.00  0.00           C
ATOM   2539  CG  TYR B 136     137.397  80.277 125.843  1.00  0.00           C
ATOM   2540  CD1 TYR B 136     136.445  81.134 125.317  1.00  0.00           C
ATOM   2541  CD2 TYR B 136     138.335  80.786 126.713  1.00  0.00           C
ATOM   2542  CE1 TYR B 136     136.428  82.464 125.667  1.00  0.00           C
ATOM   2543  CE2 TYR B 136     138.335  82.111 127.066  1.00  0.00           C
ATOM   2544  CZ  TYR B 136     137.372  82.948 126.543  1.00  0.00           C
ATOM   2545  OH  TYR B 136     137.365  84.276 126.888  1.00  0.00           O
ATOM   2546  N   TYR B 137     136.620  75.607 126.481  1.00  0.00           N
ATOM   2547  CA  TYR B 137     136.781  74.261 125.932  1.00  0.00           C
ATOM   2548  C   TYR B 137     135.918  73.220 126.642  1.00  0.00           C
ATOM   2549  O   TYR B 137     135.132  72.536 125.989  1.00  0.00           O
ATOM   2550  CB  TYR B 137     138.255  73.844 125.915  1.00  0.00           C
ATOM   2551  CG  TYR B 137     139.003  74.636 124.861  1.00  0.00           C
ATOM   2552  CD1 TYR B 137     139.132  74.148 123.560  1.00  0.00           C
ATOM   2553  CD2 TYR B 137     139.462  75.914 125.125  1.00  0.00           C
ATOM   2554  CE1 TYR B 137     139.759  74.888 122.579  1.00  0.00           C
ATOM   2555  CE2 TYR B 137     140.082  76.665 124.145  1.00  0.00           C
ATOM   2556  CZ  TYR B 137     140.227  76.143 122.873  1.00  0.00           C
ATOM   2557  OH  TYR B 137     140.843  76.882 121.895  1.00  0.00           O
ATOM   2558  N   LEU B 138     136.108  73.025 127.946  1.00  0.00           N
ATOM   2559  CA  LEU B 138     135.425  71.922 128.630  1.00  0.00           C
ATOM   2560  C   LEU B 138     133.907  71.958 128.444  1.00  0.00           C
ATOM   2561  O   LEU B 138     133.288  70.941 128.126  1.00  0.00           O
ATOM   2562  CB  LEU B 138     135.765  71.926 130.116  1.00  0.00           C
ATOM   2563  CG  LEU B 138     137.245  71.707 130.373  1.00  0.00           C
ATOM   2564  CD1 LEU B 138     137.502  71.684 131.874  1.00  0.00           C
ATOM   2565  CD2 LEU B 138     137.731  70.449 129.670  1.00  0.00           C
ATOM   2566  N   SER B 139     133.288  73.113 128.681  1.00  0.00           N
ATOM   2567  CA  SER B 139     131.838  73.204 128.551  1.00  0.00           C
ATOM   2568  C   SER B 139     131.391  72.903 127.129  1.00  0.00           C
ATOM   2569  O   SER B 139     130.398  72.198 126.905  1.00  0.00           O
ATOM   2570  CB  SER B 139     131.363  74.590 128.986  1.00  0.00           C
ATOM   2571  OG  SER B 139     129.992  74.738 128.734  1.00  0.00           O
ATOM   2572  N   GLU B 140     132.128  73.422 126.149  1.00  0.00           N
ATOM   2573  CA  GLU B 140     131.777  73.155 124.767  1.00  0.00           C
ATOM   2574  C   GLU B 140     131.865  71.662 124.464  1.00  0.00           C
ATOM   2575  O   GLU B 140     130.988  71.112 123.792  1.00  0.00           O
ATOM   2576  CB  GLU B 140     132.679  73.976 123.839  1.00  0.00           C
ATOM   2577  CG  GLU B 140     132.276  73.899 122.393  1.00  0.00           C
ATOM   2578  CD  GLU B 140     132.759  72.650 121.724  1.00  0.00           C
ATOM   2579  OE1 GLU B 140     133.753  72.082 122.222  1.00  0.00           O
ATOM   2580  OE2 GLU B 140     132.145  72.232 120.713  1.00  0.00           O
ATOM   2581  N   GLN B 141     132.895  70.979 124.981  1.00  0.00           N
ATOM   2582  CA  GLN B 141     133.005  69.544 124.720  1.00  0.00           C
ATOM   2583  C   GLN B 141     131.851  68.778 125.336  1.00  0.00           C
ATOM   2584  O   GLN B 141     131.297  67.882 124.703  1.00  0.00           O
ATOM   2585  CB  GLN B 141     134.316  68.945 125.237  1.00  0.00           C
ATOM   2586  CG  GLN B 141     135.522  69.359 124.469  1.00  0.00           C
ATOM   2587  CD  GLN B 141     135.390  68.974 123.023  1.00  0.00           C
ATOM   2588  OE1 GLN B 141     135.159  69.832 122.191  1.00  0.00           O
ATOM   2589  NE2 GLN B 141     135.418  67.690 122.733  1.00  0.00           N
ATOM   2590  N   VAL B 142     131.500  69.087 126.582  1.00  0.00           N
ATOM   2591  CA  VAL B 142     130.388  68.368 127.203  1.00  0.00           C
ATOM   2592  C   VAL B 142     129.121  68.555 126.377  1.00  0.00           C
ATOM   2593  O   VAL B 142     128.369  67.605 126.134  1.00  0.00           O
ATOM   2594  CB  VAL B 142     130.218  68.814 128.662  1.00  0.00           C
ATOM   2595  CG1 VAL B 142     128.948  68.261 129.235  1.00  0.00           C
ATOM   2596  CG2 VAL B 142     131.405  68.290 129.460  1.00  0.00           C
ATOM   2597  N   LYS B 143     128.911  69.766 125.875  1.00  0.00           N
ATOM   2598  CA  LYS B 143     127.736  70.024 125.052  1.00  0.00           C
ATOM   2599  C   LYS B 143     127.775  69.211 123.762  1.00  0.00           C
ATOM   2600  O   LYS B 143     126.778  68.593 123.369  1.00  0.00           O
ATOM   2601  CB  LYS B 143     127.654  71.513 124.760  1.00  0.00           C
ATOM   2602  CG  LYS B 143     126.420  71.948 124.040  1.00  0.00           C
ATOM   2603  CD  LYS B 143     126.437  73.452 123.953  1.00  0.00           C
ATOM   2604  CE  LYS B 143     126.354  74.074 125.353  1.00  0.00           C
ATOM   2605  NZ  LYS B 143     125.042  73.795 126.022  1.00  0.00           N
ATOM   2606  N   SER B 144     128.926  69.199 123.090  1.00  0.00           N
ATOM   2607  CA  SER B 144     129.048  68.469 121.828  1.00  0.00           C
ATOM   2608  C   SER B 144     128.859  66.975 122.036  1.00  0.00           C
ATOM   2609  O   SER B 144     128.205  66.302 121.235  1.00  0.00           O
ATOM   2610  CB  SER B 144     130.413  68.734 121.195  1.00  0.00           C
ATOM   2611  OG  SER B 144     130.567  70.100 120.894  1.00  0.00           O
ATOM   2612  N   ILE B 145     129.453  66.435 123.094  1.00  0.00           N
ATOM   2613  CA  ILE B 145     129.320  65.012 123.368  1.00  0.00           C
ATOM   2614  C   ILE B 145     127.859  64.663 123.608  1.00  0.00           C
ATOM   2615  O   ILE B 145     127.345  63.673 123.089  1.00  0.00           O
ATOM   2616  CB  ILE B 145     130.203  64.621 124.566  1.00  0.00           C
ATOM   2617  CG1 ILE B 145     131.676  64.803 124.200  1.00  0.00           C
ATOM   2618  CG2 ILE B 145     129.911  63.215 125.030  1.00  0.00           C
ATOM   2619  CD1 ILE B 145     132.601  64.657 125.357  1.00  0.00           C
ATOM   2620  N   LYS B 146     127.167  65.481 124.402  1.00  0.00           N
ATOM   2621  CA  LYS B 146     125.760  65.206 124.668  1.00  0.00           C
ATOM   2622  C   LYS B 146     124.949  65.247 123.378  1.00  0.00           C
ATOM   2623  O   LYS B 146     124.095  64.384 123.150  1.00  0.00           O
ATOM   2624  CB  LYS B 146     125.210  66.214 125.678  1.00  0.00           C
ATOM   2625  CG  LYS B 146     123.740  66.080 126.005  1.00  0.00           C
ATOM   2626  CD  LYS B 146     123.425  64.751 126.606  1.00  0.00           C
ATOM   2627  CE  LYS B 146     122.084  64.756 127.337  1.00  0.00           C
ATOM   2628  NZ  LYS B 146     120.917  65.065 126.492  1.00  0.00           N
ATOM   2629  N   GLU B 147     125.222  66.230 122.514  1.00  0.00           N
ATOM   2630  CA  GLU B 147     124.493  66.333 121.250  1.00  0.00           C
ATOM   2631  C   GLU B 147     124.703  65.084 120.405  1.00  0.00           C
ATOM   2632  O   GLU B 147     123.749  64.471 119.921  1.00  0.00           O
ATOM   2633  CB  GLU B 147     124.945  67.561 120.454  1.00  0.00           C
ATOM   2634  CG  GLU B 147     124.103  67.757 119.201  1.00  0.00           C
ATOM   2635  CD  GLU B 147     124.540  68.907 118.310  1.00  0.00           C
ATOM   2636  OE1 GLU B 147     125.615  69.479 118.545  1.00  0.00           O
ATOM   2637  OE2 GLU B 147     123.767  69.248 117.386  1.00  0.00           O
ATOM   2638  N   LEU B 148     125.960  64.692 120.226  1.00  0.00           N
ATOM   2639  CA  LEU B 148     126.260  63.510 119.429  1.00  0.00           C
ATOM   2640  C   LEU B 148     125.607  62.271 120.014  1.00  0.00           C
ATOM   2641  O   LEU B 148     125.054  61.455 119.279  1.00  0.00           O
ATOM   2642  CB  LEU B 148     127.767  63.317 119.318  1.00  0.00           C
ATOM   2643  CG  LEU B 148     128.419  64.373 118.433  1.00  0.00           C
ATOM   2644  CD1 LEU B 148     129.916  64.290 118.535  1.00  0.00           C
ATOM   2645  CD2 LEU B 148     127.953  64.108 117.010  1.00  0.00           C
ATOM   2646  N   GLY B 149     125.665  62.111 121.334  1.00  0.00           N
ATOM   2647  CA  GLY B 149     124.988  60.983 121.945  1.00  0.00           C
ATOM   2648  C   GLY B 149     123.506  60.982 121.627  1.00  0.00           C
ATOM   2649  O   GLY B 149     122.938  59.955 121.265  1.00  0.00           O
ATOM   2650  N   ASP B 150     122.872  62.147 121.731  1.00  0.00           N
ATOM   2651  CA  ASP B 150     121.466  62.255 121.364  1.00  0.00           C
ATOM   2652  C   ASP B 150     121.248  61.794 119.925  1.00  0.00           C
ATOM   2653  O   ASP B 150     120.344  61.002 119.642  1.00  0.00           O
ATOM   2654  CB  ASP B 150     120.981  63.699 121.539  1.00  0.00           C
ATOM   2655  CG  ASP B 150     120.944  64.145 122.996  1.00  0.00           C
ATOM   2656  OD1 ASP B 150     121.086  63.303 123.886  1.00  0.00           O
ATOM   2657  OD2 ASP B 150     120.749  65.357 123.251  1.00  0.00           O
ATOM   2658  N   HIS B 151     122.089  62.261 118.994  1.00  0.00           N
ATOM   2659  CA  HIS B 151     121.849  61.885 117.604  1.00  0.00           C
ATOM   2660  C   HIS B 151     122.025  60.389 117.392  1.00  0.00           C
ATOM   2661  O   HIS B 151     121.253  59.769 116.656  1.00  0.00           O
ATOM   2662  CB  HIS B 151     122.752  62.638 116.623  1.00  0.00           C
ATOM   2663  CG  HIS B 151     122.624  64.123 116.675  1.00  0.00           C
ATOM   2664  ND1 HIS B 151     121.409  64.754 116.787  1.00  0.00           N
ATOM   2665  CD2 HIS B 151     123.509  65.090 116.341  1.00  0.00           C
ATOM   2666  CE1 HIS B 151     121.579  66.058 116.696  1.00  0.00           C
ATOM   2667  NE2 HIS B 151     122.842  66.289 116.403  1.00  0.00           N
ATOM   2668  N   VAL B 152     123.047  59.798 118.009  1.00  0.00           N
ATOM   2669  CA  VAL B 152     123.244  58.355 117.926  1.00  0.00           C
ATOM   2670  C   VAL B 152     122.021  57.624 118.465  1.00  0.00           C
ATOM   2671  O   VAL B 152     121.547  56.654 117.876  1.00  0.00           O
ATOM   2672  CB  VAL B 152     124.509  57.945 118.696  1.00  0.00           C
ATOM   2673  CG1 VAL B 152     124.600  56.446 118.787  1.00  0.00           C
ATOM   2674  CG2 VAL B 152     125.738  58.552 118.045  1.00  0.00           C
ATOM   2675  N   THR B 153     121.513  58.078 119.606  1.00  0.00           N
ATOM   2676  CA  THR B 153     120.350  57.421 120.194  1.00  0.00           C
ATOM   2677  C   THR B 153     119.166  57.453 119.238  1.00  0.00           C
ATOM   2678  O   THR B 153     118.525  56.428 118.993  1.00  0.00           O
ATOM   2679  CB  THR B 153     119.984  58.080 121.529  1.00  0.00           C
ATOM   2680  OG1 THR B 153     121.027  57.841 122.482  1.00  0.00           O
ATOM   2681  CG2 THR B 153     118.661  57.538 122.036  1.00  0.00           C
ATOM   2682  N   ASN B 154     118.868  58.621 118.678  1.00  0.00           N
ATOM   2683  CA  ASN B 154     117.722  58.717 117.782  1.00  0.00           C
ATOM   2684  C   ASN B 154     117.921  57.880 116.526  1.00  0.00           C
ATOM   2685  O   ASN B 154     117.031  57.134 116.121  1.00  0.00           O
ATOM   2686  CB  ASN B 154     117.437  60.170 117.439  1.00  0.00           C
ATOM   2687  CG  ASN B 154     116.712  60.887 118.560  1.00  0.00           C
ATOM   2688  OD1 ASN B 154     115.524  60.691 118.744  1.00  0.00           O
ATOM   2689  ND2 ASN B 154     117.422  61.691 119.313  1.00  0.00           N
ATOM   2690  N   LEU B 155     119.089  57.986 115.900  1.00  0.00           N
ATOM   2691  CA  LEU B 155     119.351  57.162 114.720  1.00  0.00           C
ATOM   2692  C   LEU B 155     119.166  55.689 115.025  1.00  0.00           C
ATOM   2693  O   LEU B 155     118.502  54.973 114.275  1.00  0.00           O
ATOM   2694  CB  LEU B 155     120.747  57.437 114.181  1.00  0.00           C
ATOM   2695  CG  LEU B 155     120.811  58.767 113.454  1.00  0.00           C
ATOM   2696  CD1 LEU B 155     122.208  59.200 113.156  1.00  0.00           C
ATOM   2697  CD2 LEU B 155     120.032  58.613 112.141  1.00  0.00           C
ATOM   2698  N   ARG B 156     119.729  55.221 116.136  1.00  0.00           N
ATOM   2699  CA  ARG B 156     119.557  53.820 116.501  1.00  0.00           C
ATOM   2700  C   ARG B 156     118.085  53.462 116.665  1.00  0.00           C
ATOM   2701  O   ARG B 156     117.639  52.441 116.142  1.00  0.00           O
ATOM   2702  CB  ARG B 156     120.323  53.478 117.779  1.00  0.00           C
ATOM   2703  CG  ARG B 156     121.806  53.488 117.648  1.00  0.00           C
ATOM   2704  CD  ARG B 156     122.514  53.106 118.961  1.00  0.00           C
ATOM   2705  NE  ARG B 156     123.960  53.188 118.808  1.00  0.00           N
ATOM   2706  CZ  ARG B 156     124.808  53.212 119.824  1.00  0.00           C
ATOM   2707  NH1 ARG B 156     124.333  53.230 121.054  1.00  0.00           N
ATOM   2708  NH2 ARG B 156     126.113  53.304 119.614  1.00  0.00           N
ATOM   2709  N   LYS B 157     117.308  54.290 117.375  1.00  0.00           N
ATOM   2710  CA  LYS B 157     115.919  53.909 117.616  1.00  0.00           C
ATOM   2711  C   LYS B 157     115.126  53.897 116.315  1.00  0.00           C
ATOM   2712  O   LYS B 157     114.238  53.065 116.126  1.00  0.00           O
ATOM   2713  CB  LYS B 157     115.238  54.827 118.640  1.00  0.00           C
ATOM   2714  CG  LYS B 157     115.771  54.682 120.065  1.00  0.00           C
ATOM   2715  CD  LYS B 157     114.782  55.245 121.135  1.00  0.00           C
ATOM   2716  CE  LYS B 157     114.342  56.684 121.005  1.00  0.00           C
ATOM   2717  NZ  LYS B 157     115.262  57.811 121.213  1.00  0.00           N
ATOM   2718  N   MET B 158     115.459  54.802 115.400  1.00  0.00           N
ATOM   2719  CA  MET B 158     114.776  54.862 114.115  1.00  0.00           C
ATOM   2720  C   MET B 158     115.074  53.653 113.245  1.00  0.00           C
ATOM   2721  O   MET B 158     114.374  53.435 112.262  1.00  0.00           O
ATOM   2722  CB  MET B 158     115.187  56.127 113.363  1.00  0.00           C
ATOM   2723  CG  MET B 158     114.712  57.397 114.035  1.00  0.00           C
ATOM   2724  SD  MET B 158     115.373  58.889 113.253  1.00  0.00           S
ATOM   2725  CE  MET B 158     114.389  58.939 111.757  1.00  0.00           C
ATOM   2726  N   GLY B 159     116.122  52.900 113.556  1.00  0.00           N
ATOM   2727  CA  GLY B 159     116.479  51.728 112.788  1.00  0.00           C
ATOM   2728  C   GLY B 159     117.602  51.886 111.784  1.00  0.00           C
ATOM   2729  O   GLY B 159     117.802  50.982 110.968  1.00  0.00           O
ATOM   2730  N   ALA B 160     118.336  52.991 111.811  1.00  0.00           N
ATOM   2731  CA  ALA B 160     119.472  53.166 110.911  1.00  0.00           C
ATOM   2732  C   ALA B 160     120.576  52.151 111.227  1.00  0.00           C
ATOM   2733  O   ALA B 160     120.647  51.667 112.343  1.00  0.00           O
ATOM   2734  CB  ALA B 160     120.012  54.602 111.009  1.00  0.00           C
ATOM   2735  N   PRO B 161     121.451  51.836 110.249  1.00  0.00           N
ATOM   2736  CA  PRO B 161     121.393  52.167 108.820  1.00  0.00           C
ATOM   2737  C   PRO B 161     120.348  51.358 108.054  1.00  0.00           C
ATOM   2738  O   PRO B 161     119.967  51.741 106.951  1.00  0.00           O
ATOM   2739  CB  PRO B 161     122.802  51.828 108.322  1.00  0.00           C
ATOM   2740  CG  PRO B 161     123.256  50.752 109.217  1.00  0.00           C
ATOM   2741  CD  PRO B 161     122.665  51.066 110.570  1.00  0.00           C
ATOM   2742  N   GLU B 162     119.903  50.247 108.645  1.00  0.00           N
ATOM   2743  CA  GLU B 162     119.174  49.229 107.886  1.00  0.00           C
ATOM   2744  C   GLU B 162     117.777  49.669 107.482  1.00  0.00           C
ATOM   2745  O   GLU B 162     117.260  49.194 106.468  1.00  0.00           O
ATOM   2746  CB  GLU B 162     119.090  47.936 108.689  1.00  0.00           C
ATOM   2747  CG  GLU B 162     120.459  47.347 108.912  1.00  0.00           C
ATOM   2748  CD  GLU B 162     121.175  47.057 107.617  1.00  0.00           C
ATOM   2749  OE1 GLU B 162     120.540  46.504 106.683  1.00  0.00           O
ATOM   2750  OE2 GLU B 162     122.363  47.418 107.502  1.00  0.00           O
ATOM   2751  N   ALA B 163     117.146  50.560 108.236  1.00  0.00           N
ATOM   2752  CA  ALA B 163     115.837  51.060 107.847  1.00  0.00           C
ATOM   2753  C   ALA B 163     116.120  52.247 106.944  1.00  0.00           C
ATOM   2754  O   ALA B 163     116.612  53.281 107.404  1.00  0.00           O
ATOM   2755  CB  ALA B 163     115.006  51.462 109.065  1.00  0.00           C
ATOM   2756  N   GLY B 164     115.807  52.095 105.659  1.00  0.00           N
ATOM   2757  CA  GLY B 164     116.305  53.049 104.684  1.00  0.00           C
ATOM   2758  C   GLY B 164     115.798  54.450 104.931  1.00  0.00           C
ATOM   2759  O   GLY B 164     116.502  55.429 104.681  1.00  0.00           O
ATOM   2760  N   MET B 165     114.599  54.555 105.477  1.00  0.00           N
ATOM   2761  CA  MET B 165     113.959  55.836 105.696  1.00  0.00           C
ATOM   2762  C   MET B 165     114.619  56.615 106.831  1.00  0.00           C
ATOM   2763  O   MET B 165     114.472  57.837 106.916  1.00  0.00           O
ATOM   2764  CB  MET B 165     112.503  55.569 106.025  1.00  0.00           C
ATOM   2765  CG  MET B 165     111.663  56.731 106.075  1.00  0.00           C
ATOM   2766  SD  MET B 165     111.408  57.343 104.415  1.00  0.00           S
ATOM   2767  CE  MET B 165     110.255  56.100 103.836  1.00  0.00           C
ATOM   2768  N   ALA B 166     115.337  55.926 107.716  1.00  0.00           N
ATOM   2769  CA  ALA B 166     115.741  56.541 108.976  1.00  0.00           C
ATOM   2770  C   ALA B 166     116.711  57.696 108.756  1.00  0.00           C
ATOM   2771  O   ALA B 166     116.466  58.815 109.207  1.00  0.00           O
ATOM   2772  CB  ALA B 166     116.354  55.493 109.899  1.00  0.00           C
ATOM   2773  N   GLU B 167     117.827  57.445 108.073  1.00  0.00           N
ATOM   2774  CA  GLU B 167     118.783  58.533 107.885  1.00  0.00           C
ATOM   2775  C   GLU B 167     118.197  59.639 107.020  1.00  0.00           C
ATOM   2776  O   GLU B 167     118.471  60.811 107.259  1.00  0.00           O
ATOM   2777  CB  GLU B 167     120.103  58.030 107.300  1.00  0.00           C
ATOM   2778  CG  GLU B 167     120.808  57.090 108.285  1.00  0.00           C
ATOM   2779  CD  GLU B 167     122.204  56.673 107.876  1.00  0.00           C
ATOM   2780  OE1 GLU B 167     122.675  57.063 106.791  1.00  0.00           O
ATOM   2781  OE2 GLU B 167     122.817  55.918 108.654  1.00  0.00           O
ATOM   2782  N   TYR B 168     117.367  59.291 106.044  1.00  0.00           N
ATOM   2783  CA  TYR B 168     116.732  60.322 105.235  1.00  0.00           C
ATOM   2784  C   TYR B 168     115.907  61.258 106.109  1.00  0.00           C
ATOM   2785  O   TYR B 168     116.054  62.483 106.057  1.00  0.00           O
ATOM   2786  CB  TYR B 168     115.855  59.665 104.172  1.00  0.00           C
ATOM   2787  CG  TYR B 168     115.115  60.658 103.324  1.00  0.00           C
ATOM   2788  CD1 TYR B 168     115.750  61.282 102.262  1.00  0.00           C
ATOM   2789  CD2 TYR B 168     113.803  61.010 103.611  1.00  0.00           C
ATOM   2790  CE1 TYR B 168     115.093  62.194 101.475  1.00  0.00           C
ATOM   2791  CE2 TYR B 168     113.130  61.931 102.829  1.00  0.00           C
ATOM   2792  CZ  TYR B 168     113.796  62.533 101.768  1.00  0.00           C
ATOM   2793  OH  TYR B 168     113.167  63.449 100.977  1.00  0.00           O
ATOM   2794  N   LEU B 169     115.039  60.684 106.940  1.00  0.00           N
ATOM   2795  CA  LEU B 169     114.158  61.534 107.725  1.00  0.00           C
ATOM   2796  C   LEU B 169     114.912  62.245 108.833  1.00  0.00           C
ATOM   2797  O   LEU B 169     114.539  63.351 109.212  1.00  0.00           O
ATOM   2798  CB  LEU B 169     113.010  60.725 108.312  1.00  0.00           C
ATOM   2799  CG  LEU B 169     112.026  60.196 107.274  1.00  0.00           C
ATOM   2800  CD1 LEU B 169     110.986  59.342 107.979  1.00  0.00           C
ATOM   2801  CD2 LEU B 169     111.370  61.352 106.497  1.00  0.00           C
ATOM   2802  N   PHE B 170     115.941  61.608 109.389  1.00  0.00           N
ATOM   2803  CA  PHE B 170     116.760  62.276 110.395  1.00  0.00           C
ATOM   2804  C   PHE B 170     117.481  63.468 109.774  1.00  0.00           C
ATOM   2805  O   PHE B 170     117.574  64.536 110.376  1.00  0.00           O
ATOM   2806  CB  PHE B 170     117.779  61.291 110.964  1.00  0.00           C
ATOM   2807  CG  PHE B 170     118.616  61.858 112.074  1.00  0.00           C
ATOM   2808  CD1 PHE B 170     118.156  61.814 113.368  1.00  0.00           C
ATOM   2809  CD2 PHE B 170     119.828  62.476 111.816  1.00  0.00           C
ATOM   2810  CE1 PHE B 170     118.889  62.321 114.399  1.00  0.00           C
ATOM   2811  CE2 PHE B 170     120.582  62.990 112.861  1.00  0.00           C
ATOM   2812  CZ  PHE B 170     120.095  62.924 114.143  1.00  0.00           C
ATOM   2813  N   ASP B 171     118.002  63.278 108.566  1.00  0.00           N
ATOM   2814  CA  ASP B 171     118.592  64.364 107.794  1.00  0.00           C
ATOM   2815  C   ASP B 171     117.618  65.529 107.679  1.00  0.00           C
ATOM   2816  O   ASP B 171     117.997  66.686 107.844  1.00  0.00           O
ATOM   2817  CB  ASP B 171     118.960  63.844 106.398  1.00  0.00           C
ATOM   2818  CG  ASP B 171     119.655  64.880 105.541  1.00  0.00           C
ATOM   2819  OD1 ASP B 171     120.848  65.125 105.760  1.00  0.00           O
ATOM   2820  OD2 ASP B 171     118.984  65.501 104.696  1.00  0.00           O
ATOM   2821  N   LYS B 172     116.344  65.233 107.400  1.00  0.00           N
ATOM   2822  CA  LYS B 172     115.386  66.319 107.167  1.00  0.00           C
ATOM   2823  C   LYS B 172     114.938  66.979 108.469  1.00  0.00           C
ATOM   2824  O   LYS B 172     114.884  68.202 108.563  1.00  0.00           O
ATOM   2825  CB  LYS B 172     114.159  65.797 106.412  1.00  0.00           C
ATOM   2826  CG  LYS B 172     114.544  65.092 105.153  1.00  0.00           C
ATOM   2827  CD  LYS B 172     115.201  66.040 104.170  1.00  0.00           C
ATOM   2828  CE  LYS B 172     115.622  65.235 102.971  1.00  0.00           C
ATOM   2829  NZ  LYS B 172     116.728  64.295 103.434  1.00  0.00           N
ATOM   2830  N   HIS B 173     114.601  66.174 109.473  1.00  0.00           N
ATOM   2831  CA  HIS B 173     113.997  66.685 110.700  1.00  0.00           C
ATOM   2832  C   HIS B 173     115.044  67.214 111.674  1.00  0.00           C
ATOM   2833  O   HIS B 173     114.977  68.368 112.087  1.00  0.00           O
ATOM   2834  CB  HIS B 173     113.107  65.624 111.344  1.00  0.00           C
ATOM   2835  CG  HIS B 173     111.904  65.303 110.520  1.00  0.00           C
ATOM   2836  ND1 HIS B 173     110.883  66.206 110.328  1.00  0.00           N
ATOM   2837  CD2 HIS B 173     111.555  64.190 109.837  1.00  0.00           C
ATOM   2838  CE1 HIS B 173     109.956  65.660 109.560  1.00  0.00           C
ATOM   2839  NE2 HIS B 173     110.342  64.438 109.248  1.00  0.00           N
ATOM   2840  N   THR B 174     115.971  66.371 112.110  1.00  0.00           N
ATOM   2841  CA  THR B 174     116.906  66.829 113.136  1.00  0.00           C
ATOM   2842  C   THR B 174     117.989  67.739 112.567  1.00  0.00           C
ATOM   2843  O   THR B 174     118.296  68.779 113.151  1.00  0.00           O
ATOM   2844  CB  THR B 174     117.528  65.633 113.845  1.00  0.00           C
ATOM   2845  OG1 THR B 174     116.481  64.895 114.486  1.00  0.00           O
ATOM   2846  CG2 THR B 174     118.542  66.097 114.891  1.00  0.00           C
ATOM   2847  N   LEU B 175     118.606  67.350 111.458  1.00  0.00           N
ATOM   2848  CA  LEU B 175     119.729  68.128 110.954  1.00  0.00           C
ATOM   2849  C   LEU B 175     119.328  69.215 109.970  1.00  0.00           C
ATOM   2850  O   LEU B 175     120.181  70.012 109.580  1.00  0.00           O
ATOM   2851  CB  LEU B 175     120.739  67.210 110.285  1.00  0.00           C
ATOM   2852  CG  LEU B 175     121.301  66.145 111.206  1.00  0.00           C
ATOM   2853  CD1 LEU B 175     122.273  65.340 110.424  1.00  0.00           C
ATOM   2854  CD2 LEU B 175     121.954  66.707 112.454  1.00  0.00           C
ATOM   2855  N   GLY B 176     118.077  69.246 109.542  1.00  0.00           N
ATOM   2856  CA  GLY B 176     117.613  70.253 108.615  1.00  0.00           C
ATOM   2857  C   GLY B 176     116.941  71.417 109.305  1.00  0.00           C
ATOM   2858  O   GLY B 176     116.484  72.335 108.634  1.00  0.00           O
TER
HETATM34427  O   HOH B 177     107.904  63.170 107.904  1.00  0.00           O
HETATM34428  O   HOH B 178     152.690  84.184 130.141  1.00  0.00           O
HETATM34429  O   HOH B 179     144.707  65.636 101.298  1.00  0.00           O
HETATM34430  O   HOH B 180     128.428  65.195 127.748  1.00  0.00           O
HETATM34431  O   HOH B 181     151.850  86.817 130.427  1.00  0.00           O
HETATM34432  O   HOH B 182     154.233  85.986 122.108  1.00  0.00           O
HETATM34433  O   HOH B 183     151.071  72.178 117.072  1.00  0.00           O
HETATM34434  O   HOH B 184     119.040  64.100 118.243  1.00  0.00           O
HETATM34435  O   HOH B 185     147.523  64.947 113.352  1.00  0.00           O
HETATM34436  O   HOH B 186     157.292  81.259 132.827  1.00  0.00           O
HETATM34437  O   HOH B 187     151.037  85.453 132.956  1.00  0.00           O
HETATM34438  O   HOH B 188     154.544  81.488 118.108  1.00  0.00           O
HETATM34439  O   HOH B 189     118.307  63.243 101.343  1.00  0.00           O
HETATM34440  O   HOH B 190     148.592  81.828 135.302  1.00  0.00           O
HETATM34441  O   HOH B 191     134.664  68.797 129.502  1.00  0.00           O
HETATM34442  O   HOH B 192     159.758  88.862 123.753  1.00  0.00           O
HETATM34443  O   HOH B 193     127.974  73.853 107.124  1.00  0.00           O
HETATM34444  O   HOH B 194     116.701  64.363 117.077  1.00  0.00           O
HETATM34445  O   HOH B 195     148.725  84.365 134.204  1.00  0.00           O
HETATM34446  O   HOH B 196     141.030  68.159 134.213  1.00  0.00           O
HETATM34447  O   HOH B 197     142.826  70.984 109.625  1.00  0.00           O
HETATM34448  O   HOH B 198     151.454  64.933 113.681  1.00  0.00           O
HETATM34449  O   HOH B 199     118.758  54.736 107.299  1.00  0.00           O
HETATM34450  O   HOH B 200     147.931  68.163 124.891  1.00  0.00           O
HETATM34451  O   HOH B 201     146.832  67.193 126.951  1.00  0.00           O
HETATM34452  O   HOH B 202     120.029  65.298 100.837  1.00  0.00           O
HETATM34453  O   HOH B 203     124.092  69.359 123.850  1.00  0.00           O
HETATM34454  O   HOH B 204     137.051  58.158 122.653  1.00  0.00           O
HETATM34455  O   HOH B 205     136.390  58.201 115.824  1.00  0.00           O
HETATM34456  O   HOH B 206     139.983  59.461 112.013  1.00  0.00           O
HETATM34457  O   HOH B 207     131.267  55.930 119.493  1.00  0.00           O
HETATM34458  O   HOH B 208     147.186  65.217 117.160  1.00  0.00           O
HETATM34459  O   HOH B 209     155.346  66.550 112.148  1.00  0.00           O
HETATM34460  O   HOH B 210     132.367  56.718 122.140  1.00  0.00           O
HETATM34461  O   HOH B 211     148.322  65.943 119.492  1.00  0.00           O
HETATM34462  O   HOH B 212     154.436  69.623 121.709  1.00  0.00           O
HETATM34463  O   HOH B 213     122.897  70.182 109.009  1.00  0.00           O
HETATM34464  O   HOH B 214     135.446  60.916 103.057  1.00  0.00           O
HETATM34465  O   HOH B 215     129.610  67.912  95.044  1.00  0.00           O
HETATM34466  O   HOH B 216     151.994  76.664 133.080  1.00  0.00           O
HETATM34467  O   HOH B 217     142.716  82.923 122.703  1.00  0.00           O
HETATM34468  O   HOH B 218     157.736  78.996 116.633  1.00  0.00           O
HETATM34469  O   HOH B 219     124.050  54.282  97.242  1.00  0.00           O
HETATM34470  O   HOH B 220     111.002  68.822 112.039  1.00  0.00           O
HETATM34471  O   HOH B 221     118.889  54.507 120.845  1.00  0.00           O
HETATM34472  O   HOH B 222     124.790  65.849 100.043  1.00  0.00           O
HETATM34473  O   HOH B 223     154.803  70.678 118.197  1.00  0.00           O
HETATM34474  O   HOH B 224     142.005  68.915 136.579  1.00  0.00           O
HETATM34475  O   HOH B 225     154.159  68.604 128.168  1.00  0.00           O
HETATM34476  O   HOH B 226     134.173  61.399 100.306  1.00  0.00           O
HETATM34477  O   HOH B 227     146.996  67.081 122.796  1.00  0.00           O
HETATM34478  O   HOH B 228     144.603  59.200 111.653  1.00  0.00           O
HETATM34479  O   HOH B 229     114.347  69.555 106.286  1.00  0.00           O
HETATM34480  O   HOH B 230     161.367  90.815 123.047  1.00  0.00           O
HETATM34481  O   HOH B 231     127.904  71.165 103.073  1.00  0.00           O
HETATM34482  O   HOH B 232     147.991  65.853 132.746  1.00  0.00           O
HETATM34483  O   HOH B 233     126.161  55.819 103.457  1.00  0.00           O
HETATM34484  O   HOH B 234     156.473  71.735 121.326  1.00  0.00           O
HETATM34485  O   HOH B 235     145.245  82.260 116.083  1.00  0.00           O
HETATM34486  O   HOH B 236     156.515  67.078 107.669  1.00  0.00           O
HETATM34487  O   HOH B 237     121.708  67.901 122.959  1.00  0.00           O
HETATM34488  O   HOH B 238     130.273  69.075 102.012  1.00  0.00           O
HETATM34489  O   HOH B 239     157.200  83.408 135.981  1.00  0.00           O
HETATM34490  O   HOH B 240     146.942  62.464 114.622  1.00  0.00           O
HETATM34491  O   HOH B 241     120.939  64.961  98.196  1.00  0.00           O
HETATM34492  O   HOH B 242     141.851  82.665 131.435  1.00  0.00           O
HETATM34493  O   HOH B 243     146.614  58.899 109.717  1.00  0.00           O
HETATM34494  O   HOH B 244     157.985  73.524 125.629  1.00  0.00           O
HETATM34495  O   HOH B 245     134.670  56.577 123.193  1.00  0.00           O
HETATM34496  O   HOH B 246     129.177  55.152  93.471  1.00  0.00           O
HETATM34497  O   HOH B 247     153.802  68.788 119.290  1.00  0.00           O
HETATM34498  O   HOH B 248     121.481  66.443 119.970  1.00  0.00           O
HETATM34499  O   HOH B 249     137.970  71.160 121.611  1.00  0.00           O
HETATM34500  O   HOH B 250     132.098  67.734  98.958  1.00  0.00           O
HETATM34501  O   HOH B 251     116.521  70.381 104.929  1.00  0.00           O
TER
ATOM   2859  N   SER C   4     132.950  90.182 166.267  1.00  0.00           N
ATOM   2860  CA  SER C   4     132.150  89.061 165.791  1.00  0.00           C
ATOM   2861  C   SER C   4     131.854  89.206 164.305  1.00  0.00           C
ATOM   2862  O   SER C   4     131.729  90.321 163.805  1.00  0.00           O
ATOM   2863  CB  SER C   4     130.851  88.968 166.580  1.00  0.00           C
ATOM   2864  OG  SER C   4     130.073  90.131 166.359  1.00  0.00           O
ATOM   2865  N   PRO C   5     131.766  88.083 163.596  1.00  0.00           N
ATOM   2866  CA  PRO C   5     131.794  88.146 162.133  1.00  0.00           C
ATOM   2867  C   PRO C   5     130.546  88.793 161.552  1.00  0.00           C
ATOM   2868  O   PRO C   5     129.476  88.815 162.160  1.00  0.00           O
ATOM   2869  CB  PRO C   5     131.903  86.676 161.718  1.00  0.00           C
ATOM   2870  CG  PRO C   5     132.538  86.002 162.919  1.00  0.00           C
ATOM   2871  CD  PRO C   5     131.854  86.690 164.069  1.00  0.00           C
ATOM   2872  N   SER C   6     130.711  89.331 160.358  1.00  0.00           N
ATOM   2873  CA  SER C   6     129.584  89.824 159.587  1.00  0.00           C
ATOM   2874  C   SER C   6     128.542  88.736 159.381  1.00  0.00           C
ATOM   2875  O   SER C   6     128.878  87.567 159.200  1.00  0.00           O
ATOM   2876  CB  SER C   6     130.072  90.318 158.230  1.00  0.00           C
ATOM   2877  OG  SER C   6     128.976  90.674 157.428  1.00  0.00           O
ATOM   2878  N   GLN C   7     127.271  89.146 159.369  1.00  0.00           N
ATOM   2879  CA  GLN C   7     126.178  88.213 159.106  1.00  0.00           C
ATOM   2880  C   GLN C   7     126.297  87.525 157.752  1.00  0.00           C
ATOM   2881  O   GLN C   7     125.713  86.456 157.562  1.00  0.00           O
ATOM   2882  CB  GLN C   7     124.833  88.931 159.181  1.00  0.00           C
ATOM   2883  CG  GLN C   7     124.769  90.111 158.251  1.00  0.00           C
ATOM   2884  CD  GLN C   7     123.417  90.814 158.255  1.00  0.00           C
ATOM   2885  OE1 GLN C   7     122.524  90.438 158.988  1.00  0.00           O
ATOM   2886  NE2 GLN C   7     123.342  91.933 157.562  1.00  0.00           N
ATOM   2887  N   VAL C   8     126.986  88.140 156.783  1.00  0.00           N
ATOM   2888  CA  VAL C   8     127.105  87.509 155.470  1.00  0.00           C
ATOM   2889  C   VAL C   8     128.351  86.649 155.331  1.00  0.00           C
ATOM   2890  O   VAL C   8     128.443  85.871 154.371  1.00  0.00           O
ATOM   2891  CB  VAL C   8     127.109  88.543 154.324  1.00  0.00           C
ATOM   2892  CG1 VAL C   8     125.826  89.368 154.331  1.00  0.00           C
ATOM   2893  CG2 VAL C   8     128.333  89.401 154.375  1.00  0.00           C
ATOM   2894  N   ARG C   9     129.283  86.720 156.276  1.00  0.00           N
ATOM   2895  CA  ARG C   9     130.601  86.141 156.065  1.00  0.00           C
ATOM   2896  C   ARG C   9     130.487  84.625 156.062  1.00  0.00           C
ATOM   2897  O   ARG C   9     129.958  84.041 157.006  1.00  0.00           O
ATOM   2898  CB  ARG C   9     131.561  86.564 157.168  1.00  0.00           C
ATOM   2899  CG  ARG C   9     133.020  86.285 156.819  1.00  0.00           C
ATOM   2900  CD  ARG C   9     133.938  86.509 157.998  1.00  0.00           C
ATOM   2901  NE  ARG C   9     135.358  86.380 157.673  1.00  0.00           N
ATOM   2902  CZ  ARG C   9     136.177  87.404 157.472  1.00  0.00           C
ATOM   2903  NH1 ARG C   9     135.755  88.640 157.667  1.00  0.00           N
ATOM   2904  NH2 ARG C   9     137.449  87.196 157.162  1.00  0.00           N
ATOM   2905  N   GLN C  10     130.952  83.982 155.002  1.00  0.00           N
ATOM   2906  CA  GLN C  10     130.978  82.529 155.007  1.00  0.00           C
ATOM   2907  C   GLN C  10     132.200  82.069 154.228  1.00  0.00           C
ATOM   2908  O   GLN C  10     132.387  82.503 153.094  1.00  0.00           O
ATOM   2909  CB  GLN C  10     129.700  81.983 154.379  1.00  0.00           C
ATOM   2910  CG  GLN C  10     129.458  80.520 154.578  1.00  0.00           C
ATOM   2911  CD  GLN C  10     128.108  80.108 154.032  1.00  0.00           C
ATOM   2912  OE1 GLN C  10     127.409  80.905 153.413  1.00  0.00           O
ATOM   2913  NE2 GLN C  10     127.684  78.913 154.369  1.00  0.00           N
ATOM   2914  N   ASN C  11     132.998  81.181 154.813  1.00  0.00           N
ATOM   2915  CA  ASN C  11     134.132  80.595 154.101  1.00  0.00           C
ATOM   2916  C   ASN C  11     135.101  81.671 153.602  1.00  0.00           C
ATOM   2917  O   ASN C  11     135.676  81.543 152.524  1.00  0.00           O
ATOM   2918  CB  ASN C  11     133.652  79.729 152.928  1.00  0.00           C
ATOM   2919  CG  ASN C  11     134.776  78.891 152.305  1.00  0.00           C
ATOM   2920  OD1 ASN C  11     135.664  78.428 153.000  1.00  0.00           O
ATOM   2921  ND2 ASN C  11     134.764  78.763 150.986  1.00  0.00           N
ATOM   2922  N   TYR C  12     135.271  82.759 154.361  1.00  0.00           N
ATOM   2923  CA  TYR C  12     136.171  83.826 153.930  1.00  0.00           C
ATOM   2924  C   TYR C  12     137.238  84.027 155.003  1.00  0.00           C
ATOM   2925  O   TYR C  12     136.979  84.644 156.035  1.00  0.00           O
ATOM   2926  CB  TYR C  12     135.358  85.092 153.653  1.00  0.00           C
ATOM   2927  CG  TYR C  12     136.099  86.230 153.012  1.00  0.00           C
ATOM   2928  CD1 TYR C  12     136.573  86.103 151.720  1.00  0.00           C
ATOM   2929  CD2 TYR C  12     136.170  87.471 153.605  1.00  0.00           C
ATOM   2930  CE1 TYR C  12     137.230  87.146 151.083  1.00  0.00           C
ATOM   2931  CE2 TYR C  12     136.799  88.524 152.968  1.00  0.00           C
ATOM   2932  CZ  TYR C  12     137.320  88.358 151.707  1.00  0.00           C
ATOM   2933  OH  TYR C  12     137.945  89.395 151.068  1.00  0.00           O
ATOM   2934  N   HIS C  13     138.455  83.594 154.710  1.00  0.00           N
ATOM   2935  CA  HIS C  13     139.488  83.508 155.727  1.00  0.00           C
ATOM   2936  C   HIS C  13     140.098  84.889 155.958  1.00  0.00           C
ATOM   2937  O   HIS C  13     140.182  85.707 155.040  1.00  0.00           O
ATOM   2938  CB  HIS C  13     140.551  82.504 155.285  1.00  0.00           C
ATOM   2939  CG  HIS C  13     141.465  82.053 156.376  1.00  0.00           C
ATOM   2940  ND1 HIS C  13     142.506  82.824 156.840  1.00  0.00           N
ATOM   2941  CD2 HIS C  13     141.535  80.878 157.050  1.00  0.00           C
ATOM   2942  CE1 HIS C  13     143.163  82.158 157.774  1.00  0.00           C
ATOM   2943  NE2 HIS C  13     142.590  80.976 157.924  1.00  0.00           N
ATOM   2944  N   GLN C  14     140.504  85.156 157.200  1.00  0.00           N
ATOM   2945  CA  GLN C  14     141.103  86.453 157.503  1.00  0.00           C
ATOM   2946  C   GLN C  14     142.316  86.740 156.621  1.00  0.00           C
ATOM   2947  O   GLN C  14     142.575  87.900 156.287  1.00  0.00           O
ATOM   2948  CB  GLN C  14     141.516  86.537 158.975  1.00  0.00           C
ATOM   2949  CG  GLN C  14     140.386  86.504 159.978  1.00  0.00           C
ATOM   2950  CD  GLN C  14     139.397  87.641 159.839  1.00  0.00           C
ATOM   2951  OE1 GLN C  14     139.775  88.782 159.554  1.00  0.00           O
ATOM   2952  NE2 GLN C  14     138.118  87.346 160.074  1.00  0.00           N
ATOM   2953  N   ASP C  15     143.079  85.706 156.254  1.00  0.00           N
ATOM   2954  CA  ASP C  15     144.226  85.922 155.374  1.00  0.00           C
ATOM   2955  C   ASP C  15     143.784  86.415 154.001  1.00  0.00           C
ATOM   2956  O   ASP C  15     144.431  87.283 153.409  1.00  0.00           O
ATOM   2957  CB  ASP C  15     145.046  84.642 155.231  1.00  0.00           C
ATOM   2958  CG  ASP C  15     145.762  84.264 156.509  1.00  0.00           C
ATOM   2959  OD1 ASP C  15     145.834  85.104 157.427  1.00  0.00           O
ATOM   2960  OD2 ASP C  15     146.278  83.136 156.579  1.00  0.00           O
ATOM   2961  N   ALA C  16     142.690  85.868 153.477  1.00  0.00           N
ATOM   2962  CA  ALA C  16     142.177  86.352 152.201  1.00  0.00           C
ATOM   2963  C   ALA C  16     141.761  87.814 152.314  1.00  0.00           C
ATOM   2964  O   ALA C  16     142.099  88.630 151.459  1.00  0.00           O
ATOM   2965  CB  ALA C  16     141.017  85.473 151.729  1.00  0.00           C
ATOM   2966  N   GLU C  17     141.051  88.161 153.386  1.00  0.00           N
ATOM   2967  CA  GLU C  17     140.638  89.542 153.614  1.00  0.00           C
ATOM   2968  C   GLU C  17     141.843  90.485 153.588  1.00  0.00           C
ATOM   2969  O   GLU C  17     141.845  91.508 152.891  1.00  0.00           O
ATOM   2970  CB  GLU C  17     139.896  89.624 154.952  1.00  0.00           C
ATOM   2971  CG  GLU C  17     139.318  90.968 155.294  1.00  0.00           C
ATOM   2972  CD  GLU C  17     138.546  90.938 156.601  1.00  0.00           C
ATOM   2973  OE1 GLU C  17     138.507  89.866 157.243  1.00  0.00           O
ATOM   2974  OE2 GLU C  17     137.994  91.980 156.998  1.00  0.00           O
ATOM   2975  N   ALA C  18     142.893  90.133 154.332  1.00  0.00           N
ATOM   2976  CA  ALA C  18     144.086  90.973 154.351  1.00  0.00           C
ATOM   2977  C   ALA C  18     144.705  91.087 152.960  1.00  0.00           C
ATOM   2978  O   ALA C  18     145.092  92.180 152.528  1.00  0.00           O
ATOM   2979  CB  ALA C  18     145.103  90.413 155.340  1.00  0.00           C
ATOM   2980  N   ALA C  19     144.772  89.971 152.228  1.00  0.00           N
ATOM   2981  CA  ALA C  19     145.398  90.013 150.912  1.00  0.00           C
ATOM   2982  C   ALA C  19     144.587  90.862 149.940  1.00  0.00           C
ATOM   2983  O   ALA C  19     145.157  91.528 149.074  1.00  0.00           O
ATOM   2984  CB  ALA C  19     145.585  88.600 150.364  1.00  0.00           C
ATOM   2985  N   ILE C  20     143.263  90.843 150.072  1.00  0.00           N
ATOM   2986  CA  ILE C  20     142.424  91.701 149.240  1.00  0.00           C
ATOM   2987  C   ILE C  20     142.725  93.163 149.529  1.00  0.00           C
ATOM   2988  O   ILE C  20     142.827  93.979 148.611  1.00  0.00           O
ATOM   2989  CB  ILE C  20     140.935  91.385 149.448  1.00  0.00           C
ATOM   2990  CG1 ILE C  20     140.633  89.935 149.093  1.00  0.00           C
ATOM   2991  CG2 ILE C  20     140.073  92.339 148.632  1.00  0.00           C
ATOM   2992  CD1 ILE C  20     140.945  89.617 147.728  1.00  0.00           C
ATOM   2993  N   ASN C  21     142.841  93.526 150.809  1.00  0.00           N
ATOM   2994  CA  ASN C  21     143.173  94.918 151.119  1.00  0.00           C
ATOM   2995  C   ASN C  21     144.514  95.324 150.494  1.00  0.00           C
ATOM   2996  O   ASN C  21     144.645  96.421 149.932  1.00  0.00           O
ATOM   2997  CB  ASN C  21     143.167  95.138 152.635  1.00  0.00           C
ATOM   2998  CG  ASN C  21     141.744  95.221 153.205  1.00  0.00           C
ATOM   2999  OD1 ASN C  21     140.822  95.604 152.507  1.00  0.00           O
ATOM   3000  ND2 ASN C  21     141.569  94.813 154.453  1.00  0.00           N
ATOM   3001  N   ARG C  22     145.511  94.434 150.553  1.00  0.00           N
ATOM   3002  CA  ARG C  22     146.788  94.749 149.915  1.00  0.00           C
ATOM   3003  C   ARG C  22     146.629  94.926 148.409  1.00  0.00           C
ATOM   3004  O   ARG C  22     147.252  95.806 147.808  1.00  0.00           O
ATOM   3005  CB  ARG C  22     147.815  93.663 150.230  1.00  0.00           C
ATOM   3006  CG  ARG C  22     148.231  93.649 151.678  1.00  0.00           C
ATOM   3007  CD  ARG C  22     149.472  92.784 151.907  1.00  0.00           C
ATOM   3008  NE  ARG C  22     149.224  91.391 151.580  1.00  0.00           N
ATOM   3009  CZ  ARG C  22     148.732  90.492 152.436  1.00  0.00           C
ATOM   3010  NH1 ARG C  22     148.448  90.831 153.679  1.00  0.00           N
ATOM   3011  NH2 ARG C  22     148.546  89.252 152.029  1.00  0.00           N
ATOM   3012  N   GLN C  23     145.806  94.091 147.779  1.00  0.00           N
ATOM   3013  CA  GLN C  23     145.618  94.208 146.339  1.00  0.00           C
ATOM   3014  C   GLN C  23     144.898  95.504 145.977  1.00  0.00           C
ATOM   3015  O   GLN C  23     145.215  96.129 144.967  1.00  0.00           O
ATOM   3016  CB  GLN C  23     144.837  93.011 145.812  1.00  0.00           C
ATOM   3017  CG  GLN C  23     144.770  92.869 144.296  1.00  0.00           C
ATOM   3018  CD  GLN C  23     146.155  92.633 143.696  1.00  0.00           C
ATOM   3019  OE1 GLN C  23     146.915  91.839 144.218  1.00  0.00           O
ATOM   3020  NE2 GLN C  23     146.416  93.207 142.539  1.00  0.00           N
ATOM   3021  N   ILE C  24     143.918  95.912 146.784  1.00  0.00           N
ATOM   3022  CA  ILE C  24     143.270  97.204 146.562  1.00  0.00           C
ATOM   3023  C   ILE C  24     144.319  98.306 146.544  1.00  0.00           C
ATOM   3024  O   ILE C  24     144.324  99.181 145.671  1.00  0.00           O
ATOM   3025  CB  ILE C  24     142.213  97.471 147.648  1.00  0.00           C
ATOM   3026  CG1 ILE C  24     141.062  96.468 147.532  1.00  0.00           C
ATOM   3027  CG2 ILE C  24     141.746  98.921 147.591  1.00  0.00           C
ATOM   3028  CD1 ILE C  24     140.123  96.477 148.721  1.00  0.00           C
ATOM   3029  N   ASN C  25     145.216  98.288 147.534  1.00  0.00           N
ATOM   3030  CA  ASN C  25     146.244  99.323 147.566  1.00  0.00           C
ATOM   3031  C   ASN C  25     147.103  99.270 146.309  1.00  0.00           C
ATOM   3032  O   ASN C  25     147.500 100.304 145.776  1.00  0.00           O
ATOM   3033  CB  ASN C  25     147.177  99.175 148.757  1.00  0.00           C
ATOM   3034  CG  ASN C  25     147.996 100.438 148.996  1.00  0.00           C
ATOM   3035  OD1 ASN C  25     147.450 101.510 149.192  1.00  0.00           O
ATOM   3036  ND2 ASN C  25     149.268 100.349 148.720  1.00  0.00           N
ATOM   3037  N   LEU C  26     147.447  98.067 145.858  1.00  0.00           N
ATOM   3038  CA  LEU C  26     148.314  97.952 144.690  1.00  0.00           C
ATOM   3039  C   LEU C  26     147.626  98.484 143.434  1.00  0.00           C
ATOM   3040  O   LEU C  26     148.253  99.158 142.619  1.00  0.00           O
ATOM   3041  CB  LEU C  26     148.741  96.498 144.520  1.00  0.00           C
ATOM   3042  CG  LEU C  26     149.619  96.171 143.323  1.00  0.00           C
ATOM   3043  CD1 LEU C  26     150.899  96.951 143.433  1.00  0.00           C
ATOM   3044  CD2 LEU C  26     149.912  94.676 143.307  1.00  0.00           C
ATOM   3045  N   GLU C  27     146.345  98.173 143.250  1.00  0.00           N
ATOM   3046  CA  GLU C  27     145.599  98.714 142.115  1.00  0.00           C
ATOM   3047  C   GLU C  27     145.544 100.242 142.165  1.00  0.00           C
ATOM   3048  O   GLU C  27     145.740 100.907 141.147  1.00  0.00           O
ATOM   3049  CB  GLU C  27     144.189  98.129 142.112  1.00  0.00           C
ATOM   3050  CG  GLU C  27     144.074  96.621 141.964  1.00  0.00           C
ATOM   3051  CD  GLU C  27     144.548  96.077 140.635  1.00  0.00           C
ATOM   3052  OE1 GLU C  27     144.391  96.796 139.640  1.00  0.00           O
ATOM   3053  OE2 GLU C  27     144.979  94.901 140.564  1.00  0.00           O
ATOM   3054  N   LEU C  28     145.283 100.816 143.342  1.00  0.00           N
ATOM   3055  CA  LEU C  28     145.301 102.274 143.473  1.00  0.00           C
ATOM   3056  C   LEU C  28     146.672 102.849 143.124  1.00  0.00           C
ATOM   3057  O   LEU C  28     146.780 103.860 142.421  1.00  0.00           O
ATOM   3058  CB  LEU C  28     144.890 102.667 144.888  1.00  0.00           C
ATOM   3059  CG  LEU C  28     143.429 102.355 145.201  1.00  0.00           C
ATOM   3060  CD1 LEU C  28     143.115 102.585 146.667  1.00  0.00           C
ATOM   3061  CD2 LEU C  28     142.522 103.191 144.301  1.00  0.00           C
ATOM   3062  N   TYR C  29     147.728 102.200 143.600  1.00  0.00           N
ATOM   3063  CA  TYR C  29     149.078 102.625 143.260  1.00  0.00           C
ATOM   3064  C   TYR C  29     149.298 102.592 141.751  1.00  0.00           C
ATOM   3065  O   TYR C  29     149.802 103.551 141.169  1.00  0.00           O
ATOM   3066  CB  TYR C  29     150.095 101.748 143.989  1.00  0.00           C
ATOM   3067  CG  TYR C  29     151.501 102.011 143.545  1.00  0.00           C
ATOM   3068  CD1 TYR C  29     152.153 103.170 143.926  1.00  0.00           C
ATOM   3069  CD2 TYR C  29     152.183 101.098 142.753  1.00  0.00           C
ATOM   3070  CE1 TYR C  29     153.441 103.418 143.527  1.00  0.00           C
ATOM   3071  CE2 TYR C  29     153.473 101.339 142.358  1.00  0.00           C
ATOM   3072  CZ  TYR C  29     154.100 102.495 142.743  1.00  0.00           C
ATOM   3073  OH  TYR C  29     155.387 102.738 142.343  1.00  0.00           O
ATOM   3074  N   ALA C  30     148.895 101.501 141.098  1.00  0.00           N
ATOM   3075  CA  ALA C  30     149.032 101.413 139.648  1.00  0.00           C
ATOM   3076  C   ALA C  30     148.271 102.543 138.963  1.00  0.00           C
ATOM   3077  O   ALA C  30     148.766 103.154 138.011  1.00  0.00           O
ATOM   3078  CB  ALA C  30     148.537 100.053 139.150  1.00  0.00           C
ATOM   3079  N   SER C  31     147.067 102.839 139.443  1.00  0.00           N
ATOM   3080  CA  SER C  31     146.307 103.945 138.872  1.00  0.00           C
ATOM   3081  C   SER C  31     147.095 105.242 138.965  1.00  0.00           C
ATOM   3082  O   SER C  31     147.095 106.052 138.037  1.00  0.00           O
ATOM   3083  CB  SER C  31     144.968 104.094 139.589  1.00  0.00           C
ATOM   3084  OG  SER C  31     144.215 105.132 139.017  1.00  0.00           O
ATOM   3085  N   TYR C  32     147.801 105.427 140.069  1.00  0.00           N
ATOM   3086  CA  TYR C  32     148.500 106.683 140.276  1.00  0.00           C
ATOM   3087  C   TYR C  32     149.767 106.742 139.427  1.00  0.00           C
ATOM   3088  O   TYR C  32     150.104 107.802 138.897  1.00  0.00           O
ATOM   3089  CB  TYR C  32     148.711 106.838 141.780  1.00  0.00           C
ATOM   3090  CG  TYR C  32     149.223 108.161 142.293  1.00  0.00           C
ATOM   3091  CD1 TYR C  32     148.626 109.337 141.886  1.00  0.00           C
ATOM   3092  CD2 TYR C  32     150.005 108.217 143.435  1.00  0.00           C
ATOM   3093  CE1 TYR C  32     148.995 110.559 142.418  1.00  0.00           C
ATOM   3094  CE2 TYR C  32     150.353 109.429 144.007  1.00  0.00           C
ATOM   3095  CZ  TYR C  32     149.839 110.602 143.500  1.00  0.00           C
ATOM   3096  OH  TYR C  32     150.207 111.794 144.084  1.00  0.00           O
ATOM   3097  N   VAL C  33     150.416 105.599 139.219  1.00  0.00           N
ATOM   3098  CA  VAL C  33     151.552 105.534 138.301  1.00  0.00           C
ATOM   3099  C   VAL C  33     151.113 105.921 136.895  1.00  0.00           C
ATOM   3100  O   VAL C  33     151.728 106.774 136.247  1.00  0.00           O
ATOM   3101  CB  VAL C  33     152.192 104.136 138.330  1.00  0.00           C
ATOM   3102  CG1 VAL C  33     153.250 104.034 137.258  1.00  0.00           C
ATOM   3103  CG2 VAL C  33     152.818 103.865 139.686  1.00  0.00           C
ATOM   3104  N   TYR C  34     150.039 105.302 136.400  1.00  0.00           N
ATOM   3105  CA  TYR C  34     149.592 105.663 135.059  1.00  0.00           C
ATOM   3106  C   TYR C  34     149.173 107.122 134.967  1.00  0.00           C
ATOM   3107  O   TYR C  34     149.390 107.758 133.937  1.00  0.00           O
ATOM   3108  CB  TYR C  34     148.447 104.777 134.577  1.00  0.00           C
ATOM   3109  CG  TYR C  34     148.858 103.373 134.221  1.00  0.00           C
ATOM   3110  CD1 TYR C  34     149.605 103.149 133.076  1.00  0.00           C
ATOM   3111  CD2 TYR C  34     148.334 102.266 134.887  1.00  0.00           C
ATOM   3112  CE1 TYR C  34     149.943 101.874 132.681  1.00  0.00           C
ATOM   3113  CE2 TYR C  34     148.669 100.976 134.491  1.00  0.00           C
ATOM   3114  CZ  TYR C  34     149.475 100.799 133.386  1.00  0.00           C
ATOM   3115  OH  TYR C  34     149.823  99.539 132.956  1.00  0.00           O
ATOM   3116  N   LEU C  35     148.577 107.671 136.021  1.00  0.00           N
ATOM   3117  CA  LEU C  35     148.244 109.090 135.997  1.00  0.00           C
ATOM   3118  C   LEU C  35     149.502 109.939 135.844  1.00  0.00           C
ATOM   3119  O   LEU C  35     149.522 110.910 135.082  1.00  0.00           O
ATOM   3120  CB  LEU C  35     147.496 109.463 137.270  1.00  0.00           C
ATOM   3121  CG  LEU C  35     147.156 110.933 137.426  1.00  0.00           C
ATOM   3122  CD1 LEU C  35     146.296 111.346 136.265  1.00  0.00           C
ATOM   3123  CD2 LEU C  35     146.418 111.155 138.741  1.00  0.00           C
ATOM   3124  N   SER C  36     150.565 109.568 136.555  1.00  0.00           N
ATOM   3125  CA  SER C  36     151.840 110.269 136.414  1.00  0.00           C
ATOM   3126  C   SER C  36     152.369 110.190 134.981  1.00  0.00           C
ATOM   3127  O   SER C  36     152.804 111.194 134.410  1.00  0.00           O
ATOM   3128  CB  SER C  36     152.859 109.690 137.392  1.00  0.00           C
ATOM   3129  OG  SER C  36     154.113 110.309 137.234  1.00  0.00           O
ATOM   3130  N   MET C  37     152.335 109.001 134.381  1.00  0.00           N
ATOM   3131  CA  MET C  37     152.781 108.878 132.994  1.00  0.00           C
ATOM   3132  C   MET C  37     151.975 109.794 132.079  1.00  0.00           C
ATOM   3133  O   MET C  37     152.534 110.502 131.230  1.00  0.00           O
ATOM   3134  CB  MET C  37     152.673 107.428 132.528  1.00  0.00           C
ATOM   3135  CG  MET C  37     153.666 106.504 133.193  1.00  0.00           C
ATOM   3136  SD  MET C  37     153.474 104.797 132.657  1.00  0.00           S
ATOM   3137  CE  MET C  37     154.757 103.969 133.597  1.00  0.00           C
ATOM   3138  N   SER C  38     150.660 109.792 132.253  1.00  0.00           N
ATOM   3139  CA  SER C  38     149.791 110.603 131.409  1.00  0.00           C
ATOM   3140  C   SER C  38     150.167 112.080 131.511  1.00  0.00           C
ATOM   3141  O   SER C  38     150.321 112.768 130.492  1.00  0.00           O
ATOM   3142  CB  SER C  38     148.336 110.379 131.810  1.00  0.00           C
ATOM   3143  OG  SER C  38     147.481 111.103 130.960  1.00  0.00           O
ATOM   3144  N   CYS C  39     150.355 112.573 132.742  1.00  0.00           N
ATOM   3145  CA  CYS C  39     150.804 113.951 132.930  1.00  0.00           C
ATOM   3146  C   CYS C  39     152.093 114.216 132.183  1.00  0.00           C
ATOM   3147  O   CYS C  39     152.278 115.294 131.613  1.00  0.00           O
ATOM   3148  CB  CYS C  39     151.037 114.260 134.407  1.00  0.00           C
ATOM   3149  SG  CYS C  39     149.565 114.203 135.378  1.00  0.00           S
ATOM   3150  N   TYR C  40     153.014 113.258 132.217  1.00  0.00           N
ATOM   3151  CA  TYR C  40     154.291 113.452 131.549  1.00  0.00           C
ATOM   3152  C   TYR C  40     154.120 113.669 130.049  1.00  0.00           C
ATOM   3153  O   TYR C  40     154.757 114.552 129.474  1.00  0.00           O
ATOM   3154  CB  TYR C  40     155.200 112.256 131.805  1.00  0.00           C
ATOM   3155  CG  TYR C  40     156.497 112.336 131.052  1.00  0.00           C
ATOM   3156  CD1 TYR C  40     157.531 113.151 131.486  1.00  0.00           C
ATOM   3157  CD2 TYR C  40     156.697 111.583 129.911  1.00  0.00           C
ATOM   3158  CE1 TYR C  40     158.721 113.226 130.785  1.00  0.00           C
ATOM   3159  CE2 TYR C  40     157.885 111.652 129.207  1.00  0.00           C
ATOM   3160  CZ  TYR C  40     158.892 112.475 129.655  1.00  0.00           C
ATOM   3161  OH  TYR C  40     160.080 112.539 128.962  1.00  0.00           O
ATOM   3162  N   PHE C  41     153.278 112.868 129.391  1.00  0.00           N
ATOM   3163  CA  PHE C  41     153.167 113.075 127.943  1.00  0.00           C
ATOM   3164  C   PHE C  41     152.352 114.303 127.568  1.00  0.00           C
ATOM   3165  O   PHE C  41     152.319 114.658 126.391  1.00  0.00           O
ATOM   3166  CB  PHE C  41     152.642 111.807 127.268  1.00  0.00           C
ATOM   3167  CG  PHE C  41     153.623 110.694 127.382  1.00  0.00           C
ATOM   3168  CD1 PHE C  41     154.713 110.627 126.526  1.00  0.00           C
ATOM   3169  CD2 PHE C  41     153.517 109.772 128.397  1.00  0.00           C
ATOM   3170  CE1 PHE C  41     155.668 109.633 126.668  1.00  0.00           C
ATOM   3171  CE2 PHE C  41     154.451 108.776 128.538  1.00  0.00           C
ATOM   3172  CZ  PHE C  41     155.531 108.703 127.670  1.00  0.00           C
ATOM   3173  N   ASP C  42     151.720 114.958 128.531  1.00  0.00           N
ATOM   3174  CA  ASP C  42     151.043 116.225 128.285  1.00  0.00           C
ATOM   3175  C   ASP C  42     151.973 117.437 128.401  1.00  0.00           C
ATOM   3176  O   ASP C  42     151.550 118.552 128.094  1.00  0.00           O
ATOM   3177  CB  ASP C  42     149.857 116.355 129.254  1.00  0.00           C
ATOM   3178  CG  ASP C  42     149.073 117.629 129.072  1.00  0.00           C
ATOM   3179  OD1 ASP C  42     148.530 117.841 127.976  1.00  0.00           O
ATOM   3180  OD2 ASP C  42     148.951 118.399 130.053  1.00  0.00           O
ATOM   3181  N   ARG C  43     153.207 117.253 128.860  1.00  0.00           N
ATOM   3182  CA  ARG C  43     154.153 118.359 128.949  1.00  0.00           C
ATOM   3183  C   ARG C  43     154.411 118.986 127.580  1.00  0.00           C
ATOM   3184  O   ARG C  43     154.393 118.310 126.558  1.00  0.00           O
ATOM   3185  CB  ARG C  43     155.466 117.871 129.551  1.00  0.00           C
ATOM   3186  CG  ARG C  43     155.357 117.549 131.005  1.00  0.00           C
ATOM   3187  CD  ARG C  43     156.604 116.892 131.543  1.00  0.00           C
ATOM   3188  NE  ARG C  43     157.793 117.661 131.209  1.00  0.00           N
ATOM   3189  CZ  ARG C  43     159.010 117.380 131.652  1.00  0.00           C
ATOM   3190  NH1 ARG C  43     159.180 116.421 132.547  1.00  0.00           N
ATOM   3191  NH2 ARG C  43     160.041 118.115 131.263  1.00  0.00           N
ATOM   3192  N   ASP C  44     154.651 120.301 127.569  1.00  0.00           N
ATOM   3193  CA  ASP C  44     154.879 120.961 126.283  1.00  0.00           C
ATOM   3194  C   ASP C  44     156.173 120.517 125.622  1.00  0.00           C
ATOM   3195  O   ASP C  44     156.308 120.654 124.408  1.00  0.00           O
ATOM   3196  CB  ASP C  44     154.894 122.484 126.403  1.00  0.00           C
ATOM   3197  CG  ASP C  44     155.952 123.002 127.361  1.00  0.00           C
ATOM   3198  OD1 ASP C  44     156.483 122.256 128.186  1.00  0.00           O
ATOM   3199  OD2 ASP C  44     156.314 124.174 127.225  1.00  0.00           O
ATOM   3200  N   ASP C  45     157.120 119.997 126.390  1.00  0.00           N
ATOM   3201  CA  ASP C  45     158.383 119.521 125.854  1.00  0.00           C
ATOM   3202  C   ASP C  45     158.359 118.030 125.535  1.00  0.00           C
ATOM   3203  O   ASP C  45     159.389 117.469 125.170  1.00  0.00           O
ATOM   3204  CB  ASP C  45     159.530 119.869 126.813  1.00  0.00           C
ATOM   3205  CG  ASP C  45     159.345 119.296 128.188  1.00  0.00           C
ATOM   3206  OD1 ASP C  45     158.283 118.719 128.471  1.00  0.00           O
ATOM   3207  OD2 ASP C  45     160.270 119.428 129.010  1.00  0.00           O
ATOM   3208  N   VAL C  46     157.202 117.386 125.664  1.00  0.00           N
ATOM   3209  CA  VAL C  46     157.025 115.995 125.270  1.00  0.00           C
ATOM   3210  C   VAL C  46     155.916 115.936 124.231  1.00  0.00           C
ATOM   3211  O   VAL C  46     156.140 115.535 123.091  1.00  0.00           O
ATOM   3212  CB  VAL C  46     156.693 115.116 126.487  1.00  0.00           C
ATOM   3213  CG1 VAL C  46     156.499 113.677 126.061  1.00  0.00           C
ATOM   3214  CG2 VAL C  46     157.776 115.257 127.525  1.00  0.00           C
ATOM   3215  N   ALA C  47     154.709 116.299 124.642  1.00  0.00           N
ATOM   3216  CA  ALA C  47     153.635 116.626 123.715  1.00  0.00           C
ATOM   3217  C   ALA C  47     153.260 115.451 122.812  1.00  0.00           C
ATOM   3218  O   ALA C  47     153.147 115.592 121.599  1.00  0.00           O
ATOM   3219  CB  ALA C  47     154.011 117.844 122.869  1.00  0.00           C
ATOM   3220  N   LEU C  48     153.047 114.285 123.407  1.00  0.00           N
ATOM   3221  CA  LEU C  48     152.473 113.174 122.657  1.00  0.00           C
ATOM   3222  C   LEU C  48     151.070 112.955 123.214  1.00  0.00           C
ATOM   3223  O   LEU C  48     150.901 112.255 124.205  1.00  0.00           O
ATOM   3224  CB  LEU C  48     153.364 111.946 122.812  1.00  0.00           C
ATOM   3225  CG  LEU C  48     154.741 112.155 122.179  1.00  0.00           C
ATOM   3226  CD1 LEU C  48     155.695 111.084 122.605  1.00  0.00           C
ATOM   3227  CD2 LEU C  48     154.611 112.145 120.668  1.00  0.00           C
ATOM   3228  N   LYS C  49     150.063 113.435 122.484  1.00  0.00           N
ATOM   3229  CA  LYS C  49     148.718 113.446 123.042  1.00  0.00           C
ATOM   3230  C   LYS C  49     148.134 112.050 123.133  1.00  0.00           C
ATOM   3231  O   LYS C  49     147.351 111.767 124.037  1.00  0.00           O
ATOM   3232  CB  LYS C  49     147.771 114.334 122.223  1.00  0.00           C
ATOM   3233  CG  LYS C  49     148.023 115.814 122.350  1.00  0.00           C
ATOM   3234  CD  LYS C  49     146.939 116.600 121.601  1.00  0.00           C
ATOM   3235  CE  LYS C  49     147.222 118.085 121.693  1.00  0.00           C
ATOM   3236  NZ  LYS C  49     147.216 118.549 123.113  1.00  0.00           N
ATOM   3237  N   ASN C  50     148.473 111.175 122.203  1.00  0.00           N
ATOM   3238  CA  ASN C  50     147.876 109.853 122.269  1.00  0.00           C
ATOM   3239  C   ASN C  50     148.582 108.965 123.291  1.00  0.00           C
ATOM   3240  O   ASN C  50     147.943 108.069 123.844  1.00  0.00           O
ATOM   3241  CB  ASN C  50     147.843 109.226 120.877  1.00  0.00           C
ATOM   3242  CG  ASN C  50     146.812 109.900 119.973  1.00  0.00           C
ATOM   3243  OD1 ASN C  50     145.809 110.398 120.452  1.00  0.00           O
ATOM   3244  ND2 ASN C  50     147.098 109.978 118.686  1.00  0.00           N
ATOM   3245  N   PHE C  51     149.874 109.194 123.576  1.00  0.00           N
ATOM   3246  CA  PHE C  51     150.443 108.520 124.743  1.00  0.00           C
ATOM   3247  C   PHE C  51     149.709 108.971 126.002  1.00  0.00           C
ATOM   3248  O   PHE C  51     149.349 108.156 126.852  1.00  0.00           O
ATOM   3249  CB  PHE C  51     151.947 108.762 124.965  1.00  0.00           C
ATOM   3250  CG  PHE C  51     152.878 108.303 123.860  1.00  0.00           C
ATOM   3251  CD1 PHE C  51     152.442 107.784 122.697  1.00  0.00           C
ATOM   3252  CD2 PHE C  51     154.243 108.321 124.082  1.00  0.00           C
ATOM   3253  CE1 PHE C  51     153.309 107.359 121.723  1.00  0.00           C
ATOM   3254  CE2 PHE C  51     155.115 107.872 123.105  1.00  0.00           C
ATOM   3255  CZ  PHE C  51     154.599 107.365 121.921  1.00  0.00           C
ATOM   3256  N   ALA C  52     149.478 110.284 126.123  1.00  0.00           N
ATOM   3257  CA  ALA C  52     148.791 110.816 127.299  1.00  0.00           C
ATOM   3258  C   ALA C  52     147.413 110.192 127.442  1.00  0.00           C
ATOM   3259  O   ALA C  52     147.039 109.727 128.523  1.00  0.00           O
ATOM   3260  CB  ALA C  52     148.687 112.342 127.221  1.00  0.00           C
ATOM   3261  N   LYS C  53     146.641 110.166 126.353  1.00  0.00           N
ATOM   3262  CA  LYS C  53     145.323 109.547 126.399  1.00  0.00           C
ATOM   3263  C   LYS C  53     145.420 108.085 126.818  1.00  0.00           C
ATOM   3264  O   LYS C  53     144.649 107.615 127.657  1.00  0.00           O
ATOM   3265  CB  LYS C  53     144.644 109.623 125.033  1.00  0.00           C
ATOM   3266  CG  LYS C  53     144.428 110.982 124.378  1.00  0.00           C
ATOM   3267  CD  LYS C  53     143.363 111.853 125.037  1.00  0.00           C
ATOM   3268  CE  LYS C  53     142.973 113.017 124.089  1.00  0.00           C
ATOM   3269  NZ  LYS C  53     144.042 114.006 123.782  1.00  0.00           N
ATOM   3270  N   TYR C  54     146.352 107.351 126.211  1.00  0.00           N
ATOM   3271  CA  TYR C  54     146.474 105.928 126.499  1.00  0.00           C
ATOM   3272  C   TYR C  54     146.693 105.693 127.988  1.00  0.00           C
ATOM   3273  O   TYR C  54     145.977 104.911 128.622  1.00  0.00           O
ATOM   3274  CB  TYR C  54     147.629 105.332 125.697  1.00  0.00           C
ATOM   3275  CG  TYR C  54     147.866 103.871 125.960  1.00  0.00           C
ATOM   3276  CD1 TYR C  54     147.088 102.895 125.340  1.00  0.00           C
ATOM   3277  CD2 TYR C  54     148.825 103.461 126.856  1.00  0.00           C
ATOM   3278  CE1 TYR C  54     147.310 101.554 125.581  1.00  0.00           C
ATOM   3279  CE2 TYR C  54     149.040 102.131 127.118  1.00  0.00           C
ATOM   3280  CZ  TYR C  54     148.279 101.176 126.475  1.00  0.00           C
ATOM   3281  OH  TYR C  54     148.496  99.841 126.733  1.00  0.00           O
ATOM   3282  N   PHE C  55     147.664 106.395 128.576  1.00  0.00           N
ATOM   3283  CA  PHE C  55     147.931 106.115 129.981  1.00  0.00           C
ATOM   3284  C   PHE C  55     146.827 106.655 130.885  1.00  0.00           C
ATOM   3285  O   PHE C  55     146.552 106.055 131.918  1.00  0.00           O
ATOM   3286  CB  PHE C  55     149.297 106.636 130.418  1.00  0.00           C
ATOM   3287  CG  PHE C  55     150.434 105.913 129.776  1.00  0.00           C
ATOM   3288  CD1 PHE C  55     150.705 104.610 130.129  1.00  0.00           C
ATOM   3289  CD2 PHE C  55     151.305 106.562 128.923  1.00  0.00           C
ATOM   3290  CE1 PHE C  55     151.773 103.933 129.559  1.00  0.00           C
ATOM   3291  CE2 PHE C  55     152.379 105.892 128.366  1.00  0.00           C
ATOM   3292  CZ  PHE C  55     152.600 104.598 128.672  1.00  0.00           C
ATOM   3293  N   LEU C  56     146.150 107.736 130.497  1.00  0.00           N
ATOM   3294  CA  LEU C  56     145.008 108.180 131.300  1.00  0.00           C
ATOM   3295  C   LEU C  56     143.920 107.107 131.317  1.00  0.00           C
ATOM   3296  O   LEU C  56     143.336 106.816 132.367  1.00  0.00           O
ATOM   3297  CB  LEU C  56     144.452 109.502 130.773  1.00  0.00           C
ATOM   3298  CG  LEU C  56     143.284 110.080 131.580  1.00  0.00           C
ATOM   3299  CD1 LEU C  56     143.771 110.386 132.983  1.00  0.00           C
ATOM   3300  CD2 LEU C  56     142.713 111.333 130.928  1.00  0.00           C
ATOM   3301  N   HIS C  57     143.638 106.508 130.157  1.00  0.00           N
ATOM   3302  CA  HIS C  57     142.701 105.391 130.109  1.00  0.00           C
ATOM   3303  C   HIS C  57     143.140 104.276 131.049  1.00  0.00           C
ATOM   3304  O   HIS C  57     142.335 103.744 131.819  1.00  0.00           O
ATOM   3305  CB  HIS C  57     142.582 104.851 128.683  1.00  0.00           C
ATOM   3306  CG  HIS C  57     141.633 103.700 128.557  1.00  0.00           C
ATOM   3307  ND1 HIS C  57     140.275 103.835 128.746  1.00  0.00           N
ATOM   3308  CD2 HIS C  57     141.852 102.382 128.351  1.00  0.00           C
ATOM   3309  CE1 HIS C  57     139.692 102.657 128.608  1.00  0.00           C
ATOM   3310  NE2 HIS C  57     140.628 101.756 128.372  1.00  0.00           N
ATOM   3311  N   GLN C  58     144.423 103.919 131.008  1.00  0.00           N
ATOM   3312  CA  GLN C  58     144.910 102.868 131.897  1.00  0.00           C
ATOM   3313  C   GLN C  58     144.696 103.241 133.363  1.00  0.00           C
ATOM   3314  O   GLN C  58     144.297 102.399 134.172  1.00  0.00           O
ATOM   3315  CB  GLN C  58     146.381 102.581 131.621  1.00  0.00           C
ATOM   3316  CG  GLN C  58     146.611 101.994 130.246  1.00  0.00           C
ATOM   3317  CD  GLN C  58     145.870 100.683 130.049  1.00  0.00           C
ATOM   3318  OE1 GLN C  58     145.833  99.835 130.938  1.00  0.00           O
ATOM   3319  NE2 GLN C  58     145.283 100.513 128.886  1.00  0.00           N
ATOM   3320  N   SER C  59     144.966 104.494 133.718  1.00  0.00           N
ATOM   3321  CA  SER C  59     144.764 104.951 135.091  1.00  0.00           C
ATOM   3322  C   SER C  59     143.324 104.747 135.539  1.00  0.00           C
ATOM   3323  O   SER C  59     143.061 104.242 136.637  1.00  0.00           O
ATOM   3324  CB  SER C  59     145.143 106.425 135.211  1.00  0.00           C
ATOM   3325  OG  SER C  59     144.918 106.901 136.511  1.00  0.00           O
ATOM   3326  N   HIS C  60     142.372 105.158 134.701  1.00  0.00           N
ATOM   3327  CA  HIS C  60     140.972 104.972 135.076  1.00  0.00           C
ATOM   3328  C   HIS C  60     140.609 103.494 135.183  1.00  0.00           C
ATOM   3329  O   HIS C  60     139.824 103.108 136.056  1.00  0.00           O
ATOM   3330  CB  HIS C  60     140.061 105.679 134.080  1.00  0.00           C
ATOM   3331  CG  HIS C  60     140.208 107.164 134.096  1.00  0.00           C
ATOM   3332  ND1 HIS C  60     139.703 107.977 133.107  1.00  0.00           N
ATOM   3333  CD2 HIS C  60     140.806 107.988 134.990  1.00  0.00           C
ATOM   3334  CE1 HIS C  60     139.986 109.234 133.388  1.00  0.00           C
ATOM   3335  NE2 HIS C  60     140.647 109.270 134.529  1.00  0.00           N
ATOM   3336  N   GLU C  61     141.160 102.655 134.304  1.00  0.00           N
ATOM   3337  CA  GLU C  61     140.879 101.224 134.400  1.00  0.00           C
ATOM   3338  C   GLU C  61     141.403 100.631 135.701  1.00  0.00           C
ATOM   3339  O   GLU C  61     140.748  99.775 136.304  1.00  0.00           O
ATOM   3340  CB  GLU C  61     141.473 100.481 133.203  1.00  0.00           C
ATOM   3341  CG  GLU C  61     140.748 100.823 131.935  1.00  0.00           C
ATOM   3342  CD  GLU C  61     139.293 100.385 131.982  1.00  0.00           C
ATOM   3343  OE1 GLU C  61     139.030  99.257 132.438  1.00  0.00           O
ATOM   3344  OE2 GLU C  61     138.404 101.175 131.601  1.00  0.00           O
ATOM   3345  N   GLU C  62     142.589 101.049 136.135  1.00  0.00           N
ATOM   3346  CA  GLU C  62     143.124 100.546 137.397  1.00  0.00           C
ATOM   3347  C   GLU C  62     142.252 100.981 138.566  1.00  0.00           C
ATOM   3348  O   GLU C  62     142.002 100.197 139.488  1.00  0.00           O
ATOM   3349  CB  GLU C  62     144.564 101.023 137.596  1.00  0.00           C
ATOM   3350  CG  GLU C  62     145.536 100.427 136.596  1.00  0.00           C
ATOM   3351  CD  GLU C  62     145.628  98.932 136.717  1.00  0.00           C
ATOM   3352  OE1 GLU C  62     145.646  98.438 137.855  1.00  0.00           O
ATOM   3353  OE2 GLU C  62     145.711  98.248 135.683  1.00  0.00           O
ATOM   3354  N   ARG C  63     141.764 102.219 138.533  1.00  0.00           N
ATOM   3355  CA  ARG C  63     140.829 102.626 139.577  1.00  0.00           C
ATOM   3356  C   ARG C  63     139.581 101.749 139.575  1.00  0.00           C
ATOM   3357  O   ARG C  63     139.085 101.367 140.638  1.00  0.00           O
ATOM   3358  CB  ARG C  63     140.423 104.078 139.416  1.00  0.00           C
ATOM   3359  CG  ARG C  63     139.514 104.530 140.535  1.00  0.00           C
ATOM   3360  CD  ARG C  63     139.123 105.961 140.325  1.00  0.00           C
ATOM   3361  NE  ARG C  63     138.344 106.071 139.104  1.00  0.00           N
ATOM   3362  CZ  ARG C  63     138.830 106.559 137.966  1.00  0.00           C
ATOM   3363  NH1 ARG C  63     138.062 106.627 136.889  1.00  0.00           N
ATOM   3364  NH2 ARG C  63     140.077 107.010 137.922  1.00  0.00           N
ATOM   3365  N   GLU C  64     139.041 101.450 138.393  1.00  0.00           N
ATOM   3366  CA  GLU C  64     137.900 100.539 138.321  1.00  0.00           C
ATOM   3367  C   GLU C  64     138.229  99.180 138.939  1.00  0.00           C
ATOM   3368  O   GLU C  64     137.413  98.619 139.677  1.00  0.00           O
ATOM   3369  CB  GLU C  64     137.422 100.377 136.871  1.00  0.00           C
ATOM   3370  CG  GLU C  64     136.749 101.627 136.297  1.00  0.00           C
ATOM   3371  CD  GLU C  64     136.346 101.503 134.807  1.00  0.00           C
ATOM   3372  OE1 GLU C  64     136.803 100.570 134.107  1.00  0.00           O
ATOM   3373  OE2 GLU C  64     135.525 102.325 134.349  1.00  0.00           O
ATOM   3374  N   HIS C  65     139.414  98.634 138.647  1.00  0.00           N
ATOM   3375  CA  HIS C  65     139.823  97.370 139.262  1.00  0.00           C
ATOM   3376  C   HIS C  65     139.806  97.462 140.786  1.00  0.00           C
ATOM   3377  O   HIS C  65     139.308  96.560 141.477  1.00  0.00           O
ATOM   3378  CB  HIS C  65     141.220  96.964 138.788  1.00  0.00           C
ATOM   3379  CG  HIS C  65     141.315  96.706 137.321  1.00  0.00           C
ATOM   3380  ND1 HIS C  65     142.521  96.554 136.670  1.00  0.00           N
ATOM   3381  CD2 HIS C  65     140.358  96.588 136.373  1.00  0.00           C
ATOM   3382  CE1 HIS C  65     142.303  96.349 135.386  1.00  0.00           C
ATOM   3383  NE2 HIS C  65     140.998  96.369 135.177  1.00  0.00           N
ATOM   3384  N   ALA C  66     140.370  98.542 141.331  1.00  0.00           N
ATOM   3385  CA  ALA C  66     140.361  98.709 142.779  1.00  0.00           C
ATOM   3386  C   ALA C  66     138.932  98.730 143.310  1.00  0.00           C
ATOM   3387  O   ALA C  66     138.618  98.063 144.300  1.00  0.00           O
ATOM   3388  CB  ALA C  66     141.112  99.980 143.178  1.00  0.00           C
ATOM   3389  N   GLU C  67     138.041  99.466 142.640  1.00  0.00           N
ATOM   3390  CA  GLU C  67     136.679  99.582 143.153  1.00  0.00           C
ATOM   3391  C   GLU C  67     135.954  98.242 143.102  1.00  0.00           C
ATOM   3392  O   GLU C  67     135.155  97.941 143.990  1.00  0.00           O
ATOM   3393  CB  GLU C  67     135.902 100.660 142.388  1.00  0.00           C
ATOM   3394  CG  GLU C  67     136.510 102.038 142.603  1.00  0.00           C
ATOM   3395  CD  GLU C  67     135.787 103.153 141.841  1.00  0.00           C
ATOM   3396  OE1 GLU C  67     134.881 102.843 141.051  1.00  0.00           O
ATOM   3397  OE2 GLU C  67     136.179 104.320 141.998  1.00  0.00           O
ATOM   3398  N   LYS C  68     136.251  97.425 142.093  1.00  0.00           N
ATOM   3399  CA  LYS C  68     135.679  96.083 142.037  1.00  0.00           C
ATOM   3400  C   LYS C  68     136.146  95.236 143.215  1.00  0.00           C
ATOM   3401  O   LYS C  68     135.370  94.459 143.773  1.00  0.00           O
ATOM   3402  CB  LYS C  68     136.069  95.390 140.741  1.00  0.00           C
ATOM   3403  CG  LYS C  68     135.404  94.063 140.556  1.00  0.00           C
ATOM   3404  CD  LYS C  68     135.933  93.356 139.310  1.00  0.00           C
ATOM   3405  CE  LYS C  68     135.592  94.110 138.060  1.00  0.00           C
ATOM   3406  NZ  LYS C  68     134.135  94.132 137.829  1.00  0.00           N
ATOM   3407  N   LEU C  69     137.424  95.348 143.582  1.00  0.00           N
ATOM   3408  CA  LEU C  69     137.904  94.611 144.752  1.00  0.00           C
ATOM   3409  C   LEU C  69     137.236  95.094 146.034  1.00  0.00           C
ATOM   3410  O   LEU C  69     136.952  94.296 146.927  1.00  0.00           O
ATOM   3411  CB  LEU C  69     139.415  94.730 144.873  1.00  0.00           C
ATOM   3412  CG  LEU C  69     140.194  93.974 143.802  1.00  0.00           C
ATOM   3413  CD1 LEU C  69     141.658  94.402 143.798  1.00  0.00           C
ATOM   3414  CD2 LEU C  69     140.098  92.493 144.065  1.00  0.00           C
ATOM   3415  N   MET C  70     137.015  96.399 146.161  1.00  0.00           N
ATOM   3416  CA  MET C  70     136.322  96.887 147.352  1.00  0.00           C
ATOM   3417  C   MET C  70     134.909  96.318 147.423  1.00  0.00           C
ATOM   3418  O   MET C  70     134.453  95.885 148.488  1.00  0.00           O
ATOM   3419  CB  MET C  70     136.317  98.410 147.361  1.00  0.00           C
ATOM   3420  CG  MET C  70     137.719  98.964 147.476  1.00  0.00           C
ATOM   3421  SD  MET C  70     137.828 100.750 147.601  1.00  0.00           S
ATOM   3422  CE  MET C  70     137.355 101.211 146.012  1.00  0.00           C
ATOM   3423  N   LYS C  71     134.216  96.313 146.285  1.00  0.00           N
ATOM   3424  CA  LYS C  71     132.916  95.665 146.151  1.00  0.00           C
ATOM   3425  C   LYS C  71     132.963  94.213 146.630  1.00  0.00           C
ATOM   3426  O   LYS C  71     132.132  93.778 147.429  1.00  0.00           O
ATOM   3427  CB  LYS C  71     132.489  95.744 144.684  1.00  0.00           C
ATOM   3428  CG  LYS C  71     131.160  95.136 144.316  1.00  0.00           C
ATOM   3429  CD  LYS C  71     130.851  95.280 142.802  1.00  0.00           C
ATOM   3430  CE  LYS C  71     131.759  94.440 141.898  1.00  0.00           C
ATOM   3431  NZ  LYS C  71     131.558  93.004 142.176  1.00  0.00           N
ATOM   3432  N   LEU C  72     133.925  93.448 146.127  1.00  0.00           N
ATOM   3433  CA  LEU C  72     134.093  92.062 146.566  1.00  0.00           C
ATOM   3434  C   LEU C  72     134.249  91.977 148.075  1.00  0.00           C
ATOM   3435  O   LEU C  72     133.591  91.177 148.741  1.00  0.00           O
ATOM   3436  CB  LEU C  72     135.314  91.448 145.899  1.00  0.00           C
ATOM   3437  CG  LEU C  72     135.660  90.039 146.389  1.00  0.00           C
ATOM   3438  CD1 LEU C  72     134.592  89.054 145.952  1.00  0.00           C
ATOM   3439  CD2 LEU C  72     137.024  89.637 145.896  1.00  0.00           C
ATOM   3440  N   GLN C  73     135.134  92.803 148.624  1.00  0.00           N
ATOM   3441  CA  GLN C  73     135.396  92.779 150.055  1.00  0.00           C
ATOM   3442  C   GLN C  73     134.101  92.948 150.849  1.00  0.00           C
ATOM   3443  O   GLN C  73     133.815  92.155 151.742  1.00  0.00           O
ATOM   3444  CB  GLN C  73     136.393  93.878 150.416  1.00  0.00           C
ATOM   3445  CG  GLN C  73     136.859  93.863 151.839  1.00  0.00           C
ATOM   3446  CD  GLN C  73     137.864  92.765 152.138  1.00  0.00           C
ATOM   3447  OE1 GLN C  73     137.498  91.666 152.499  1.00  0.00           O
ATOM   3448  NE2 GLN C  73     139.136  93.110 152.097  1.00  0.00           N
ATOM   3449  N   ASN C  74     133.298  93.971 150.526  1.00  0.00           N
ATOM   3450  CA  ASN C  74     132.030  94.132 151.254  1.00  0.00           C
ATOM   3451  C   ASN C  74     131.064  92.995 150.976  1.00  0.00           C
ATOM   3452  O   ASN C  74     130.282  92.612 151.848  1.00  0.00           O
ATOM   3453  CB  ASN C  74     131.360  95.459 150.904  1.00  0.00           C
ATOM   3454  CG  ASN C  74     131.980  96.619 151.635  1.00  0.00           C
ATOM   3455  OD1 ASN C  74     132.491  96.451 152.721  1.00  0.00           O
ATOM   3456  ND2 ASN C  74     131.970  97.788 151.018  1.00  0.00           N
ATOM   3457  N   GLN C  75     131.098  92.456 149.771  1.00  0.00           N
ATOM   3458  CA  GLN C  75     130.158  91.402 149.427  1.00  0.00           C
ATOM   3459  C   GLN C  75     130.408  90.161 150.274  1.00  0.00           C
ATOM   3460  O   GLN C  75     129.463  89.504 150.704  1.00  0.00           O
ATOM   3461  CB  GLN C  75     130.279  91.091 147.949  1.00  0.00           C
ATOM   3462  CG  GLN C  75     129.207  90.257 147.398  1.00  0.00           C
ATOM   3463  CD  GLN C  75     129.289  90.183 145.883  1.00  0.00           C
ATOM   3464  OE1 GLN C  75     130.122  90.848 145.276  1.00  0.00           O
ATOM   3465  NE2 GLN C  75     128.416  89.400 145.273  1.00  0.00           N
ATOM   3466  N   ARG C  76     131.666  89.832 150.523  1.00  0.00           N
ATOM   3467  CA  ARG C  76     132.015  88.680 151.347  1.00  0.00           C
ATOM   3468  C   ARG C  76     132.022  88.993 152.841  1.00  0.00           C
ATOM   3469  O   ARG C  76     132.285  88.098 153.644  1.00  0.00           O
ATOM   3470  CB  ARG C  76     133.377  88.132 150.918  1.00  0.00           C
ATOM   3471  CG  ARG C  76     133.424  87.627 149.491  1.00  0.00           C
ATOM   3472  CD  ARG C  76     132.487  86.431 149.292  1.00  0.00           C
ATOM   3473  NE  ARG C  76     132.863  85.306 150.154  1.00  0.00           N
ATOM   3474  CZ  ARG C  76     133.783  84.391 149.862  1.00  0.00           C
ATOM   3475  NH1 ARG C  76     134.430  84.422 148.713  1.00  0.00           N
ATOM   3476  NH2 ARG C  76     134.046  83.423 150.726  1.00  0.00           N
ATOM   3477  N   GLY C  77     131.732  90.223 153.230  1.00  0.00           N
ATOM   3478  CA  GLY C  77     131.703  90.555 154.632  1.00  0.00           C
ATOM   3479  C   GLY C  77     133.044  90.878 155.238  1.00  0.00           C
ATOM   3480  O   GLY C  77     133.146  90.963 156.462  1.00  0.00           O
ATOM   3481  N   GLY C  78     134.076  91.055 154.425  1.00  0.00           N
ATOM   3482  CA  GLY C  78     135.315  91.606 154.917  1.00  0.00           C
ATOM   3483  C   GLY C  78     135.190  93.098 155.148  1.00  0.00           C
ATOM   3484  O   GLY C  78     134.194  93.722 154.806  1.00  0.00           O
ATOM   3485  N   ARG C  79     136.223  93.682 155.748  1.00  0.00           N
ATOM   3486  CA  ARG C  79     136.242  95.110 156.025  1.00  0.00           C
ATOM   3487  C   ARG C  79     137.435  95.764 155.343  1.00  0.00           C
ATOM   3488  O   ARG C  79     138.566  95.308 155.492  1.00  0.00           O
ATOM   3489  CB  ARG C  79     136.241  95.360 157.528  1.00  0.00           C
ATOM   3490  CG  ARG C  79     134.951  94.817 158.136  1.00  0.00           C
ATOM   3491  CD  ARG C  79     133.787  95.746 157.769  1.00  0.00           C
ATOM   3492  NE  ARG C  79     132.474  95.229 158.168  1.00  0.00           N
ATOM   3493  CZ  ARG C  79     131.623  94.611 157.347  1.00  0.00           C
ATOM   3494  NH1 ARG C  79     131.898  94.475 156.059  1.00  0.00           N
ATOM   3495  NH2 ARG C  79     130.457  94.174 157.800  1.00  0.00           N
ATOM   3496  N   ILE C  80     137.160  96.809 154.585  1.00  0.00           N
ATOM   3497  CA  ILE C  80     138.176  97.508 153.809  1.00  0.00           C
ATOM   3498  C   ILE C  80     139.008  98.371 154.748  1.00  0.00           C
ATOM   3499  O   ILE C  80     138.465  99.194 155.485  1.00  0.00           O
ATOM   3500  CB  ILE C  80     137.505  98.361 152.722  1.00  0.00           C
ATOM   3501  CG1 ILE C  80     136.730  97.452 151.763  1.00  0.00           C
ATOM   3502  CG2 ILE C  80     138.525  99.217 151.982  1.00  0.00           C
ATOM   3503  CD1 ILE C  80     135.752  98.173 150.887  1.00  0.00           C
ATOM   3504  N   PHE C  81     140.325  98.204 154.709  1.00  0.00           N
ATOM   3505  CA  PHE C  81     141.242  99.097 155.411  1.00  0.00           C
ATOM   3506  C   PHE C  81     142.169  99.731 154.382  1.00  0.00           C
ATOM   3507  O   PHE C  81     142.986  99.044 153.770  1.00  0.00           O
ATOM   3508  CB  PHE C  81     142.014  98.350 156.495  1.00  0.00           C
ATOM   3509  CG  PHE C  81     141.130  97.845 157.595  1.00  0.00           C
ATOM   3510  CD1 PHE C  81     140.719  98.696 158.586  1.00  0.00           C
ATOM   3511  CD2 PHE C  81     140.702  96.543 157.632  1.00  0.00           C
ATOM   3512  CE1 PHE C  81     139.885  98.267 159.604  1.00  0.00           C
ATOM   3513  CE2 PHE C  81     139.867  96.106 158.652  1.00  0.00           C
ATOM   3514  CZ  PHE C  81     139.465  96.967 159.622  1.00  0.00           C
ATOM   3515  N   LEU C  82     142.005 101.025 154.170  1.00  0.00           N
ATOM   3516  CA  LEU C  82     142.808 101.735 153.188  1.00  0.00           C
ATOM   3517  C   LEU C  82     144.171 102.089 153.774  1.00  0.00           C
ATOM   3518  O   LEU C  82     144.323 102.225 154.979  1.00  0.00           O
ATOM   3519  CB  LEU C  82     142.078 102.993 152.732  1.00  0.00           C
ATOM   3520  CG  LEU C  82     140.745 102.664 152.061  1.00  0.00           C
ATOM   3521  CD1 LEU C  82     140.016 103.945 151.735  1.00  0.00           C
ATOM   3522  CD2 LEU C  82     140.950 101.831 150.810  1.00  0.00           C
ATOM   3523  N   GLN C  83     145.163 102.247 152.902  1.00  0.00           N
ATOM   3524  CA  GLN C  83     146.505 102.640 153.307  1.00  0.00           C
ATOM   3525  C   GLN C  83     146.961 103.786 152.409  1.00  0.00           C
ATOM   3526  O   GLN C  83     146.325 104.085 151.402  1.00  0.00           O
ATOM   3527  CB  GLN C  83     147.477 101.453 153.217  1.00  0.00           C
ATOM   3528  CG  GLN C  83     147.131 100.303 154.149  1.00  0.00           C
ATOM   3529  CD  GLN C  83     147.142 100.716 155.619  1.00  0.00           C
ATOM   3530  OE1 GLN C  83     148.001 101.474 156.047  1.00  0.00           O
ATOM   3531  NE2 GLN C  83     146.190 100.200 156.397  1.00  0.00           N
ATOM   3532  N   ASP C  84     148.055 104.447 152.786  1.00  0.00           N
ATOM   3533  CA  ASP C  84     148.603 105.499 151.935  1.00  0.00           C
ATOM   3534  C   ASP C  84     148.838 104.961 150.532  1.00  0.00           C
ATOM   3535  O   ASP C  84     149.225 103.809 150.356  1.00  0.00           O
ATOM   3536  CB  ASP C  84     149.939 106.019 152.461  1.00  0.00           C
ATOM   3537  CG  ASP C  84     149.821 106.744 153.761  1.00  0.00           C
ATOM   3538  OD1 ASP C  84     148.699 107.046 154.205  1.00  0.00           O
ATOM   3539  OD2 ASP C  84     150.888 107.055 154.321  1.00  0.00           O
ATOM   3540  N   ILE C  85     148.603 105.803 149.536  1.00  0.00           N
ATOM   3541  CA  ILE C  85     148.959 105.472 148.163  1.00  0.00           C
ATOM   3542  C   ILE C  85     150.308 106.126 147.908  1.00  0.00           C
ATOM   3543  O   ILE C  85     150.414 107.349 147.854  1.00  0.00           O
ATOM   3544  CB  ILE C  85     147.914 105.962 147.156  1.00  0.00           C
ATOM   3545  CG1 ILE C  85     146.538 105.359 147.452  1.00  0.00           C
ATOM   3546  CG2 ILE C  85     148.322 105.519 145.770  1.00  0.00           C
ATOM   3547  CD1 ILE C  85     145.438 106.000 146.633  1.00  0.00           C
ATOM   3548  N   LYS C  86     151.342 105.319 147.751  1.00  0.00           N
ATOM   3549  CA  LYS C  86     152.673 105.875 147.609  1.00  0.00           C
ATOM   3550  C   LYS C  86     152.828 106.564 146.260  1.00  0.00           C
ATOM   3551  O   LYS C  86     152.204 106.188 145.272  1.00  0.00           O
ATOM   3552  CB  LYS C  86     153.723 104.786 147.747  1.00  0.00           C
ATOM   3553  CG  LYS C  86     153.711 104.069 149.085  1.00  0.00           C
ATOM   3554  CD  LYS C  86     154.174 104.982 150.197  1.00  0.00           C
ATOM   3555  CE  LYS C  86     154.374 104.195 151.493  1.00  0.00           C
ATOM   3556  NZ  LYS C  86     153.084 103.722 152.030  1.00  0.00           N
ATOM   3557  N   LYS C  87     153.688 107.567 146.227  1.00  0.00           N
ATOM   3558  CA  LYS C  87     153.912 108.284 144.989  1.00  0.00           C
ATOM   3559  C   LYS C  87     154.708 107.415 144.017  1.00  0.00           C
ATOM   3560  O   LYS C  87     155.482 106.558 144.436  1.00  0.00           O
ATOM   3561  CB  LYS C  87     154.653 109.589 145.248  1.00  0.00           C
ATOM   3562  CG  LYS C  87     156.033 109.441 145.779  1.00  0.00           C
ATOM   3563  CD  LYS C  87     156.604 110.803 146.165  1.00  0.00           C
ATOM   3564  CE  LYS C  87     158.036 110.683 146.589  1.00  0.00           C
ATOM   3565  NZ  LYS C  87     158.895 110.392 145.410  1.00  0.00           N
ATOM   3566  N   PRO C  88     154.513 107.602 142.715  1.00  0.00           N
ATOM   3567  CA  PRO C  88     155.259 106.802 141.741  1.00  0.00           C
ATOM   3568  C   PRO C  88     156.750 107.018 141.902  1.00  0.00           C
ATOM   3569  O   PRO C  88     157.202 107.985 142.507  1.00  0.00           O
ATOM   3570  CB  PRO C  88     154.757 107.323 140.389  1.00  0.00           C
ATOM   3571  CG  PRO C  88     153.374 107.829 140.704  1.00  0.00           C
ATOM   3572  CD  PRO C  88     153.491 108.439 142.061  1.00  0.00           C
ATOM   3573  N   ASP C  89     157.518 106.079 141.364  1.00  0.00           N
ATOM   3574  CA  ASP C  89     158.954 106.137 141.576  1.00  0.00           C
ATOM   3575  C   ASP C  89     159.628 107.241 140.762  1.00  0.00           C
ATOM   3576  O   ASP C  89     160.768 107.592 141.065  1.00  0.00           O
ATOM   3577  CB  ASP C  89     159.572 104.768 141.284  1.00  0.00           C
ATOM   3578  CG  ASP C  89     159.360 104.319 139.854  1.00  0.00           C
ATOM   3579  OD1 ASP C  89     158.931 105.140 139.015  1.00  0.00           O
ATOM   3580  OD2 ASP C  89     159.585 103.127 139.566  1.00  0.00           O
ATOM   3581  N   ARG C  90     158.939 107.826 139.777  1.00  0.00           N
ATOM   3582  CA  ARG C  90     159.531 108.808 138.873  1.00  0.00           C
ATOM   3583  C   ARG C  90     158.531 109.892 138.519  1.00  0.00           C
ATOM   3584  O   ARG C  90     157.349 109.605 138.343  1.00  0.00           O
ATOM   3585  CB  ARG C  90     159.985 108.157 137.564  1.00  0.00           C
ATOM   3586  CG  ARG C  90     161.079 107.175 137.770  1.00  0.00           C
ATOM   3587  CD  ARG C  90     161.441 106.475 136.515  1.00  0.00           C
ATOM   3588  NE  ARG C  90     161.862 107.422 135.495  1.00  0.00           N
ATOM   3589  CZ  ARG C  90     162.375 107.062 134.322  1.00  0.00           C
ATOM   3590  NH1 ARG C  90     162.619 105.782 134.079  1.00  0.00           N
ATOM   3591  NH2 ARG C  90     162.725 107.983 133.446  1.00  0.00           N
ATOM   3592  N   ASP C  91     159.013 111.133 138.431  1.00  0.00           N
ATOM   3593  CA  ASP C  91     158.272 112.201 137.757  1.00  0.00           C
ATOM   3594  C   ASP C  91     158.483 112.198 136.246  1.00  0.00           C
ATOM   3595  O   ASP C  91     157.566 112.505 135.480  1.00  0.00           O
ATOM   3596  CB  ASP C  91     158.689 113.546 138.332  1.00  0.00           C
ATOM   3597  CG  ASP C  91     158.195 113.735 139.729  1.00  0.00           C
ATOM   3598  OD1 ASP C  91     157.261 113.029 140.133  1.00  0.00           O
ATOM   3599  OD2 ASP C  91     158.781 114.538 140.443  1.00  0.00           O
ATOM   3600  N   ASP C  92     159.700 111.920 135.815  1.00  0.00           N
ATOM   3601  CA  ASP C  92     160.142 112.071 134.434  1.00  0.00           C
ATOM   3602  C   ASP C  92     160.279 110.677 133.841  1.00  0.00           C
ATOM   3603  O   ASP C  92     161.129 109.901 134.274  1.00  0.00           O
ATOM   3604  CB  ASP C  92     161.464 112.834 134.410  1.00  0.00           C
ATOM   3605  CG  ASP C  92     162.016 113.067 133.014  1.00  0.00           C
ATOM   3606  OD1 ASP C  92     161.441 112.609 132.011  1.00  0.00           O
ATOM   3607  OD2 ASP C  92     163.058 113.746 132.944  1.00  0.00           O
ATOM   3608  N   TRP C  93     159.427 110.349 132.878  1.00  0.00           N
ATOM   3609  CA  TRP C  93     159.377 108.999 132.339  1.00  0.00           C
ATOM   3610  C   TRP C  93     160.222 108.820 131.076  1.00  0.00           C
ATOM   3611  O   TRP C  93     160.199 107.749 130.484  1.00  0.00           O
ATOM   3612  CB  TRP C  93     157.922 108.595 132.094  1.00  0.00           C
ATOM   3613  CG  TRP C  93     157.182 108.479 133.396  1.00  0.00           C
ATOM   3614  CD1 TRP C  93     156.402 109.420 133.982  1.00  0.00           C
ATOM   3615  CD2 TRP C  93     157.219 107.374 134.302  1.00  0.00           C
ATOM   3616  NE1 TRP C  93     155.916 108.970 135.177  1.00  0.00           N
ATOM   3617  CE2 TRP C  93     156.404 107.709 135.401  1.00  0.00           C
ATOM   3618  CE3 TRP C  93     157.848 106.123 134.282  1.00  0.00           C
ATOM   3619  CZ2 TRP C  93     156.201 106.840 136.470  1.00  0.00           C
ATOM   3620  CZ3 TRP C  93     157.639 105.268 135.339  1.00  0.00           C
ATOM   3621  CH2 TRP C  93     156.832 105.631 136.419  1.00  0.00           C
ATOM   3622  N   GLU C  94     160.894 109.875 130.628  1.00  0.00           N
ATOM   3623  CA  GLU C  94     162.028 109.862 129.711  1.00  0.00           C
ATOM   3624  C   GLU C  94     161.715 109.619 128.241  1.00  0.00           C
ATOM   3625  O   GLU C  94     162.381 110.218 127.397  1.00  0.00           O
ATOM   3626  CB  GLU C  94     162.987 108.765 130.198  1.00  0.00           C
ATOM   3627  CG  GLU C  94     164.285 108.513 129.471  1.00  0.00           C
ATOM   3628  CD  GLU C  94     165.086 107.389 130.151  1.00  0.00           C
ATOM   3629  OE1 GLU C  94     164.572 106.799 131.130  1.00  0.00           O
ATOM   3630  OE2 GLU C  94     166.226 107.111 129.725  1.00  0.00           O
ATOM   3631  N   SER C  95     160.624 108.936 127.908  1.00  0.00           N
ATOM   3632  CA  SER C  95     160.325 108.677 126.500  1.00  0.00           C
ATOM   3633  C   SER C  95     159.121 107.756 126.433  1.00  0.00           C
ATOM   3634  O   SER C  95     158.790 107.081 127.407  1.00  0.00           O
ATOM   3635  CB  SER C  95     161.489 108.019 125.732  1.00  0.00           C
ATOM   3636  OG  SER C  95     161.708 106.687 126.151  1.00  0.00           O
ATOM   3637  N   GLY C  96     158.485 107.707 125.268  1.00  0.00           N
ATOM   3638  CA  GLY C  96     157.358 106.811 125.122  1.00  0.00           C
ATOM   3639  C   GLY C  96     157.754 105.358 125.297  1.00  0.00           C
ATOM   3640  O   GLY C  96     157.046 104.585 125.942  1.00  0.00           O
ATOM   3641  N   LEU C  97     158.887 104.970 124.717  1.00  0.00           N
ATOM   3642  CA  LEU C  97     159.383 103.610 124.903  1.00  0.00           C
ATOM   3643  C   LEU C  97     159.644 103.315 126.373  1.00  0.00           C
ATOM   3644  O   LEU C  97     159.221 102.280 126.894  1.00  0.00           O
ATOM   3645  CB  LEU C  97     160.651 103.387 124.082  1.00  0.00           C
ATOM   3646  CG  LEU C  97     161.326 102.042 124.334  1.00  0.00           C
ATOM   3647  CD1 LEU C  97     160.390 100.919 123.946  1.00  0.00           C
ATOM   3648  CD2 LEU C  97     162.635 101.955 123.537  1.00  0.00           C
ATOM   3649  N   ASN C  98     160.356 104.210 127.062  1.00  0.00           N
ATOM   3650  CA  ASN C  98     160.626 103.962 128.472  1.00  0.00           C
ATOM   3651  C   ASN C  98     159.340 103.809 129.271  1.00  0.00           C
ATOM   3652  O   ASN C  98     159.244 102.935 130.136  1.00  0.00           O
ATOM   3653  CB  ASN C  98     161.455 105.077 129.090  1.00  0.00           C
ATOM   3654  CG  ASN C  98     161.918 104.717 130.476  1.00  0.00           C
ATOM   3655  OD1 ASN C  98     162.303 103.591 130.724  1.00  0.00           O
ATOM   3656  ND2 ASN C  98     161.723 105.619 131.411  1.00  0.00           N
ATOM   3657  N   ALA C  99     158.352 104.669 129.019  1.00  0.00           N
ATOM   3658  CA  ALA C  99     157.099 104.555 129.760  1.00  0.00           C
ATOM   3659  C   ALA C  99     156.406 103.230 129.462  1.00  0.00           C
ATOM   3660  O   ALA C  99     155.866 102.601 130.367  1.00  0.00           O
ATOM   3661  CB  ALA C  99     156.168 105.724 129.444  1.00  0.00           C
ATOM   3662  N   MET C 100     156.406 102.792 128.204  1.00  0.00           N
ATOM   3663  CA  MET C 100     155.795 101.497 127.902  1.00  0.00           C
ATOM   3664  C   MET C 100     156.517 100.362 128.621  1.00  0.00           C
ATOM   3665  O   MET C 100     155.879  99.425 129.097  1.00  0.00           O
ATOM   3666  CB  MET C 100     155.772 101.235 126.399  1.00  0.00           C
ATOM   3667  CG  MET C 100     154.807 102.106 125.606  1.00  0.00           C
ATOM   3668  SD  MET C 100     153.092 101.754 126.068  1.00  0.00           S
ATOM   3669  CE  MET C 100     152.206 102.851 124.951  1.00  0.00           C
ATOM   3670  N   GLU C 101     157.847 100.421 128.681  1.00  0.00           N
ATOM   3671  CA  GLU C 101     158.612  99.395 129.391  1.00  0.00           C
ATOM   3672  C   GLU C 101     158.293  99.388 130.884  1.00  0.00           C
ATOM   3673  O   GLU C 101     158.142  98.326 131.495  1.00  0.00           O
ATOM   3674  CB  GLU C 101     160.107  99.612 129.162  1.00  0.00           C
ATOM   3675  CG  GLU C 101     160.580  99.288 127.742  1.00  0.00           C
ATOM   3676  CD  GLU C 101     162.066  99.617 127.521  1.00  0.00           C
ATOM   3677  OE1 GLU C 101     162.654 100.318 128.358  1.00  0.00           O
ATOM   3678  OE2 GLU C 101     162.670  99.142 126.534  1.00  0.00           O
ATOM   3679  N   CYS C 102     158.233 100.567 131.494  1.00  0.00           N
ATOM   3680  CA  CYS C 102     157.866 100.655 132.902  1.00  0.00           C
ATOM   3681  C   CYS C 102     156.440 100.173 133.141  1.00  0.00           C
ATOM   3682  O   CYS C 102     156.154  99.538 134.160  1.00  0.00           O
ATOM   3683  CB  CYS C 102     158.037 102.084 133.396  1.00  0.00           C
ATOM   3684  SG  CYS C 102     159.764 102.598 133.434  1.00  0.00           S
ATOM   3685  N   ALA C 103     155.532 100.462 132.216  1.00  0.00           N
ATOM   3686  CA  ALA C 103     154.169  99.968 132.351  1.00  0.00           C
ATOM   3687  C   ALA C 103     154.131  98.451 132.254  1.00  0.00           C
ATOM   3688  O   ALA C 103     153.388  97.801 132.987  1.00  0.00           O
ATOM   3689  CB  ALA C 103     153.265 100.579 131.286  1.00  0.00           C
ATOM   3690  N   LEU C 104     154.902  97.877 131.334  1.00  0.00           N
ATOM   3691  CA  LEU C 104     154.986  96.423 131.244  1.00  0.00           C
ATOM   3692  C   LEU C 104     155.477  95.817 132.557  1.00  0.00           C
ATOM   3693  O   LEU C 104     154.910  94.839 133.057  1.00  0.00           O
ATOM   3694  CB  LEU C 104     155.908  96.033 130.089  1.00  0.00           C
ATOM   3695  CG  LEU C 104     156.194  94.549 129.937  1.00  0.00           C
ATOM   3696  CD1 LEU C 104     154.931  93.769 129.684  1.00  0.00           C
ATOM   3697  CD2 LEU C 104     157.160  94.328 128.784  1.00  0.00           C
ATOM   3698  N   HIS C 105     156.533  96.397 133.128  1.00  0.00           N
ATOM   3699  CA  HIS C 105     157.052  95.923 134.410  1.00  0.00           C
ATOM   3700  C   HIS C 105     155.983  96.003 135.499  1.00  0.00           C
ATOM   3701  O   HIS C 105     155.803  95.068 136.287  1.00  0.00           O
ATOM   3702  CB  HIS C 105     158.264  96.759 134.816  1.00  0.00           C
ATOM   3703  CG  HIS C 105     158.935  96.291 136.070  1.00  0.00           C
ATOM   3704  ND1 HIS C 105     159.669  95.127 136.132  1.00  0.00           N
ATOM   3705  CD2 HIS C 105     158.934  96.799 137.323  1.00  0.00           C
ATOM   3706  CE1 HIS C 105     160.125  94.959 137.361  1.00  0.00           C
ATOM   3707  NE2 HIS C 105     159.691  95.960 138.104  1.00  0.00           N
ATOM   3708  N   LEU C 106     155.281  97.134 135.556  1.00  0.00           N
ATOM   3709  CA  LEU C 106     154.207  97.343 136.525  1.00  0.00           C
ATOM   3710  C   LEU C 106     153.113  96.291 136.381  1.00  0.00           C
ATOM   3711  O   LEU C 106     152.690  95.677 137.365  1.00  0.00           O
ATOM   3712  CB  LEU C 106     153.615  98.735 136.325  1.00  0.00           C
ATOM   3713  CG  LEU C 106     152.419  99.101 137.201  1.00  0.00           C
ATOM   3714  CD1 LEU C 106     152.851  99.106 138.648  1.00  0.00           C
ATOM   3715  CD2 LEU C 106     151.814 100.436 136.778  1.00  0.00           C
ATOM   3716  N   GLU C 107     152.623  96.096 135.161  1.00  0.00           N
ATOM   3717  CA  GLU C 107     151.551  95.134 134.934  1.00  0.00           C
ATOM   3718  C   GLU C 107     151.982  93.732 135.329  1.00  0.00           C
ATOM   3719  O   GLU C 107     151.182  92.957 135.848  1.00  0.00           O
ATOM   3720  CB  GLU C 107     151.109  95.148 133.474  1.00  0.00           C
ATOM   3721  CG  GLU C 107     150.427  96.411 133.003  1.00  0.00           C
ATOM   3722  CD  GLU C 107     149.133  96.726 133.731  1.00  0.00           C
ATOM   3723  OE1 GLU C 107     148.390  95.790 134.075  1.00  0.00           O
ATOM   3724  OE2 GLU C 107     148.815  97.922 133.893  1.00  0.00           O
ATOM   3725  N   LYS C 108     153.236  93.379 135.072  1.00  0.00           N
ATOM   3726  CA  LYS C 108     153.654  92.043 135.472  1.00  0.00           C
ATOM   3727  C   LYS C 108     153.790  91.922 136.985  1.00  0.00           C
ATOM   3728  O   LYS C 108     153.542  90.846 137.538  1.00  0.00           O
ATOM   3729  CB  LYS C 108     154.923  91.659 134.728  1.00  0.00           C
ATOM   3730  CG  LYS C 108     154.581  91.465 133.285  1.00  0.00           C
ATOM   3731  CD  LYS C 108     155.766  91.410 132.393  1.00  0.00           C
ATOM   3732  CE  LYS C 108     156.577  90.231 132.680  1.00  0.00           C
ATOM   3733  NZ  LYS C 108     157.782  90.252 131.809  1.00  0.00           N
ATOM   3734  N   SER C 109     154.146  93.004 137.677  1.00  0.00           N
ATOM   3735  CA  SER C 109     154.142  92.929 139.138  1.00  0.00           C
ATOM   3736  C   SER C 109     152.721  92.782 139.678  1.00  0.00           C
ATOM   3737  O   SER C 109     152.481  92.005 140.611  1.00  0.00           O
ATOM   3738  CB  SER C 109     154.817  94.158 139.741  1.00  0.00           C
ATOM   3739  OG  SER C 109     154.063  95.314 139.472  1.00  0.00           O
ATOM   3740  N   VAL C 110     151.764  93.514 139.105  1.00  0.00           N
ATOM   3741  CA  VAL C 110     150.368  93.351 139.511  1.00  0.00           C
ATOM   3742  C   VAL C 110     149.898  91.924 139.245  1.00  0.00           C
ATOM   3743  O   VAL C 110     149.246  91.299 140.091  1.00  0.00           O
ATOM   3744  CB  VAL C 110     149.476  94.390 138.800  1.00  0.00           C
ATOM   3745  CG1 VAL C 110     148.013  94.154 139.115  1.00  0.00           C
ATOM   3746  CG2 VAL C 110     149.898  95.790 139.203  1.00  0.00           C
ATOM   3747  N   ASN C 111     150.250  91.379 138.082  1.00  0.00           N
ATOM   3748  CA  ASN C 111     149.876  90.008 137.755  1.00  0.00           C
ATOM   3749  C   ASN C 111     150.435  89.046 138.792  1.00  0.00           C
ATOM   3750  O   ASN C 111     149.729  88.175 139.295  1.00  0.00           O
ATOM   3751  CB  ASN C 111     150.395  89.638 136.365  1.00  0.00           C
ATOM   3752  CG  ASN C 111     149.727  88.399 135.811  1.00  0.00           C
ATOM   3753  OD1 ASN C 111     148.568  88.155 136.080  1.00  0.00           O
ATOM   3754  ND2 ASN C 111     150.464  87.614 135.043  1.00  0.00           N
ATOM   3755  N   GLN C 112     151.695  89.232 139.149  1.00  0.00           N
ATOM   3756  C   GLN C 112     151.579  88.410 141.463  1.00  0.00           C
ATOM   3757  O   GLN C 112     151.386  87.383 142.117  1.00  0.00           O
ATOM   3758  CA AGLN C 112     152.313  88.355 140.129  0.50  0.00           C
ATOM   3759  CB AGLN C 112     153.769  88.740 140.296  0.50  0.00           C
ATOM   3760  CG AGLN C 112     154.489  87.916 141.311  0.50  0.00           C
ATOM   3761  CD AGLN C 112     155.955  88.195 141.279  0.50  0.00           C
ATOM   3762  OE1AGLN C 112     156.446  89.077 141.984  0.50  0.00           O
ATOM   3763  NE2AGLN C 112     156.675  87.456 140.445  0.50  0.00           N
ATOM   3764  CA BGLN C 112     152.315  88.353 140.132  0.50  0.00           C
ATOM   3765  CB BGLN C 112     153.782  88.715 140.323  0.50  0.00           C
ATOM   3766  CG BGLN C 112     154.524  87.702 141.187  0.50  0.00           C
ATOM   3767  CD BGLN C 112     154.609  86.332 140.508  0.50  0.00           C
ATOM   3768  OE1BGLN C 112     155.207  86.197 139.442  0.50  0.00           O
ATOM   3769  NE2BGLN C 112     154.004  85.326 141.118  0.50  0.00           N
ATOM   3770  N   SER C 113     151.179  89.603 141.886  1.00  0.00           N
ATOM   3771  CA  SER C 113     150.413  89.714 143.122  1.00  0.00           C
ATOM   3772  C   SER C 113     149.070  88.994 143.006  1.00  0.00           C
ATOM   3773  O   SER C 113     148.620  88.343 143.952  1.00  0.00           O
ATOM   3774  CB  SER C 113     150.213  91.186 143.466  1.00  0.00           C
ATOM   3775  OG  SER C 113     149.412  91.335 144.611  1.00  0.00           O
ATOM   3776  N   LEU C 114     148.417  89.100 141.849  1.00  0.00           N
ATOM   3777  CA  LEU C 114     147.159  88.382 141.657  1.00  0.00           C
ATOM   3778  C   LEU C 114     147.369  86.878 141.701  1.00  0.00           C
ATOM   3779  O   LEU C 114     146.526  86.144 142.223  1.00  0.00           O
ATOM   3780  CB  LEU C 114     146.516  88.785 140.336  1.00  0.00           C
ATOM   3781  CG  LEU C 114     146.023  90.220 140.338  1.00  0.00           C
ATOM   3782  CD1 LEU C 114     145.679  90.654 138.947  1.00  0.00           C
ATOM   3783  CD2 LEU C 114     144.794  90.302 141.245  1.00  0.00           C
ATOM   3784  N   LEU C 115     148.471  86.398 141.128  1.00  0.00           N
ATOM   3785  CA  LEU C 115     148.753  84.972 141.168  1.00  0.00           C
ATOM   3786  C   LEU C 115     148.940  84.502 142.602  1.00  0.00           C
ATOM   3787  O   LEU C 115     148.393  83.471 142.986  1.00  0.00           O
ATOM   3788  CB  LEU C 115     149.979  84.642 140.312  1.00  0.00           C
ATOM   3789  CG  LEU C 115     149.751  84.888 138.818  1.00  0.00           C
ATOM   3790  CD1 LEU C 115     151.044  84.693 138.002  1.00  0.00           C
ATOM   3791  CD2 LEU C 115     148.631  84.007 138.283  1.00  0.00           C
ATOM   3792  N   GLU C 116     149.654  85.269 143.425  1.00  0.00           N
ATOM   3793  CA  GLU C 116     149.794  84.893 144.832  1.00  0.00           C
ATOM   3794  C   GLU C 116     148.446  84.918 145.542  1.00  0.00           C
ATOM   3795  O   GLU C 116     148.165  84.075 146.400  1.00  0.00           O
ATOM   3796  CB  GLU C 116     150.782  85.824 145.535  1.00  0.00           C
ATOM   3797  CG  GLU C 116     152.195  85.705 145.008  1.00  0.00           C
ATOM   3798  CD  GLU C 116     153.152  86.685 145.640  1.00  0.00           C
ATOM   3799  OE1 GLU C 116     152.697  87.618 146.333  1.00  0.00           O
ATOM   3800  OE2 GLU C 116     154.373  86.509 145.444  1.00  0.00           O
ATOM   3801  N   LEU C 117     147.591  85.867 145.180  1.00  0.00           N
ATOM   3802  CA  LEU C 117     146.264  85.911 145.779  1.00  0.00           C
ATOM   3803  C   LEU C 117     145.467  84.664 145.414  1.00  0.00           C
ATOM   3804  O   LEU C 117     144.792  84.069 146.259  1.00  0.00           O
ATOM   3805  CB  LEU C 117     145.556  87.181 145.317  1.00  0.00           C
ATOM   3806  CG  LEU C 117     144.151  87.488 145.794  1.00  0.00           C
ATOM   3807  CD1 LEU C 117     144.084  87.612 147.278  1.00  0.00           C
ATOM   3808  CD2 LEU C 117     143.716  88.800 145.138  1.00  0.00           C
ATOM   3809  N   HIS C 118     145.550  84.246 144.158  1.00  0.00           N
ATOM   3810  CA  HIS C 118     144.841  83.045 143.744  1.00  0.00           C
ATOM   3811  C   HIS C 118     145.397  81.816 144.455  1.00  0.00           C
ATOM   3812  O   HIS C 118     144.642  80.909 144.805  1.00  0.00           O
ATOM   3813  CB  HIS C 118     144.938  82.879 142.235  1.00  0.00           C
ATOM   3814  CG  HIS C 118     144.043  81.818 141.697  1.00  0.00           C
ATOM   3815  ND1 HIS C 118     144.342  80.478 141.788  1.00  0.00           N
ATOM   3816  CD2 HIS C 118     142.856  81.896 141.054  1.00  0.00           C
ATOM   3817  CE1 HIS C 118     143.377  79.776 141.228  1.00  0.00           C
ATOM   3818  NE2 HIS C 118     142.461  80.612 140.775  1.00  0.00           N
ATOM   3819  N   LYS C 119     146.720  81.765 144.656  1.00  0.00           N
ATOM   3820  CA  LYS C 119     147.327  80.674 145.425  1.00  0.00           C
ATOM   3821  C   LYS C 119     146.754  80.617 146.826  1.00  0.00           C
ATOM   3822  O   LYS C 119     146.405  79.549 147.322  1.00  0.00           O
ATOM   3823  CB  LYS C 119     148.838  80.835 145.552  1.00  0.00           C
ATOM   3824  CG  LYS C 119     149.649  80.177 144.508  1.00  0.00           C
ATOM   3825  CD  LYS C 119     149.379  80.934 143.309  1.00  0.00           C
ATOM   3826  CE  LYS C 119     150.094  80.563 142.075  1.00  0.00           C
ATOM   3827  NZ  LYS C 119     149.473  81.522 141.129  1.00  0.00           N
ATOM   3828  N   LEU C 120     146.704  81.765 147.491  1.00  0.00           N
ATOM   3829  CA  LEU C 120     146.157  81.822 148.838  1.00  0.00           C
ATOM   3830  C   LEU C 120     144.706  81.358 148.860  1.00  0.00           C
ATOM   3831  O   LEU C 120     144.318  80.546 149.702  1.00  0.00           O
ATOM   3832  CB  LEU C 120     146.302  83.238 149.384  1.00  0.00           C
ATOM   3833  CG  LEU C 120     145.703  83.481 150.757  1.00  0.00           C
ATOM   3834  CD1 LEU C 120     146.370  82.566 151.756  1.00  0.00           C
ATOM   3835  CD2 LEU C 120     145.902  84.945 151.141  1.00  0.00           C
ATOM   3836  N   ALA C 121     143.883  81.860 147.937  1.00  0.00           N
ATOM   3837  CA  ALA C 121     142.483  81.442 147.898  1.00  0.00           C
ATOM   3838  C   ALA C 121     142.353  79.945 147.651  1.00  0.00           C
ATOM   3839  O   ALA C 121     141.477  79.290 148.217  1.00  0.00           O
ATOM   3840  CB  ALA C 121     141.725  82.222 146.824  1.00  0.00           C
ATOM   3841  N   THR C 122     143.207  79.388 146.797  1.00  0.00           N
ATOM   3842  CA  THR C 122     143.193  77.948 146.575  1.00  0.00           C
ATOM   3843  C   THR C 122     143.596  77.196 147.839  1.00  0.00           C
ATOM   3844  O   THR C 122     142.984  76.186 148.193  1.00  0.00           O
ATOM   3845  CB  THR C 122     144.125  77.601 145.407  1.00  0.00           C
ATOM   3846  OG1 THR C 122     143.668  78.262 144.223  1.00  0.00           O
ATOM   3847  CG2 THR C 122     144.155  76.086 145.164  1.00  0.00           C
ATOM   3848  N   ASP C 123     144.618  77.683 148.533  1.00  0.00           N
ATOM   3849  C   ASP C 123     143.967  77.075 150.832  1.00  0.00           C
ATOM   3850  O   ASP C 123     143.830  76.129 151.607  1.00  0.00           O
ATOM   3851  CA AASP C 123     145.055  77.041 149.766  0.50  0.00           C
ATOM   3852  CB AASP C 123     146.316  77.726 150.283  0.50  0.00           C
ATOM   3853  CG AASP C 123     147.498  77.514 149.371  0.50  0.00           C
ATOM   3854  OD1AASP C 123     147.429  76.585 148.546  0.50  0.00           O
ATOM   3855  OD2AASP C 123     148.493  78.270 149.463  0.50  0.00           O
ATOM   3856  CA BASP C 123     145.051  77.034 149.762  0.50  0.00           C
ATOM   3857  CB BASP C 123     146.316  77.698 150.290  0.50  0.00           C
ATOM   3858  CG BASP C 123     146.782  77.089 151.602  0.50  0.00           C
ATOM   3859  OD1BASP C 123     147.128  75.895 151.607  0.50  0.00           O
ATOM   3860  OD2BASP C 123     146.818  77.808 152.615  0.50  0.00           O
ATOM   3861  N   LYS C 124     143.199  78.155 150.891  1.00  0.00           N
ATOM   3862  CA  LYS C 124     142.124  78.296 151.861  1.00  0.00           C
ATOM   3863  C   LYS C 124     140.812  77.687 151.379  1.00  0.00           C
ATOM   3864  O   LYS C 124     139.805  77.787 152.084  1.00  0.00           O
ATOM   3865  CB  LYS C 124     141.902  79.771 152.209  1.00  0.00           C
ATOM   3866  CG  LYS C 124     143.104  80.467 152.779  1.00  0.00           C
ATOM   3867  CD  LYS C 124     143.547  79.761 154.030  1.00  0.00           C
ATOM   3868  CE  LYS C 124     144.654  80.511 154.758  1.00  0.00           C
ATOM   3869  NZ  LYS C 124     145.024  79.757 155.988  1.00  0.00           N
ATOM   3870  N   ASN C 125     140.805  77.063 150.204  1.00  0.00           N
ATOM   3871  CA  ASN C 125     139.620  76.409 149.656  1.00  0.00           C
ATOM   3872  C   ASN C 125     138.458  77.400 149.554  1.00  0.00           C
ATOM   3873  O   ASN C 125     137.384  77.194 150.105  1.00  0.00           O
ATOM   3874  CB  ASN C 125     139.233  75.194 150.505  1.00  0.00           C
ATOM   3875  CG  ASN C 125     140.262  74.085 150.439  1.00  0.00           C
ATOM   3876  OD1 ASN C 125     140.994  73.950 149.464  1.00  0.00           O
ATOM   3877  ND2 ASN C 125     140.365  73.329 151.509  1.00  0.00           N
ATOM   3878  N   ASP C 126     138.710  78.507 148.856  1.00  0.00           N
ATOM   3879  CA  ASP C 126     137.736  79.585 148.696  1.00  0.00           C
ATOM   3880  C   ASP C 126     137.409  79.724 147.222  1.00  0.00           C
ATOM   3881  O   ASP C 126     137.908  80.631 146.535  1.00  0.00           O
ATOM   3882  CB  ASP C 126     138.259  80.877 149.322  1.00  0.00           C
ATOM   3883  CG  ASP C 126     137.262  82.019 149.251  1.00  0.00           C
ATOM   3884  OD1 ASP C 126     136.218  81.915 148.577  1.00  0.00           O
ATOM   3885  OD2 ASP C 126     137.489  83.016 149.961  1.00  0.00           O
ATOM   3886  N   PRO C 127     136.556  78.847 146.693  1.00  0.00           N
ATOM   3887  CA  PRO C 127     136.345  78.809 145.247  1.00  0.00           C
ATOM   3888  C   PRO C 127     135.693  80.063 144.708  1.00  0.00           C
ATOM   3889  O   PRO C 127     135.956  80.430 143.561  1.00  0.00           O
ATOM   3890  CB  PRO C 127     135.462  77.569 145.049  1.00  0.00           C
ATOM   3891  CG  PRO C 127     134.743  77.408 146.350  1.00  0.00           C
ATOM   3892  CD  PRO C 127     135.731  77.849 147.402  1.00  0.00           C
ATOM   3893  N   HIS C 128     134.847  80.736 145.489  1.00  0.00           N
ATOM   3894  CA  HIS C 128     134.269  81.979 144.990  1.00  0.00           C
ATOM   3895  C   HIS C 128     135.345  83.019 144.725  1.00  0.00           C
ATOM   3896  O   HIS C 128     135.304  83.721 143.712  1.00  0.00           O
ATOM   3897  CB  HIS C 128     133.229  82.542 145.956  1.00  0.00           C
ATOM   3898  CG  HIS C 128     132.696  83.874 145.535  1.00  0.00           C
ATOM   3899  ND1 HIS C 128     133.282  85.060 145.917  1.00  0.00           N
ATOM   3900  CD2 HIS C 128     131.692  84.210 144.692  1.00  0.00           C
ATOM   3901  CE1 HIS C 128     132.627  86.072 145.376  1.00  0.00           C
ATOM   3902  NE2 HIS C 128     131.661  85.584 144.621  1.00  0.00           N
ATOM   3903  N   LEU C 129     136.305  83.140 145.634  1.00  0.00           N
ATOM   3904  CA  LEU C 129     137.366  84.119 145.436  1.00  0.00           C
ATOM   3905  C   LEU C 129     138.274  83.725 144.276  1.00  0.00           C
ATOM   3906  O   LEU C 129     138.653  84.575 143.468  1.00  0.00           O
ATOM   3907  CB  LEU C 129     138.155  84.288 146.729  1.00  0.00           C
ATOM   3908  CG  LEU C 129     139.349  85.231 146.702  1.00  0.00           C
ATOM   3909  CD1 LEU C 129     138.874  86.614 146.345  1.00  0.00           C
ATOM   3910  CD2 LEU C 129     140.054  85.226 148.061  1.00  0.00           C
ATOM   3911  N   CYS C 130     138.635  82.444 144.183  1.00  0.00           N
ATOM   3912  CA  CYS C 130     139.410  81.978 143.036  1.00  0.00           C
ATOM   3913  C   CYS C 130     138.711  82.347 141.736  1.00  0.00           C
ATOM   3914  O   CYS C 130     139.317  82.921 140.831  1.00  0.00           O
ATOM   3915  CB  CYS C 130     139.616  80.468 143.104  1.00  0.00           C
ATOM   3916  SG  CYS C 130     140.647  79.921 144.449  1.00  0.00           S
ATOM   3917  N   ASP C 131     137.433  82.009 141.634  1.00  0.00           N
ATOM   3918  CA  ASP C 131     136.707  82.303 140.408  1.00  0.00           C
ATOM   3919  C   ASP C 131     136.658  83.793 140.131  1.00  0.00           C
ATOM   3920  O   ASP C 131     136.751  84.219 138.981  1.00  0.00           O
ATOM   3921  CB  ASP C 131     135.291  81.752 140.461  1.00  0.00           C
ATOM   3922  CG  ASP C 131     134.514  82.112 139.222  1.00  0.00           C
ATOM   3923  OD1 ASP C 131     134.921  81.659 138.140  1.00  0.00           O
ATOM   3924  OD2 ASP C 131     133.527  82.867 139.314  1.00  0.00           O
ATOM   3925  N   PHE C 132     136.459  84.595 141.170  1.00  0.00           N
ATOM   3926  CA  PHE C 132     136.444  86.037 140.991  1.00  0.00           C
ATOM   3927  C   PHE C 132     137.755  86.515 140.369  1.00  0.00           C
ATOM   3928  O   PHE C 132     137.761  87.287 139.410  1.00  0.00           O
ATOM   3929  CB  PHE C 132     136.218  86.704 142.338  1.00  0.00           C
ATOM   3930  CG  PHE C 132     136.169  88.182 142.278  1.00  0.00           C
ATOM   3931  CD1 PHE C 132     134.994  88.820 141.959  1.00  0.00           C
ATOM   3932  CD2 PHE C 132     137.292  88.937 142.517  1.00  0.00           C
ATOM   3933  CE1 PHE C 132     134.922  90.191 141.924  1.00  0.00           C
ATOM   3934  CE2 PHE C 132     137.217  90.323 142.483  1.00  0.00           C
ATOM   3935  CZ  PHE C 132     136.036  90.926 142.172  1.00  0.00           C
ATOM   3936  N   ILE C 133     138.880  86.043 140.907  1.00  0.00           N
ATOM   3937  CA  ILE C 133     140.188  86.476 140.417  1.00  0.00           C
ATOM   3938  C   ILE C 133     140.374  86.052 138.967  1.00  0.00           C
ATOM   3939  O   ILE C 133     140.776  86.846 138.111  1.00  0.00           O
ATOM   3940  CB  ILE C 133     141.296  85.897 141.313  1.00  0.00           C
ATOM   3941  CG1 ILE C 133     141.137  86.439 142.726  1.00  0.00           C
ATOM   3942  CG2 ILE C 133     142.691  86.236 140.750  1.00  0.00           C
ATOM   3943  CD1 ILE C 133     141.928  85.656 143.746  1.00  0.00           C
ATOM   3944  N   GLU C 134     140.080  84.789 138.677  1.00  0.00           N
ATOM   3945  CA  GLU C 134     140.221  84.265 137.322  1.00  0.00           C
ATOM   3946  C   GLU C 134     139.363  85.055 136.349  1.00  0.00           C
ATOM   3947  O   GLU C 134     139.826  85.474 135.283  1.00  0.00           O
ATOM   3948  CB  GLU C 134     139.809  82.794 137.313  1.00  0.00           C
ATOM   3949  CG  GLU C 134     140.657  81.942 138.205  1.00  0.00           C
ATOM   3950  CD  GLU C 134     140.107  80.536 138.362  1.00  0.00           C
ATOM   3951  OE1 GLU C 134     139.023  80.259 137.828  1.00  0.00           O
ATOM   3952  OE2 GLU C 134     140.717  79.739 139.099  1.00  0.00           O
ATOM   3953  N   THR C 135     138.108  85.273 136.719  1.00  0.00           N
ATOM   3954  CA  THR C 135     137.132  85.863 135.818  1.00  0.00           C
ATOM   3955  C   THR C 135     137.447  87.327 135.530  1.00  0.00           C
ATOM   3956  O   THR C 135     137.470  87.742 134.372  1.00  0.00           O
ATOM   3957  CB  THR C 135     135.728  85.720 136.416  1.00  0.00           C
ATOM   3958  OG1 THR C 135     135.395  84.336 136.563  1.00  0.00           O
ATOM   3959  CG2 THR C 135     134.697  86.387 135.542  1.00  0.00           C
ATOM   3960  N   TYR C 136     137.636  88.139 136.567  1.00  0.00           N
ATOM   3961  CA  TYR C 136     137.755  89.571 136.343  1.00  0.00           C
ATOM   3962  C   TYR C 136     139.178  90.121 136.321  1.00  0.00           C
ATOM   3963  O   TYR C 136     139.337  91.296 136.012  1.00  0.00           O
ATOM   3964  CB  TYR C 136     136.973  90.336 137.411  1.00  0.00           C
ATOM   3965  CG  TYR C 136     135.531  89.964 137.399  1.00  0.00           C
ATOM   3966  CD1 TYR C 136     134.675  90.489 136.446  1.00  0.00           C
ATOM   3967  CD2 TYR C 136     135.023  89.095 138.337  1.00  0.00           C
ATOM   3968  CE1 TYR C 136     133.344  90.139 136.429  1.00  0.00           C
ATOM   3969  CE2 TYR C 136     133.697  88.741 138.337  1.00  0.00           C
ATOM   3970  CZ  TYR C 136     132.861  89.263 137.374  1.00  0.00           C
ATOM   3971  OH  TYR C 136     131.532  88.918 137.367  1.00  0.00           O
ATOM   3972  N   TYR C 137     140.201  89.326 136.622  1.00  0.00           N
ATOM   3973  CA  TYR C 137     141.547  89.876 136.783  1.00  0.00           C
ATOM   3974  C   TYR C 137     142.588  89.166 135.920  1.00  0.00           C
ATOM   3975  O   TYR C 137     143.272  89.819 135.134  1.00  0.00           O
ATOM   3976  CB  TYR C 137     141.964  89.893 138.257  1.00  0.00           C
ATOM   3977  CG  TYR C 137     141.172  90.947 139.004  1.00  0.00           C
ATOM   3978  CD1 TYR C 137     141.660  92.248 139.133  1.00  0.00           C
ATOM   3979  CD2 TYR C 137     139.894  90.683 139.464  1.00  0.00           C
ATOM   3980  CE1 TYR C 137     140.920  93.229 139.760  1.00  0.00           C
ATOM   3981  CE2 TYR C 137     139.143  91.663 140.083  1.00  0.00           C
ATOM   3982  CZ  TYR C 137     139.665  92.935 140.229  1.00  0.00           C
ATOM   3983  OH  TYR C 137     138.926  93.913 140.844  1.00  0.00           O
ATOM   3984  N   LEU C 138     142.784  87.862 136.110  1.00  0.00           N
ATOM   3985  CA  LEU C 138     143.887  87.177 135.427  1.00  0.00           C
ATOM   3986  C   LEU C 138     143.850  87.363 133.910  1.00  0.00           C
ATOM   3987  O   LEU C 138     144.868  87.681 133.291  1.00  0.00           O
ATOM   3988  CB  LEU C 138     143.883  85.691 135.768  1.00  0.00           C
ATOM   3989  CG  LEU C 138     144.101  85.435 137.249  1.00  0.00           C
ATOM   3990  CD1 LEU C 138     144.124  83.934 137.506  1.00  0.00           C
ATOM   3991  CD2 LEU C 138     145.360  86.138 137.734  1.00  0.00           C
ATOM   3992  N   SER C 139     142.696  87.126 133.291  1.00  0.00           N
ATOM   3993  CA  SER C 139     142.605  87.255 131.841  1.00  0.00           C
ATOM   3994  C   SER C 139     142.906  88.678 131.394  1.00  0.00           C
ATOM   3995  O   SER C 139     143.611  88.901 130.401  1.00  0.00           O
ATOM   3996  CB  SER C 139     141.219  86.820 131.366  1.00  0.00           C
ATOM   3997  OG  SER C 139     141.070  87.071 129.995  1.00  0.00           O
ATOM   3998  N   GLU C 140     142.387  89.658 132.130  1.00  0.00           N
ATOM   3999  CA  GLU C 140     142.653  91.039 131.778  1.00  0.00           C
ATOM   4000  C   GLU C 140     144.146  91.343 131.867  1.00  0.00           C
ATOM   4001  O   GLU C 140     144.696  92.014 130.990  1.00  0.00           O
ATOM   4002  CB  GLU C 140     141.833  91.967 132.680  1.00  0.00           C
ATOM   4003  CG  GLU C 140     141.909  93.413 132.278  1.00  0.00           C
ATOM   4004  CD  GLU C 140     143.158  94.082 132.760  1.00  0.00           C
ATOM   4005  OE1 GLU C 140     143.726  93.585 133.754  1.00  0.00           O
ATOM   4006  OE2 GLU C 140     143.576  95.094 132.146  1.00  0.00           O
ATOM   4007  N   GLN C 141     144.829  90.826 132.897  1.00  0.00           N
ATOM   4008  CA  GLN C 141     146.264  91.087 133.007  1.00  0.00           C
ATOM   4009  C   GLN C 141     147.031  90.471 131.853  1.00  0.00           C
ATOM   4010  O   GLN C 141     147.927  91.104 131.299  1.00  0.00           O
ATOM   4011  CB  GLN C 141     146.863  90.570 134.318  1.00  0.00           C
ATOM   4012  CG  GLN C 141     146.449  91.339 135.524  1.00  0.00           C
ATOM   4013  CD  GLN C 141     146.834  92.785 135.391  1.00  0.00           C
ATOM   4014  OE1 GLN C 141     145.976  93.617 135.160  1.00  0.00           O
ATOM   4015  NE2 GLN C 141     148.118  93.075 135.419  1.00  0.00           N
ATOM   4016  N   VAL C 142     146.722  89.225 131.502  1.00  0.00           N
ATOM   4017  CA  VAL C 142     147.441  88.604 130.391  1.00  0.00           C
ATOM   4018  C   VAL C 142     147.254  89.429 129.123  1.00  0.00           C
ATOM   4019  O   VAL C 142     148.204  89.672 128.371  1.00  0.00           O
ATOM   4020  CB  VAL C 142     146.995  87.144 130.221  1.00  0.00           C
ATOM   4021  CG1 VAL C 142     147.548  86.571 128.951  1.00  0.00           C
ATOM   4022  CG2 VAL C 142     147.519  86.347 131.408  1.00  0.00           C
ATOM   4023  N   LYS C 143     146.042  89.931 128.913  1.00  0.00           N
ATOM   4024  CA  LYS C 143     145.784  90.754 127.738  1.00  0.00           C
ATOM   4025  C   LYS C 143     146.597  92.044 127.777  1.00  0.00           C
ATOM   4026  O   LYS C 143     147.215  92.436 126.780  1.00  0.00           O
ATOM   4027  CB  LYS C 143     144.296  91.045 127.656  1.00  0.00           C
ATOM   4028  CG  LYS C 143     143.861  91.765 126.422  1.00  0.00           C
ATOM   4029  CD  LYS C 143     142.356  91.852 126.438  1.00  0.00           C
ATOM   4030  CE  LYS C 143     141.734  90.452 126.356  1.00  0.00           C
ATOM   4031  NZ  LYS C 143     142.014  89.782 125.043  1.00  0.00           N
ATOM   4032  N   SER C 144     146.609  92.716 128.927  1.00  0.00           N
ATOM   4033  CA  SER C 144     147.339  93.978 129.049  1.00  0.00           C
ATOM   4034  C   SER C 144     148.833  93.771 128.861  1.00  0.00           C
ATOM   4035  O   SER C 144     149.506  94.571 128.206  1.00  0.00           O
ATOM   4036  CB  SER C 144     147.074  94.611 130.414  1.00  0.00           C
ATOM   4037  OG  SER C 144     145.708  94.913 130.567  1.00  0.00           O
ATOM   4038  N   ILE C 145     149.373  92.712 129.455  1.00  0.00           N
ATOM   4039  CA  ILE C 145     150.796  92.438 129.322  1.00  0.00           C
ATOM   4040  C   ILE C 145     151.145  92.198 127.861  1.00  0.00           C
ATOM   4041  O   ILE C 145     152.135  92.717 127.347  1.00  0.00           O
ATOM   4042  CB  ILE C 145     151.188  91.241 130.205  1.00  0.00           C
ATOM   4043  CG1 ILE C 145     151.005  91.607 131.678  1.00  0.00           C
ATOM   4044  CG2 ILE C 145     152.594  90.777 129.913  1.00  0.00           C
ATOM   4045  CD1 ILE C 145     151.151  90.450 132.603  1.00  0.00           C
ATOM   4046  N   LYS C 146     150.328  91.404 127.169  1.00  0.00           N
ATOM   4047  CA  LYS C 146     150.602  91.138 125.762  1.00  0.00           C
ATOM   4048  C   LYS C 146     150.562  92.428 124.950  1.00  0.00           C
ATOM   4049  O   LYS C 146     151.425  92.656 124.096  1.00  0.00           O
ATOM   4050  CB  LYS C 146     149.595  90.128 125.212  1.00  0.00           C
ATOM   4051  CG  LYS C 146     149.729  89.800 123.742  1.00  0.00           C
ATOM   4052  CD  LYS C 146     151.057  89.199 123.428  1.00  0.00           C
ATOM   4053  CE  LYS C 146     151.053  88.468 122.086  1.00  0.00           C
ATOM   4054  NZ  LYS C 146     150.744  89.312 120.920  1.00  0.00           N
ATOM   4055  N   GLU C 147     149.579  93.291 125.224  1.00  0.00           N
ATOM   4056  CA  GLU C 147     149.476  94.555 124.494  1.00  0.00           C
ATOM   4057  C   GLU C 147     150.724  95.400 124.703  1.00  0.00           C
ATOM   4058  O   GLU C 147     151.338  95.884 123.750  1.00  0.00           O
ATOM   4059  CB  GLU C 147     148.247  95.351 124.946  1.00  0.00           C
ATOM   4060  CG  GLU C 147     148.051  96.604 124.104  1.00  0.00           C
ATOM   4061  CD  GLU C 147     146.901  97.495 124.540  1.00  0.00           C
ATOM   4062  OE1 GLU C 147     146.329  97.260 125.616  1.00  0.00           O
ATOM   4063  OE2 GLU C 147     146.560  98.419 123.767  1.00  0.00           O
ATOM   4064  N   LEU C 148     151.116  95.579 125.961  1.00  0.00           N
ATOM   4065  CA  LEU C 148     152.298  96.377 126.261  1.00  0.00           C
ATOM   4066  C   LEU C 148     153.537  95.792 125.608  1.00  0.00           C
ATOM   4067  O   LEU C 148     154.353  96.527 125.055  1.00  0.00           O
ATOM   4068  CB  LEU C 148     152.491  96.488 127.768  1.00  0.00           C
ATOM   4069  CG  LEU C 148     151.435  97.374 128.420  1.00  0.00           C
ATOM   4070  CD1 LEU C 148     151.517  97.272 129.916  1.00  0.00           C
ATOM   4071  CD2 LEU C 148     151.700  98.796 127.953  1.00  0.00           C
ATOM   4072  N   GLY C 149     153.697  94.472 125.666  1.00  0.00           N
ATOM   4073  CA  GLY C 149     154.826  93.861 124.989  1.00  0.00           C
ATOM   4074  C   GLY C 149     154.827  94.179 123.508  1.00  0.00           C
ATOM   4075  O   GLY C 149     155.853  94.541 122.939  1.00  0.00           O
ATOM   4076  N   ASP C 150     153.661  94.074 122.874  1.00  0.00           N
ATOM   4077  CA  ASP C 150     153.553  94.441 121.467  1.00  0.00           C
ATOM   4078  C   ASP C 150     154.014  95.880 121.249  1.00  0.00           C
ATOM   4079  O   ASP C 150     154.806  96.163 120.345  1.00  0.00           O
ATOM   4080  CB  ASP C 150     152.110  94.266 120.983  1.00  0.00           C
ATOM   4081  CG  ASP C 150     151.663  92.808 120.946  1.00  0.00           C
ATOM   4082  OD1 ASP C 150     152.506  91.918 121.088  1.00  0.00           O
ATOM   4083  OD2 ASP C 150     150.452  92.554 120.750  1.00  0.00           O
ATOM   4084  N   HIS C 151     153.547  96.811 122.090  1.00  0.00           N
ATOM   4085  CA  HIS C 151     153.923  98.201 121.849  1.00  0.00           C
ATOM   4086  C   HIS C 151     155.419  98.414 122.026  1.00  0.00           C
ATOM   4087  O   HIS C 151     156.039  99.149 121.254  1.00  0.00           O
ATOM   4088  CB  HIS C 151     153.170  99.182 122.752  1.00  0.00           C
ATOM   4089  CG  HIS C 151     151.685  99.130 122.624  1.00  0.00           C
ATOM   4090  ND1 HIS C 151     151.054  99.018 121.409  1.00  0.00           N
ATOM   4091  CD2 HIS C 151     150.718  99.464 123.509  1.00  0.00           C
ATOM   4092  CE1 HIS C 151     149.750  99.109 121.579  1.00  0.00           C
ATOM   4093  NE2 HIS C 151     149.519  99.402 122.842  1.00  0.00           N
ATOM   4094  N   VAL C 152     156.010  97.796 123.047  1.00  0.00           N
ATOM   4095  CA  VAL C 152     157.453  97.880 123.245  1.00  0.00           C
ATOM   4096  C   VAL C 152     158.184  97.340 122.022  1.00  0.00           C
ATOM   4097  O   VAL C 152     159.154  97.929 121.547  1.00  0.00           O
ATOM   4098  CB  VAL C 152     157.863  97.110 124.510  1.00  0.00           C
ATOM   4099  CG1 VAL C 152     159.362  97.020 124.601  1.00  0.00           C
ATOM   4100  CG2 VAL C 152     157.256  97.762 125.739  1.00  0.00           C
ATOM   4101  N   THR C 153     157.730  96.199 121.514  1.00  0.00           N
ATOM   4102  CA  THR C 153     158.387  95.611 120.351  1.00  0.00           C
ATOM   4103  C   THR C 153     158.356  96.567 119.167  1.00  0.00           C
ATOM   4104  O   THR C 153     159.380  96.812 118.526  1.00  0.00           O
ATOM   4105  CB  THR C 153     157.728  94.276 119.986  1.00  0.00           C
ATOM   4106  OG1 THR C 153     157.967  93.324 121.029  1.00  0.00           O
ATOM   4107  CG2 THR C 153     158.270  93.769 118.662  1.00  0.00           C
ATOM   4108  N   ASN C 154     157.187  97.126 118.869  1.00  0.00           N
ATOM   4109  CA  ASN C 154     157.091  98.022 117.722  1.00  0.00           C
ATOM   4110  C   ASN C 154     157.928  99.279 117.921  1.00  0.00           C
ATOM   4111  O   ASN C 154     158.674  99.683 117.031  1.00  0.00           O
ATOM   4112  CB  ASN C 154     155.638  98.365 117.438  1.00  0.00           C
ATOM   4113  CG  ASN C 154     154.922  97.244 116.713  1.00  0.00           C
ATOM   4114  OD1 ASN C 154     155.118  97.060 115.525  1.00  0.00           O
ATOM   4115  ND2 ASN C 154     154.117  96.491 117.423  1.00  0.00           N
ATOM   4116  N   LEU C 155     157.822  99.905 119.089  1.00  0.00           N
ATOM   4117  CA  LEU C 155     158.645 101.085 119.351  1.00  0.00           C
ATOM   4118  C   LEU C 155     160.118 100.780 119.166  1.00  0.00           C
ATOM   4119  O   LEU C 155     160.835 101.530 118.502  1.00  0.00           O
ATOM   4120  CB  LEU C 155     158.371 101.625 120.746  1.00  0.00           C
ATOM   4121  CG  LEU C 155     157.040 102.351 120.811  1.00  0.00           C
ATOM   4122  CD1 LEU C 155     156.607 102.649 122.207  1.00  0.00           C
ATOM   4123  CD2 LEU C 155     157.194 103.664 120.031  1.00  0.00           C
ATOM   4124  N   ARG C 156     160.587  99.669 119.729  1.00  0.00           N
ATOM   4125  CA  ARG C 156     161.988  99.305 119.558  1.00  0.00           C
ATOM   4126  C   ARG C 156     162.346  99.140 118.086  1.00  0.00           C
ATOM   4127  O   ARG C 156     163.367  99.663 117.640  1.00  0.00           O
ATOM   4128  CB  ARG C 156     162.330  98.027 120.324  1.00  0.00           C
ATOM   4129  CG  ARG C 156     162.320  98.158 121.807  1.00  0.00           C
ATOM   4130  CD  ARG C 156     162.702  96.845 122.516  1.00  0.00           C
ATOM   4131  NE  ARG C 156     162.620  96.999 123.961  1.00  0.00           N
ATOM   4132  CZ  ARG C 156     162.596  95.982 124.810  1.00  0.00           C
ATOM   4133  NH1 ARG C 156     162.578  94.753 124.335  1.00  0.00           N
ATOM   4134  NH2 ARG C 156     162.504  96.193 126.114  1.00  0.00           N
ATOM   4135  N   LYS C 157     161.518  98.430 117.309  1.00  0.00           N
ATOM   4136  CA  LYS C 157     161.899  98.188 115.920  1.00  0.00           C
ATOM   4137  C   LYS C 157     161.911  99.489 115.126  1.00  0.00           C
ATOM   4138  O   LYS C 157     162.743  99.678 114.239  1.00  0.00           O
ATOM   4139  CB  LYS C 157     160.981  97.164 115.239  1.00  0.00           C
ATOM   4140  CG  LYS C 157     161.126  95.739 115.773  1.00  0.00           C
ATOM   4141  CD  LYS C 157     160.564  94.669 114.784  1.00  0.00           C
ATOM   4142  CE  LYS C 157     159.125  94.799 114.344  1.00  0.00           C
ATOM   4143  NZ  LYS C 157     157.997  94.591 115.263  1.00  0.00           N
ATOM   4144  N   MET C 158     161.006 100.404 115.459  1.00  0.00           N
ATOM   4145  CA  MET C 158     160.946 101.689 114.776  1.00  0.00           C
ATOM   4146  C   MET C 158     162.155 102.559 115.074  1.00  0.00           C
ATOM   4147  O   MET C 158     162.373 103.542 114.373  1.00  0.00           O
ATOM   4148  CB  MET C 158     159.681 102.441 115.187  1.00  0.00           C
ATOM   4149  CG  MET C 158     158.411 101.769 114.711  1.00  0.00           C
ATOM   4150  SD  MET C 158     156.919 102.550 115.373  1.00  0.00           S
ATOM   4151  CE  MET C 158     156.868 104.047 114.388  1.00  0.00           C
ATOM   4152  N   GLY C 159     162.908 102.248 116.122  1.00  0.00           N
ATOM   4153  CA  GLY C 159     164.080 103.017 116.479  1.00  0.00           C
ATOM   4154  C   GLY C 159     163.921 104.021 117.601  1.00  0.00           C
ATOM   4155  O   GLY C 159     164.825 104.837 117.801  1.00  0.00           O
ATOM   4156  N   ALA C 160     162.817 103.995 118.335  1.00  0.00           N
ATOM   4157  CA  ALA C 160     162.641 104.895 119.471  1.00  0.00           C
ATOM   4158  C   ALA C 160     163.656 104.579 120.575  1.00  0.00           C
ATOM   4159  O   ALA C 160     164.141 103.463 120.646  1.00  0.00           O
ATOM   4160  CB  ALA C 160     161.206 104.797 120.011  1.00  0.00           C
ATOM   4161  N   PRO C 161     163.971 105.557 121.450  1.00  0.00           N
ATOM   4162  CA  PRO C 161     163.640 106.986 121.392  1.00  0.00           C
ATOM   4163  C   PRO C 161     164.449 107.752 120.346  1.00  0.00           C
ATOM   4164  O   PRO C 161     164.066 108.855 119.966  1.00  0.00           O
ATOM   4165  CB  PRO C 161     163.979 107.484 122.800  1.00  0.00           C
ATOM   4166  CG  PRO C 161     165.055 106.589 123.255  1.00  0.00           C
ATOM   4167  CD  PRO C 161     164.742 105.237 122.665  1.00  0.00           C
ATOM   4168  N   GLU C 162     165.560 107.161 119.901  1.00  0.00           N
ATOM   4169  CA  GLU C 162     166.578 107.920 119.173  1.00  0.00           C
ATOM   4170  C   GLU C 162     166.138 108.323 117.775  1.00  0.00           C
ATOM   4171  O   GLU C 162     166.613 109.337 117.259  1.00  0.00           O
ATOM   4172  CB  GLU C 162     167.872 107.117 119.089  1.00  0.00           C
ATOM   4173  CG  GLU C 162     168.460 106.894 120.458  1.00  0.00           C
ATOM   4174  CD  GLU C 162     168.750 108.189 121.173  1.00  0.00           C
ATOM   4175  OE1 GLU C 162     169.302 109.123 120.539  1.00  0.00           O
ATOM   4176  OE2 GLU C 162     168.389 108.305 122.362  1.00  0.00           O
ATOM   4177  N   ALA C 163     165.247 107.570 117.144  1.00  0.00           N
ATOM   4178  CA  ALA C 163     164.748 107.958 115.836  1.00  0.00           C
ATOM   4179  C   ALA C 163     163.560 108.860 116.118  1.00  0.00           C
ATOM   4180  O   ALA C 163     162.526 108.401 116.610  1.00  0.00           O
ATOM   4181  CB  ALA C 163     164.345 106.740 115.004  1.00  0.00           C
ATOM   4182  N   GLY C 164     163.712 110.145 115.805  1.00  0.00           N
ATOM   4183  CA  GLY C 164     162.758 111.121 116.302  1.00  0.00           C
ATOM   4184  C   GLY C 164     161.356 110.873 115.795  1.00  0.00           C
ATOM   4185  O   GLY C 164     160.378 111.123 116.499  1.00  0.00           O
ATOM   4186  N   MET C 165     161.252 110.328 114.597  1.00  0.00           N
ATOM   4187  CA  MET C 165     159.971 110.108 113.957  1.00  0.00           C
ATOM   4188  C   MET C 165     159.192 108.973 114.617  1.00  0.00           C
ATOM   4189  O   MET C 165     157.970 108.888 114.470  1.00  0.00           O
ATOM   4190  CB  MET C 165     160.238 109.778 112.501  1.00  0.00           C
ATOM   4191  CG  MET C 165     159.077 109.728 111.660  1.00  0.00           C
ATOM   4192  SD  MET C 165     158.464 111.388 111.406  1.00  0.00           S
ATOM   4193  CE  MET C 165     159.707 111.967 110.252  1.00  0.00           C
ATOM   4194  N   ALA C 166     159.881 108.088 115.335  1.00  0.00           N
ATOM   4195  CA  ALA C 166     159.266 106.829 115.739  1.00  0.00           C
ATOM   4196  C   ALA C 166     158.112 107.048 116.709  1.00  0.00           C
ATOM   4197  O   ALA C 166     156.993 106.597 116.464  1.00  0.00           O
ATOM   4198  CB  ALA C 166     160.314 105.905 116.353  1.00  0.00           C
ATOM   4199  N   GLU C 167     158.362 107.732 117.825  1.00  0.00           N
ATOM   4200  CA  GLU C 167     157.274 107.920 118.782  1.00  0.00           C
ATOM   4201  C   GLU C 167     156.168 108.784 118.195  1.00  0.00           C
ATOM   4202  O   GLU C 167     154.996 108.546 118.468  1.00  0.00           O
ATOM   4203  CB  GLU C 167     157.776 108.505 120.101  1.00  0.00           C
ATOM   4204  CG  GLU C 167     158.717 107.520 120.806  1.00  0.00           C
ATOM   4205  CD  GLU C 167     159.133 107.930 122.202  1.00  0.00           C
ATOM   4206  OE1 GLU C 167     158.743 109.015 122.673  1.00  0.00           O
ATOM   4207  OE2 GLU C 167     159.889 107.152 122.816  1.00  0.00           O
ATOM   4208  N   TYR C 168     156.516 109.760 117.365  1.00  0.00           N
ATOM   4209  CA  TYR C 168     155.485 110.569 116.730  1.00  0.00           C
ATOM   4210  C   TYR C 168     154.549 109.695 115.905  1.00  0.00           C
ATOM   4211  O   TYR C 168     153.324 109.747 116.052  1.00  0.00           O
ATOM   4212  CB  TYR C 168     156.142 111.632 115.853  1.00  0.00           C
ATOM   4213  CG  TYR C 168     155.149 112.480 115.112  1.00  0.00           C
ATOM   4214  CD1 TYR C 168     154.525 113.542 115.747  1.00  0.00           C
ATOM   4215  CD2 TYR C 168     154.797 112.192 113.800  1.00  0.00           C
ATOM   4216  CE1 TYR C 168     153.613 114.328 115.089  1.00  0.00           C
ATOM   4217  CE2 TYR C 168     153.875 112.974 113.126  1.00  0.00           C
ATOM   4218  CZ  TYR C 168     153.274 114.035 113.792  1.00  0.00           C
ATOM   4219  OH  TYR C 168     152.358 114.826 113.164  1.00  0.00           O
ATOM   4220  N   LEU C 169     155.123 108.863 115.037  1.00  0.00           N
ATOM   4221  CA  LEU C 169     154.273 108.078 114.156  1.00  0.00           C
ATOM   4222  C   LEU C 169     153.563 106.970 114.911  1.00  0.00           C
ATOM   4223  O   LEU C 169     152.456 106.591 114.537  1.00  0.00           O
ATOM   4224  CB  LEU C 169     155.083 107.491 113.008  1.00  0.00           C
ATOM   4225  CG  LEU C 169     155.611 108.529 112.024  1.00  0.00           C
ATOM   4226  CD1 LEU C 169     156.465 107.824 110.984  1.00  0.00           C
ATOM   4227  CD2 LEU C 169     154.456 109.305 111.368  1.00  0.00           C
ATOM   4228  N   PHE C 170     154.200 106.415 115.939  1.00  0.00           N
ATOM   4229  CA  PHE C 170     153.532 105.409 116.759  1.00  0.00           C
ATOM   4230  C   PHE C 170     152.340 106.030 117.479  1.00  0.00           C
ATOM   4231  O   PHE C 170     151.271 105.428 117.573  1.00  0.00           O
ATOM   4232  CB  PHE C 170     154.517 104.840 117.778  1.00  0.00           C
ATOM   4233  CG  PHE C 170     153.949 103.730 118.616  1.00  0.00           C
ATOM   4234  CD1 PHE C 170     153.994 102.436 118.155  1.00  0.00           C
ATOM   4235  CD2 PHE C 170     153.331 103.989 119.827  1.00  0.00           C
ATOM   4236  CE1 PHE C 170     153.487 101.405 118.889  1.00  0.00           C
ATOM   4237  CE2 PHE C 170     152.817 102.943 120.581  1.00  0.00           C
ATOM   4238  CZ  PHE C 170     152.884 101.661 120.094  1.00  0.00           C
ATOM   4239  N   ASP C 171     152.529 107.238 118.000  1.00  0.00           N
ATOM   4240  CA  ASP C 171     151.444 108.010 118.590  1.00  0.00           C
ATOM   4241  C   ASP C 171     150.278 108.125 117.615  1.00  0.00           C
ATOM   4242  O   ASP C 171     149.121 107.960 117.995  1.00  0.00           O
ATOM   4243  CB  ASP C 171     151.963 109.406 118.957  1.00  0.00           C
ATOM   4244  CG  ASP C 171     150.927 110.264 119.653  1.00  0.00           C
ATOM   4245  OD1 ASP C 171     150.681 110.045 120.846  1.00  0.00           O
ATOM   4246  OD2 ASP C 171     150.306 111.108 118.981  1.00  0.00           O
ATOM   4247  N   LYS C 172     150.575 108.403 116.342  1.00  0.00           N
ATOM   4248  CA  LYS C 172     149.489 108.636 115.383  1.00  0.00           C
ATOM   4249  C   LYS C 172     148.828 107.333 114.936  1.00  0.00           C
ATOM   4250  O   LYS C 172     147.605 107.239 114.882  1.00  0.00           O
ATOM   4251  CB  LYS C 172     150.011 109.390 114.157  1.00  0.00           C
ATOM   4252  CG  LYS C 172     150.715 110.650 114.541  1.00  0.00           C
ATOM   4253  CD  LYS C 172     149.766 111.633 115.198  1.00  0.00           C
ATOM   4254  CE  LYS C 172     150.572 112.832 115.619  1.00  0.00           C
ATOM   4255  NZ  LYS C 172     151.512 112.370 116.724  1.00  0.00           N
ATOM   4256  N   HIS C 173     149.633 106.330 114.599  1.00  0.00           N
ATOM   4257  CA  HIS C 173     149.122 105.103 113.996  1.00  0.00           C
ATOM   4258  C   HIS C 173     148.594 104.129 115.042  1.00  0.00           C
ATOM   4259  O   HIS C 173     147.440 103.715 114.976  1.00  0.00           O
ATOM   4260  CB  HIS C 173     150.183 104.458 113.106  1.00  0.00           C
ATOM   4261  CG  HIS C 173     150.505 105.283 111.903  1.00  0.00           C
ATOM   4262  ND1 HIS C 173     149.601 105.474 110.882  1.00  0.00           N
ATOM   4263  CD2 HIS C 173     151.618 105.965 111.554  1.00  0.00           C
ATOM   4264  CE1 HIS C 173     150.148 106.241 109.955  1.00  0.00           C
ATOM   4265  NE2 HIS C 173     151.370 106.554 110.340  1.00  0.00           N
ATOM   4266  N   THR C 174     149.436 103.693 115.970  1.00  0.00           N
ATOM   4267  CA  THR C 174     148.979 102.668 116.905  1.00  0.00           C
ATOM   4268  C   THR C 174     148.069 103.237 117.988  1.00  0.00           C
ATOM   4269  O   THR C 174     147.029 102.653 118.295  1.00  0.00           O
ATOM   4270  CB  THR C 174     150.174 101.959 117.527  1.00  0.00           C
ATOM   4271  OG1 THR C 174     150.913 101.318 116.481  1.00  0.00           O
ATOM   4272  CG2 THR C 174     149.711 100.912 118.542  1.00  0.00           C
ATOM   4273  N   LEU C 175     148.458 104.345 118.605  1.00  0.00           N
ATOM   4274  CA  LEU C 175     147.679 104.850 119.727  1.00  0.00           C
ATOM   4275  C   LEU C 175     146.592 105.834 119.326  1.00  0.00           C
ATOM   4276  O   LEU C 175     145.796 106.224 120.179  1.00  0.00           O
ATOM   4277  CB  LEU C 175     148.597 105.520 120.737  1.00  0.00           C
ATOM   4278  CG  LEU C 175     149.662 104.598 121.299  1.00  0.00           C
ATOM   4279  CD1 LEU C 175     150.467 105.381 122.272  1.00  0.00           C
ATOM   4280  CD2 LEU C 175     149.100 103.351 121.953  1.00  0.00           C
ATOM   4281  N   GLY C 176     146.561 106.261 118.075  1.00  0.00           N
ATOM   4282  CA  GLY C 176     145.554 107.188 117.611  1.00  0.00           C
ATOM   4283  C   GLY C 176     144.391 106.498 116.939  1.00  0.00           C
ATOM   4284  O   GLY C 176     143.472 107.169 116.482  1.00  0.00           O
TER
HETATM34502  O   HOH C 177     131.624  85.667 152.690  1.00  0.00           O
HETATM34503  O   HOH C 178     150.171 114.510 144.707  1.00  0.00           O
HETATM34504  O   HOH C 179     150.613  88.060 128.428  1.00  0.00           O
HETATM34505  O   HOH C 180     128.991  85.381 151.850  1.00  0.00           O
HETATM34506  O   HOH C 181     129.823  93.700 154.233  1.00  0.00           O
HETATM34507  O   HOH C 182     143.630  98.736 151.071  1.00  0.00           O
HETATM34508  O   HOH C 183     151.708  97.565 119.040  1.00  0.00           O
HETATM34509  O   HOH C 184     150.861 102.456 147.523  1.00  0.00           O
HETATM34510  O   HOH C 185     134.549  82.981 157.292  1.00  0.00           O
HETATM34511  O   HOH C 186     130.355  82.852 151.037  1.00  0.00           O
HETATM34512  O   HOH C 187     134.320  97.700 154.544  1.00  0.00           O
HETATM34513  O   HOH C 188     152.565 114.465 118.307  1.00  0.00           O
HETATM34514  O   HOH C 189     133.980  80.506 148.592  1.00  0.00           O
HETATM34515  O   HOH C 190     147.011  86.306 134.664  1.00  0.00           O
HETATM34516  O   HOH C 191     126.946  92.055 159.758  1.00  0.00           O
HETATM34517  O   HOH C 192     141.955 108.684 127.974  1.00  0.00           O
HETATM34518  O   HOH C 193     151.445  98.731 116.701  1.00  0.00           O
HETATM34519  O   HOH C 194     131.443  81.604 148.724  1.00  0.00           O
HETATM34520  O   HOH C 195     144.824 106.183 142.826  1.00  0.00           O
HETATM34521  O   HOH C 196     150.875 102.127 151.453  1.00  0.00           O
HETATM34522  O   HOH C 197     161.072 108.509 118.757  1.00  0.00           O
HETATM34523  O   HOH C 198     147.645  90.917 147.931  1.00  0.00           O
HETATM34524  O   HOH C 199     148.611  88.853 146.834  1.00  0.00           O
HETATM34525  O   HOH C 200     150.511 114.971 120.029  1.00  0.00           O
HETATM34526  O   HOH C 201     146.449  91.958 124.092  1.00  0.00           O
HETATM34527  O   HOH C 202     157.650  93.155 137.051  1.00  0.00           O
HETATM34528  O   HOH C 203     157.607  99.984 136.390  1.00  0.00           O
HETATM34529  O   HOH C 204     156.347 103.795 139.982  1.00  0.00           O
HETATM34530  O   HOH C 205     159.879  96.314 131.267  1.00  0.00           O
HETATM34531  O   HOH C 206     150.550  98.658 147.145  1.00  0.00           O
HETATM34532  O   HOH C 207     149.258 103.660 155.346  1.00  0.00           O
HETATM34533  O   HOH C 208     159.091  93.668 132.367  1.00  0.00           O
HETATM34534  O   HOH C 209     143.313 108.867 137.268  1.00  0.00           O
HETATM34535  O   HOH C 210     149.865  96.316 148.322  1.00  0.00           O
HETATM34536  O   HOH C 211     146.186  94.099 154.436  1.00  0.00           O
HETATM34537  O   HOH C 212     145.630 106.794 122.897  1.00  0.00           O
HETATM34538  O   HOH C 213     154.869 112.787 135.425  1.00  0.00           O
HETATM34539  O   HOH C 214     147.890 120.765 129.611  1.00  0.00           O
HETATM34540  O   HOH C 215     139.144  82.728 151.994  1.00  0.00           O
HETATM34541  O   HOH C 216     133.431  92.391 143.487  1.00  0.00           O
HETATM34542  O   HOH C 217     136.812  99.174 157.734  1.00  0.00           O
HETATM34543  O   HOH C 218     146.986 103.773 110.996  1.00  0.00           O
HETATM34544  O   HOH C 219     149.951 115.770 124.786  1.00  0.00           O
HETATM34545  O   HOH C 220     145.130  97.611 154.803  1.00  0.00           O
HETATM34546  O   HOH C 221     146.893  79.228 142.005  1.00  0.00           O
HETATM34547  O   HOH C 222     147.202  87.633 154.158  1.00  0.00           O
HETATM34548  O   HOH C 223     154.409 115.502 134.173  1.00  0.00           O
HETATM34549  O   HOH C 224     148.762  92.986 146.984  1.00  0.00           O
HETATM34550  O   HOH C 225     156.607 104.154 144.600  1.00  0.00           O
HETATM34551  O   HOH C 226     146.253 109.522 114.347  1.00  0.00           O
HETATM34552  O   HOH C 227     124.993  92.762 161.367  1.00  0.00           O
HETATM34553  O   HOH C 228     144.642 112.735 127.903  1.00  0.00           O
HETATM34554  O   HOH C 229     149.945  83.024 148.004  1.00  0.00           O
HETATM34555  O   HOH C 230     159.989 112.349 126.161  1.00  0.00           O
HETATM34556  O   HOH C 231     144.070  94.489 156.470  1.00  0.00           O
HETATM34557  O   HOH C 232     133.546  99.723 145.247  1.00  0.00           O
HETATM34558  O   HOH C 233     148.730 108.140 156.514  1.00  0.00           O
HETATM34559  O   HOH C 234     147.903  92.851 121.709  1.00  0.00           O
HETATM34560  O   HOH C 235     146.698 113.778 130.270  1.00  0.00           O
HETATM34561  O   HOH C 236     132.398  79.831 157.202  1.00  0.00           O
HETATM34562  O   HOH C 237     153.346 101.188 146.942  1.00  0.00           O
HETATM34563  O   HOH C 238     150.862 117.618 120.914  1.00  0.00           O
HETATM34564  O   HOH C 239     133.144  84.376 141.850  1.00  0.00           O
HETATM34565  O   HOH C 240     156.906 106.088 146.616  1.00  0.00           O
HETATM34566  O   HOH C 241     142.279  90.178 157.982  1.00  0.00           O
HETATM34567  O   HOH C 242     159.231  92.613 134.670  1.00  0.00           O
HETATM34568  O   HOH C 243     160.667 122.333 129.163  1.00  0.00           O
HETATM34569  O   HOH C 244     147.020  96.518 153.802  1.00  0.00           O
HETATM34570  O   HOH C 245     149.351  95.831 121.475  1.00  0.00           O
HETATM34571  O   HOH C 246     144.648  94.195 137.969  1.00  0.00           O
HETATM34572  O   HOH C 247     148.049 116.724 132.158  1.00  0.00           O
HETATM34573  O   HOH C 248     145.402 110.845 116.524  1.00  0.00           O
TER
ATOM   4285  N   SER D   4     166.265  90.178  82.858  1.00  0.00           N
ATOM   4286  CA  SER D   4     165.789  89.057  83.658  1.00  0.00           C
ATOM   4287  C   SER D   4     164.304  89.203  83.955  1.00  0.00           C
ATOM   4288  O   SER D   4     163.803  90.318  84.079  1.00  0.00           O
ATOM   4289  CB  SER D   4     166.578  88.965  84.958  1.00  0.00           C
ATOM   4290  OG  SER D   4     166.358  90.127  85.735  1.00  0.00           O
ATOM   4291  N   PRO D   5     163.594  88.080  84.042  1.00  0.00           N
ATOM   4292  CA  PRO D   5     162.131  88.143  84.014  1.00  0.00           C
ATOM   4293  C   PRO D   5     161.550  88.790  85.262  1.00  0.00           C
ATOM   4294  O   PRO D   5     162.159  88.812  86.332  1.00  0.00           O
ATOM   4295  CB  PRO D   5     161.716  86.673  83.905  1.00  0.00           C
ATOM   4296  CG  PRO D   5     162.917  85.998  83.270  1.00  0.00           C
ATOM   4297  CD  PRO D   5     164.067  86.687  83.954  1.00  0.00           C
ATOM   4298  N   SER D   6     160.356  89.329  85.097  1.00  0.00           N
ATOM   4299  CA  SER D   6     159.585  89.822  86.224  1.00  0.00           C
ATOM   4300  C   SER D   6     159.379  88.733  87.266  1.00  0.00           C
ATOM   4301  O   SER D   6     159.198  87.565  86.930  1.00  0.00           O
ATOM   4302  CB  SER D   6     158.228  90.316  85.736  1.00  0.00           C
ATOM   4303  OG  SER D   6     157.426  90.672  86.832  1.00  0.00           O
ATOM   4304  N   GLN D   7     159.367  89.144  88.537  1.00  0.00           N
ATOM   4305  CA  GLN D   7     159.104  88.211  89.630  1.00  0.00           C
ATOM   4306  C   GLN D   7     157.750  87.523  89.511  1.00  0.00           C
ATOM   4307  O   GLN D   7     157.560  86.454  90.095  1.00  0.00           O
ATOM   4308  CB  GLN D   7     159.179  88.929  90.975  1.00  0.00           C
ATOM   4309  CG  GLN D   7     158.249  90.109  91.039  1.00  0.00           C
ATOM   4310  CD  GLN D   7     158.253  90.812  92.391  1.00  0.00           C
ATOM   4311  OE1 GLN D   7     158.986  90.436  93.283  1.00  0.00           O
ATOM   4312  NE2 GLN D   7     157.561  91.931  92.466  1.00  0.00           N
ATOM   4313  N   VAL D   8     156.781  88.139  88.822  1.00  0.00           N
ATOM   4314  CA  VAL D   8     155.468  87.507  88.703  1.00  0.00           C
ATOM   4315  C   VAL D   8     155.329  86.647  87.457  1.00  0.00           C
ATOM   4316  O   VAL D   8     154.369  85.870  87.365  1.00  0.00           O
ATOM   4317  CB  VAL D   8     154.322  88.542  88.699  1.00  0.00           C
ATOM   4318  CG1 VAL D   8     154.329  89.366  89.982  1.00  0.00           C
ATOM   4319  CG2 VAL D   8     154.373  89.399  87.475  1.00  0.00           C
ATOM   4320  N   ARG D   9     156.274  86.718  86.525  1.00  0.00           N
ATOM   4321  CA  ARG D   9     156.063  86.139  85.207  1.00  0.00           C
ATOM   4322  C   ARG D   9     156.059  84.623  85.321  1.00  0.00           C
ATOM   4323  O   ARG D   9     157.003  84.039  85.851  1.00  0.00           O
ATOM   4324  CB  ARG D   9     157.166  86.562  84.247  1.00  0.00           C
ATOM   4325  CG  ARG D   9     156.817  86.283  82.788  1.00  0.00           C
ATOM   4326  CD  ARG D   9     157.996  86.506  81.870  1.00  0.00           C
ATOM   4327  NE  ARG D   9     157.671  86.378  80.451  1.00  0.00           N
ATOM   4328  CZ  ARG D   9     157.470  87.402  79.631  1.00  0.00           C
ATOM   4329  NH1 ARG D   9     157.665  88.638  80.053  1.00  0.00           N
ATOM   4330  NH2 ARG D   9     157.160  87.194  78.359  1.00  0.00           N
ATOM   4331  N   GLN D  10     154.999  83.980  84.856  1.00  0.00           N
ATOM   4332  CA  GLN D  10     155.004  82.528  84.830  1.00  0.00           C
ATOM   4333  C   GLN D  10     154.225  82.068  83.608  1.00  0.00           C
ATOM   4334  O   GLN D  10     153.091  82.501  83.421  1.00  0.00           O
ATOM   4335  CB  GLN D  10     154.375  81.982  86.108  1.00  0.00           C
ATOM   4336  CG  GLN D  10     154.575  80.519  86.351  1.00  0.00           C
ATOM   4337  CD  GLN D  10     154.028  80.106  87.700  1.00  0.00           C
ATOM   4338  OE1 GLN D  10     153.409  80.904  88.399  1.00  0.00           O
ATOM   4339  NE2 GLN D  10     154.366  78.911  88.124  1.00  0.00           N
ATOM   4340  N   ASN D  11     154.810  81.179  82.810  1.00  0.00           N
ATOM   4341  CA  ASN D  11     154.098  80.594  81.677  1.00  0.00           C
ATOM   4342  C   ASN D  11     153.599  81.669  80.707  1.00  0.00           C
ATOM   4343  O   ASN D  11     152.521  81.542  80.132  1.00  0.00           O
ATOM   4344  CB  ASN D  11     152.925  79.727  82.156  1.00  0.00           C
ATOM   4345  CG  ASN D  11     152.302  78.890  81.032  1.00  0.00           C
ATOM   4346  OD1 ASN D  11     152.996  78.426  80.145  1.00  0.00           O
ATOM   4347  ND2 ASN D  11     150.982  78.762  81.045  1.00  0.00           N
ATOM   4348  N   TYR D  12     154.358  82.758  80.537  1.00  0.00           N
ATOM   4349  CA  TYR D  12     153.927  83.824  79.637  1.00  0.00           C
ATOM   4350  C   TYR D  12     155.000  84.025  78.570  1.00  0.00           C
ATOM   4351  O   TYR D  12     156.033  84.642  78.829  1.00  0.00           O
ATOM   4352  CB  TYR D  12     153.651  85.090  80.450  1.00  0.00           C
ATOM   4353  CG  TYR D  12     153.010  86.229  79.709  1.00  0.00           C
ATOM   4354  CD1 TYR D  12     151.718  86.102  79.235  1.00  0.00           C
ATOM   4355  CD2 TYR D  12     153.603  87.469  79.638  1.00  0.00           C
ATOM   4356  CE1 TYR D  12     151.081  87.145  78.578  1.00  0.00           C
ATOM   4357  CE2 TYR D  12     152.967  88.523  79.008  1.00  0.00           C
ATOM   4358  CZ  TYR D  12     151.705  88.357  78.488  1.00  0.00           C
ATOM   4359  OH  TYR D  12     151.066  89.394  77.862  1.00  0.00           O
ATOM   4360  N   HIS D  13     154.707  83.592  77.354  1.00  0.00           N
ATOM   4361  CA  HIS D  13     155.725  83.506  76.320  1.00  0.00           C
ATOM   4362  C   HIS D  13     155.955  84.886  75.710  1.00  0.00           C
ATOM   4363  O   HIS D  13     155.037  85.705  75.626  1.00  0.00           O
ATOM   4364  CB  HIS D  13     155.282  82.501  75.258  1.00  0.00           C
ATOM   4365  CG  HIS D  13     156.373  82.050  74.343  1.00  0.00           C
ATOM   4366  ND1 HIS D  13     156.837  82.821  73.302  1.00  0.00           N
ATOM   4367  CD2 HIS D  13     157.047  80.876  74.273  1.00  0.00           C
ATOM   4368  CE1 HIS D  13     157.771  82.156  72.645  1.00  0.00           C
ATOM   4369  NE2 HIS D  13     157.921  80.973  73.218  1.00  0.00           N
ATOM   4370  N   GLN D  14     157.198  85.153  75.304  1.00  0.00           N
ATOM   4371  CA  GLN D  14     157.500  86.450  74.705  1.00  0.00           C
ATOM   4372  C   GLN D  14     156.619  86.737  73.492  1.00  0.00           C
ATOM   4373  O   GLN D  14     156.286  87.898  73.233  1.00  0.00           O
ATOM   4374  CB  GLN D  14     158.973  86.534  74.293  1.00  0.00           C
ATOM   4375  CG  GLN D  14     159.976  86.501  75.422  1.00  0.00           C
ATOM   4376  CD  GLN D  14     159.837  87.639  76.411  1.00  0.00           C
ATOM   4377  OE1 GLN D  14     159.553  88.779  76.033  1.00  0.00           O
ATOM   4378  NE2 GLN D  14     160.072  87.343  77.690  1.00  0.00           N
ATOM   4379  N   ASP D  15     156.252  85.704  72.729  1.00  0.00           N
ATOM   4380  CA  ASP D  15     155.372  85.919  71.582  1.00  0.00           C
ATOM   4381  C   ASP D  15     153.999  86.413  72.024  1.00  0.00           C
ATOM   4382  O   ASP D  15     153.408  87.281  71.377  1.00  0.00           O
ATOM   4383  CB  ASP D  15     155.229  84.640  70.762  1.00  0.00           C
ATOM   4384  CG  ASP D  15     156.507  84.262  70.046  1.00  0.00           C
ATOM   4385  OD1 ASP D  15     157.425  85.101  69.974  1.00  0.00           O
ATOM   4386  OD2 ASP D  15     156.577  83.133  69.530  1.00  0.00           O
ATOM   4387  N   ALA D  16     153.475  85.866  73.118  1.00  0.00           N
ATOM   4388  CA  ALA D  16     152.199  86.350  73.631  1.00  0.00           C
ATOM   4389  C   ALA D  16     152.312  87.812  74.047  1.00  0.00           C
ATOM   4390  O   ALA D  16     151.457  88.628  73.709  1.00  0.00           O
ATOM   4391  CB  ALA D  16     151.727  85.471  74.791  1.00  0.00           C
ATOM   4392  N   GLU D  17     153.384  88.159  74.757  1.00  0.00           N
ATOM   4393  CA  GLU D  17     153.613  89.540  75.170  1.00  0.00           C
ATOM   4394  C   GLU D  17     153.587  90.483  73.965  1.00  0.00           C
ATOM   4395  O   GLU D  17     152.890  91.506  73.963  1.00  0.00           O
ATOM   4396  CB  GLU D  17     154.950  89.622  75.912  1.00  0.00           C
ATOM   4397  CG  GLU D  17     155.293  90.966  76.490  1.00  0.00           C
ATOM   4398  CD  GLU D  17     156.600  90.935  77.262  1.00  0.00           C
ATOM   4399  OE1 GLU D  17     157.242  89.863  77.301  1.00  0.00           O
ATOM   4400  OE2 GLU D  17     156.996  91.978  77.814  1.00  0.00           O
ATOM   4401  N   ALA D  18     154.330  90.131  72.915  1.00  0.00           N
ATOM   4402  CA  ALA D  18     154.349  90.971  71.722  1.00  0.00           C
ATOM   4403  C   ALA D  18     152.959  91.085  71.103  1.00  0.00           C
ATOM   4404  O   ALA D  18     152.527  92.178  70.716  1.00  0.00           O
ATOM   4405  CB  ALA D  18     155.339  90.410  70.705  1.00  0.00           C
ATOM   4406  N   ALA D  19     152.227  89.969  71.035  1.00  0.00           N
ATOM   4407  CA  ALA D  19     150.911  90.011  70.409  1.00  0.00           C
ATOM   4408  C   ALA D  19     149.939  90.860  71.221  1.00  0.00           C
ATOM   4409  O   ALA D  19     149.073  91.526  70.651  1.00  0.00           O
ATOM   4410  CB  ALA D  19     150.363  88.599  70.223  1.00  0.00           C
ATOM   4411  N   ILE D  20     150.072  90.844  72.545  1.00  0.00           N
ATOM   4412  CA  ILE D  20     149.239  91.701  73.383  1.00  0.00           C
ATOM   4413  C   ILE D  20     149.527  93.163  73.081  1.00  0.00           C
ATOM   4414  O   ILE D  20     148.609  93.979  72.971  1.00  0.00           O
ATOM   4415  CB  ILE D  20     149.449  91.387  74.872  1.00  0.00           C
ATOM   4416  CG1 ILE D  20     149.095  89.937  75.176  1.00  0.00           C
ATOM   4417  CG2 ILE D  20     148.631  92.340  75.734  1.00  0.00           C
ATOM   4418  CD1 ILE D  20     147.732  89.616  74.865  1.00  0.00           C
ATOM   4419  N   ASN D  21     150.808  93.525  72.966  1.00  0.00           N
ATOM   4420  CA  ASN D  21     151.118  94.916  72.634  1.00  0.00           C
ATOM   4421  C   ASN D  21     150.493  95.322  71.294  1.00  0.00           C
ATOM   4422  O   ASN D  21     149.932  96.419  71.162  1.00  0.00           O
ATOM   4423  CB  ASN D  21     152.634  95.136  72.641  1.00  0.00           C
ATOM   4424  CG  ASN D  21     153.205  95.220  74.063  1.00  0.00           C
ATOM   4425  OD1 ASN D  21     152.506  95.602  74.986  1.00  0.00           O
ATOM   4426  ND2 ASN D  21     154.452  94.811  74.239  1.00  0.00           N
ATOM   4427  N   ARG D  22     150.552  94.430  70.301  1.00  0.00           N
ATOM   4428  CA  ARG D  22     149.921  94.743  69.021  1.00  0.00           C
ATOM   4429  C   ARG D  22     148.413  94.911  69.168  1.00  0.00           C
ATOM   4430  O   ARG D  22     147.815  95.769  68.519  1.00  0.00           O
ATOM   4431  CB  ARG D  22     150.255  93.664  67.992  1.00  0.00           C
ATOM   4432  CG  ARG D  22     151.708  93.685  67.592  1.00  0.00           C
ATOM   4433  CD  ARG D  22     151.975  92.839  66.354  1.00  0.00           C
ATOM   4434  NE  ARG D  22     151.668  91.443  66.597  1.00  0.00           N
ATOM   4435  CZ  ARG D  22     152.532  90.560  67.101  1.00  0.00           C
ATOM   4436  NH1 ARG D  22     153.765  90.921  67.410  1.00  0.00           N
ATOM   4437  NH2 ARG D  22     152.142  89.315  67.284  1.00  0.00           N
ATOM   4438  N   GLN D  23     147.778  94.089  70.002  1.00  0.00           N
ATOM   4439  CA  GLN D  23     146.338  94.207  70.189  1.00  0.00           C
ATOM   4440  C   GLN D  23     145.977  95.503  70.910  1.00  0.00           C
ATOM   4441  O   GLN D  23     144.967  96.128  70.592  1.00  0.00           O
ATOM   4442  CB  GLN D  23     145.811  93.010  70.971  1.00  0.00           C
ATOM   4443  CG  GLN D  23     144.295  92.869  71.037  1.00  0.00           C
ATOM   4444  CD  GLN D  23     143.695  92.632  69.652  1.00  0.00           C
ATOM   4445  OE1 GLN D  23     144.217  91.838  68.893  1.00  0.00           O
ATOM   4446  NE2 GLN D  23     142.538  93.206  69.391  1.00  0.00           N
ATOM   4447  N   ILE D  24     146.784  95.911  71.890  1.00  0.00           N
ATOM   4448  CA  ILE D  24     146.561  97.203  72.537  1.00  0.00           C
ATOM   4449  C   ILE D  24     146.544  98.306  71.488  1.00  0.00           C
ATOM   4450  O   ILE D  24     145.671  99.180  71.483  1.00  0.00           O
ATOM   4451  CB  ILE D  24     147.648  97.470  73.594  1.00  0.00           C
ATOM   4452  CG1 ILE D  24     147.532  96.467  74.746  1.00  0.00           C
ATOM   4453  CG2 ILE D  24     147.591  98.920  74.061  1.00  0.00           C
ATOM   4454  CD1 ILE D  24     148.720  96.476  75.684  1.00  0.00           C
ATOM   4455  N   ASN D  25     147.534  98.287  70.592  1.00  0.00           N
ATOM   4456  CA  ASN D  25     147.566  99.322  69.563  1.00  0.00           C
ATOM   4457  C   ASN D  25     146.309  99.269  68.704  1.00  0.00           C
ATOM   4458  O   ASN D  25     145.777 100.303  68.307  1.00  0.00           O
ATOM   4459  CB  ASN D  25     148.757  99.173  68.630  1.00  0.00           C
ATOM   4460  CG  ASN D  25     148.997 100.437  67.811  1.00  0.00           C
ATOM   4461  OD1 ASN D  25     149.192 101.509  68.357  1.00  0.00           O
ATOM   4462  ND2 ASN D  25     148.721 100.347  66.539  1.00  0.00           N
ATOM   4463  N   LEU D  26     145.858  98.066  68.360  1.00  0.00           N
ATOM   4464  CA  LEU D  26     144.690  97.951  67.494  1.00  0.00           C
ATOM   4465  C   LEU D  26     143.434  98.484  68.181  1.00  0.00           C
ATOM   4466  O   LEU D  26     142.619  99.158  67.554  1.00  0.00           O
ATOM   4467  CB  LEU D  26     144.520  96.497  67.066  1.00  0.00           C
ATOM   4468  CG  LEU D  26     143.322  96.171  66.188  1.00  0.00           C
ATOM   4469  CD1 LEU D  26     143.433  96.950  64.908  1.00  0.00           C
ATOM   4470  CD2 LEU D  26     143.307  94.675  65.895  1.00  0.00           C
ATOM   4471  N   GLU D  27     143.250  98.172  69.463  1.00  0.00           N
ATOM   4472  CA  GLU D  27     142.115  98.714  70.208  1.00  0.00           C
ATOM   4473  C   GLU D  27     142.165 100.242  70.263  1.00  0.00           C
ATOM   4474  O   GLU D  27     141.147 100.907  70.067  1.00  0.00           O
ATOM   4475  CB  GLU D  27     142.112  98.128  71.619  1.00  0.00           C
ATOM   4476  CG  GLU D  27     141.964  96.620  71.733  1.00  0.00           C
ATOM   4477  CD  GLU D  27     140.635  96.077  71.259  1.00  0.00           C
ATOM   4478  OE1 GLU D  27     139.639  96.796  71.416  1.00  0.00           O
ATOM   4479  OE2 GLU D  27     140.563  94.901  70.828  1.00  0.00           O
ATOM   4480  N   LEU D  28     143.342 100.815  70.524  1.00  0.00           N
ATOM   4481  CA  LEU D  28     143.474 102.274  70.506  1.00  0.00           C
ATOM   4482  C   LEU D  28     143.125 102.848  69.135  1.00  0.00           C
ATOM   4483  O   LEU D  28     142.422 103.860  69.027  1.00  0.00           O
ATOM   4484  CB  LEU D  28     144.889 102.666  70.917  1.00  0.00           C
ATOM   4485  CG  LEU D  28     145.201 102.354  72.378  1.00  0.00           C
ATOM   4486  CD1 LEU D  28     146.668 102.584  72.692  1.00  0.00           C
ATOM   4487  CD2 LEU D  28     144.302 103.191  73.285  1.00  0.00           C
ATOM   4488  N   TYR D  29     143.601 102.199  68.079  1.00  0.00           N
ATOM   4489  CA  TYR D  29     143.261 102.624  66.729  1.00  0.00           C
ATOM   4490  C   TYR D  29     141.752 102.592  66.509  1.00  0.00           C
ATOM   4491  O   TYR D  29     141.170 103.550  66.005  1.00  0.00           O
ATOM   4492  CB  TYR D  29     143.990 101.748  65.712  1.00  0.00           C
ATOM   4493  CG  TYR D  29     143.546 102.011  64.306  1.00  0.00           C
ATOM   4494  CD1 TYR D  29     143.927 103.169  63.654  1.00  0.00           C
ATOM   4495  CD2 TYR D  29     142.753 101.097  63.624  1.00  0.00           C
ATOM   4496  CE1 TYR D  29     143.528 103.417  62.366  1.00  0.00           C
ATOM   4497  CE2 TYR D  29     142.358 101.339  62.335  1.00  0.00           C
ATOM   4498  CZ  TYR D  29     142.743 102.494  61.707  1.00  0.00           C
ATOM   4499  OH  TYR D  29     142.344 102.737  60.420  1.00  0.00           O
ATOM   4500  N   ALA D  30     141.099 101.501  66.912  1.00  0.00           N
ATOM   4501  CA  ALA D  30     139.649 101.413  66.775  1.00  0.00           C
ATOM   4502  C   ALA D  30     138.963 102.543  67.536  1.00  0.00           C
ATOM   4503  O   ALA D  30     138.012 103.154  67.041  1.00  0.00           O
ATOM   4504  CB  ALA D  30     139.150 100.053  67.270  1.00  0.00           C
ATOM   4505  N   SER D  31     139.444 102.839  68.740  1.00  0.00           N
ATOM   4506  CA  SER D  31     138.873 103.945  69.500  1.00  0.00           C
ATOM   4507  C   SER D  31     138.966 105.242  68.712  1.00  0.00           C
ATOM   4508  O   SER D  31     138.039 106.053  68.712  1.00  0.00           O
ATOM   4509  CB  SER D  31     139.590 104.094  70.838  1.00  0.00           C
ATOM   4510  OG  SER D  31     139.018 105.132  71.592  1.00  0.00           O
ATOM   4511  N   TYR D  32     140.070 105.427  68.005  1.00  0.00           N
ATOM   4512  CA  TYR D  32     140.277 106.683  67.306  1.00  0.00           C
ATOM   4513  C   TYR D  32     139.429 106.742  66.040  1.00  0.00           C
ATOM   4514  O   TYR D  32     138.899 107.802  65.703  1.00  0.00           O
ATOM   4515  CB  TYR D  32     141.781 106.837  67.096  1.00  0.00           C
ATOM   4516  CG  TYR D  32     142.294 108.161  66.583  1.00  0.00           C
ATOM   4517  CD1 TYR D  32     141.888 109.337  67.181  1.00  0.00           C
ATOM   4518  CD2 TYR D  32     143.437 108.216  65.802  1.00  0.00           C
ATOM   4519  CE1 TYR D  32     142.420 110.559  66.811  1.00  0.00           C
ATOM   4520  CE2 TYR D  32     144.009 109.428  65.454  1.00  0.00           C
ATOM   4521  CZ  TYR D  32     143.502 110.601  65.968  1.00  0.00           C
ATOM   4522  OH  TYR D  32     144.086 111.793  65.599  1.00  0.00           O
ATOM   4523  N   VAL D  33     139.221 105.599  65.391  1.00  0.00           N
ATOM   4524  CA  VAL D  33     138.302 105.534  64.255  1.00  0.00           C
ATOM   4525  C   VAL D  33     136.896 105.921  64.693  1.00  0.00           C
ATOM   4526  O   VAL D  33     136.249 106.775  64.079  1.00  0.00           O
ATOM   4527  CB  VAL D  33     138.331 104.136  63.614  1.00  0.00           C
ATOM   4528  CG1 VAL D  33     137.259 104.034  62.557  1.00  0.00           C
ATOM   4529  CG2 VAL D  33     139.687 103.865  62.989  1.00  0.00           C
ATOM   4530  N   TYR D  34     136.401 105.302  65.767  1.00  0.00           N
ATOM   4531  CA  TYR D  34     135.061 105.664  66.215  1.00  0.00           C
ATOM   4532  C   TYR D  34     134.968 107.123  66.633  1.00  0.00           C
ATOM   4533  O   TYR D  34     133.939 107.758  66.417  1.00  0.00           O
ATOM   4534  CB  TYR D  34     134.579 104.777  67.360  1.00  0.00           C
ATOM   4535  CG  TYR D  34     134.222 103.374  66.949  1.00  0.00           C
ATOM   4536  CD1 TYR D  34     133.077 103.150  66.202  1.00  0.00           C
ATOM   4537  CD2 TYR D  34     134.888 102.267  67.473  1.00  0.00           C
ATOM   4538  CE1 TYR D  34     132.682 101.875  65.864  1.00  0.00           C
ATOM   4539  CE2 TYR D  34     134.492 100.977  67.138  1.00  0.00           C
ATOM   4540  CZ  TYR D  34     133.386 100.800  66.332  1.00  0.00           C
ATOM   4541  OH  TYR D  34     132.957  99.540  65.984  1.00  0.00           O
ATOM   4542  N   LEU D  35     136.023 107.672  67.230  1.00  0.00           N
ATOM   4543  CA  LEU D  35     135.999 109.090  67.562  1.00  0.00           C
ATOM   4544  C   LEU D  35     135.846 109.940  66.305  1.00  0.00           C
ATOM   4545  O   LEU D  35     135.084 110.910  66.285  1.00  0.00           O
ATOM   4546  CB  LEU D  35     137.272 109.463  68.311  1.00  0.00           C
ATOM   4547  CG  LEU D  35     137.428 110.933  68.650  1.00  0.00           C
ATOM   4548  CD1 LEU D  35     136.268 111.347  69.510  1.00  0.00           C
ATOM   4549  CD2 LEU D  35     138.743 111.155  69.389  1.00  0.00           C
ATOM   4550  N   SER D  36     136.556 109.568  65.242  1.00  0.00           N
ATOM   4551  CA  SER D  36     136.416 110.270  63.967  1.00  0.00           C
ATOM   4552  C   SER D  36     134.983 110.190  63.437  1.00  0.00           C
ATOM   4553  O   SER D  36     134.413 111.194  63.002  1.00  0.00           O
ATOM   4554  CB  SER D  36     137.394 109.690  62.947  1.00  0.00           C
ATOM   4555  OG  SER D  36     137.236 110.309  61.694  1.00  0.00           O
ATOM   4556  N   MET D  37     134.383 109.001  63.472  1.00  0.00           N
ATOM   4557  CA  MET D  37     132.996 108.879  63.026  1.00  0.00           C
ATOM   4558  C   MET D  37     132.081 109.795  63.831  1.00  0.00           C
ATOM   4559  O   MET D  37     131.232 110.503  63.272  1.00  0.00           O
ATOM   4560  CB  MET D  37     132.530 107.429  63.134  1.00  0.00           C
ATOM   4561  CG  MET D  37     133.194 106.505  62.140  1.00  0.00           C
ATOM   4562  SD  MET D  37     132.658 104.798  62.333  1.00  0.00           S
ATOM   4563  CE  MET D  37     133.599 103.970  61.049  1.00  0.00           C
ATOM   4564  N   SER D  38     132.255 109.793  65.146  1.00  0.00           N
ATOM   4565  CA  SER D  38     131.412 110.605  66.015  1.00  0.00           C
ATOM   4566  C   SER D  38     131.514 112.081  65.639  1.00  0.00           C
ATOM   4567  O   SER D  38     130.495 112.769  65.485  1.00  0.00           O
ATOM   4568  CB  SER D  38     131.812 110.380  67.471  1.00  0.00           C
ATOM   4569  OG  SER D  38     130.963 111.104  68.325  1.00  0.00           O
ATOM   4570  N   CYS D  39     132.745 112.574  65.452  1.00  0.00           N
ATOM   4571  CA  CYS D  39     132.933 113.952  65.002  1.00  0.00           C
ATOM   4572  C   CYS D  39     132.185 114.217  63.713  1.00  0.00           C
ATOM   4573  O   CYS D  39     131.616 115.295  63.528  1.00  0.00           O
ATOM   4574  CB  CYS D  39     134.409 114.261  64.769  1.00  0.00           C
ATOM   4575  SG  CYS D  39     135.381 114.203  66.242  1.00  0.00           S
ATOM   4576  N   TYR D  40     132.220 113.259  62.793  1.00  0.00           N
ATOM   4577  CA  TYR D  40     131.552 113.453  61.515  1.00  0.00           C
ATOM   4578  C   TYR D  40     130.052 113.670  61.687  1.00  0.00           C
ATOM   4579  O   TYR D  40     129.477 114.553  61.049  1.00  0.00           O
ATOM   4580  CB  TYR D  40     131.807 112.257  60.606  1.00  0.00           C
ATOM   4581  CG  TYR D  40     131.054 112.337  59.309  1.00  0.00           C
ATOM   4582  CD1 TYR D  40     131.489 113.152  58.275  1.00  0.00           C
ATOM   4583  CD2 TYR D  40     129.913 111.584  59.109  1.00  0.00           C
ATOM   4584  CE1 TYR D  40     130.787 113.227  57.085  1.00  0.00           C
ATOM   4585  CE2 TYR D  40     129.210 111.654  57.922  1.00  0.00           C
ATOM   4586  CZ  TYR D  40     129.657 112.477  56.914  1.00  0.00           C
ATOM   4587  OH  TYR D  40     128.964 112.540  55.726  1.00  0.00           O
ATOM   4588  N   PHE D  41     129.393 112.870  62.529  1.00  0.00           N
ATOM   4589  CA  PHE D  41     127.946 113.077  62.640  1.00  0.00           C
ATOM   4590  C   PHE D  41     127.571 114.305  63.454  1.00  0.00           C
ATOM   4591  O   PHE D  41     126.394 114.660  63.487  1.00  0.00           O
ATOM   4592  CB  PHE D  41     127.270 111.809  63.164  1.00  0.00           C
ATOM   4593  CG  PHE D  41     127.384 110.696  62.183  1.00  0.00           C
ATOM   4594  CD1 PHE D  41     126.528 110.629  61.093  1.00  0.00           C
ATOM   4595  CD2 PHE D  41     128.399 109.774  62.289  1.00  0.00           C
ATOM   4596  CE1 PHE D  41     126.671 109.634  60.139  1.00  0.00           C
ATOM   4597  CE2 PHE D  41     128.540 108.778  61.356  1.00  0.00           C
ATOM   4598  CZ  PHE D  41     127.672 108.705  60.275  1.00  0.00           C
ATOM   4599  N   ASP D  42     128.534 114.960  64.087  1.00  0.00           N
ATOM   4600  CA  ASP D  42     128.288 116.226  64.763  1.00  0.00           C
ATOM   4601  C   ASP D  42     128.404 117.439  63.833  1.00  0.00           C
ATOM   4602  O   ASP D  42     128.097 118.553  64.256  1.00  0.00           O
ATOM   4603  CB  ASP D  42     129.257 116.357  65.949  1.00  0.00           C
ATOM   4604  CG  ASP D  42     129.075 117.631  66.733  1.00  0.00           C
ATOM   4605  OD1 ASP D  42     127.979 117.843  67.276  1.00  0.00           O
ATOM   4606  OD2 ASP D  42     130.056 118.401  66.855  1.00  0.00           O
ATOM   4607  N   ARG D  43     128.863 117.254  62.599  1.00  0.00           N
ATOM   4608  CA  ARG D  43     128.953 118.360  61.652  1.00  0.00           C
ATOM   4609  C   ARG D  43     127.584 118.987  61.395  1.00  0.00           C
ATOM   4610  O   ARG D  43     126.561 118.312  61.412  1.00  0.00           O
ATOM   4611  CB  ARG D  43     129.555 117.872  60.340  1.00  0.00           C
ATOM   4612  CG  ARG D  43     131.008 117.550  60.449  1.00  0.00           C
ATOM   4613  CD  ARG D  43     131.547 116.893  59.202  1.00  0.00           C
ATOM   4614  NE  ARG D  43     131.212 117.662  58.013  1.00  0.00           N
ATOM   4615  CZ  ARG D  43     131.656 117.381  56.796  1.00  0.00           C
ATOM   4616  NH1 ARG D  43     132.550 116.422  56.626  1.00  0.00           N
ATOM   4617  NH2 ARG D  43     131.266 118.116  55.765  1.00  0.00           N
ATOM   4618  N   ASP D  44     127.573 120.303  61.155  1.00  0.00           N
ATOM   4619  CA  ASP D  44     126.287 120.963  60.927  1.00  0.00           C
ATOM   4620  C   ASP D  44     125.626 120.519  59.633  1.00  0.00           C
ATOM   4621  O   ASP D  44     124.412 120.656  59.497  1.00  0.00           O
ATOM   4622  CB  ASP D  44     126.407 122.485  60.912  1.00  0.00           C
ATOM   4623  CG  ASP D  44     127.365 123.003  59.854  1.00  0.00           C
ATOM   4624  OD1 ASP D  44     128.190 122.257  59.322  1.00  0.00           O
ATOM   4625  OD2 ASP D  44     127.230 124.176  59.492  1.00  0.00           O
ATOM   4626  N   ASP D  45     126.394 119.999  58.686  1.00  0.00           N
ATOM   4627  CA  ASP D  45     125.857 119.523  57.423  1.00  0.00           C
ATOM   4628  C   ASP D  45     125.538 118.032  57.447  1.00  0.00           C
ATOM   4629  O   ASP D  45     125.174 117.471  56.417  1.00  0.00           O
ATOM   4630  CB  ASP D  45     126.816 119.871  56.275  1.00  0.00           C
ATOM   4631  CG  ASP D  45     128.192 119.297  56.461  1.00  0.00           C
ATOM   4632  OD1 ASP D  45     128.475 118.721  57.523  1.00  0.00           O
ATOM   4633  OD2 ASP D  45     129.014 119.429  55.535  1.00  0.00           O
ATOM   4634  N   VAL D  46     125.668 117.388  58.604  1.00  0.00           N
ATOM   4635  CA  VAL D  46     125.273 115.996  58.781  1.00  0.00           C
ATOM   4636  C   VAL D  46     124.234 115.938  59.890  1.00  0.00           C
ATOM   4637  O   VAL D  46     123.094 115.537  59.666  1.00  0.00           O
ATOM   4638  CB  VAL D  46     126.490 115.118  59.114  1.00  0.00           C
ATOM   4639  CG1 VAL D  46     126.064 113.679  59.307  1.00  0.00           C
ATOM   4640  CG2 VAL D  46     127.528 115.259  58.030  1.00  0.00           C
ATOM   4641  N   ALA D  47     124.645 116.301  61.097  1.00  0.00           N
ATOM   4642  CA  ALA D  47     123.718 116.628  62.171  1.00  0.00           C
ATOM   4643  C   ALA D  47     122.815 115.453  62.546  1.00  0.00           C
ATOM   4644  O   ALA D  47     121.602 115.594  62.659  1.00  0.00           O
ATOM   4645  CB  ALA D  47     122.873 117.846  61.795  1.00  0.00           C
ATOM   4646  N   LEU D  48     123.410 114.288  62.759  1.00  0.00           N
ATOM   4647  CA  LEU D  48     122.659 113.176  63.333  1.00  0.00           C
ATOM   4648  C   LEU D  48     123.216 112.957  64.736  1.00  0.00           C
ATOM   4649  O   LEU D  48     124.207 112.257  64.905  1.00  0.00           O
ATOM   4650  CB  LEU D  48     122.814 111.949  62.442  1.00  0.00           C
ATOM   4651  CG  LEU D  48     122.181 112.157  61.065  1.00  0.00           C
ATOM   4652  CD1 LEU D  48     122.608 111.087  60.112  1.00  0.00           C
ATOM   4653  CD2 LEU D  48     120.670 112.147  61.196  1.00  0.00           C
ATOM   4654  N   LYS D  49     122.487 113.438  65.743  1.00  0.00           N
ATOM   4655  CA  LYS D  49     123.045 113.449  67.088  1.00  0.00           C
ATOM   4656  C   LYS D  49     123.135 112.053  67.672  1.00  0.00           C
ATOM   4657  O   LYS D  49     124.039 111.769  68.455  1.00  0.00           O
ATOM   4658  CB  LYS D  49     122.226 114.337  68.035  1.00  0.00           C
ATOM   4659  CG  LYS D  49     122.353 115.816  67.783  1.00  0.00           C
ATOM   4660  CD  LYS D  49     121.604 116.603  68.867  1.00  0.00           C
[truncated: 28,147,494 more chars]
