# Supplementary material for: Sub-2 Angstrom resolution structure determination using single-particle cryo-EM at 200 keV
Source: J Struct Biol X. 2020 Feb 28;4:100020. doi: 10.1016/j.yjsbx.2020.100020 (PMC7337053; doi:10.1016/j.yjsbx.2020.100020)
Supplement: Supplementary data 5 [file mmc5.zip]

Archive with 1 entries (1 files):
- pp383.mrc
